# Supplementary material for: Crystal structure of obscurine: a natural product isolated from the stem bark of B. obscura
Source: Acta Crystallogr E Crystallogr Commun. 2015 Jun 10;71(Pt 7):o457–8. doi: 10.1107/S2056989015010567 (PMC4518939; doi:10.1107/S2056989015010567)
Supplement: Supplementary file 1 [file e-71-0o457-sup1.cif]

##############################################################################
#                                                                            #
# This CIF contains the data in a paper accepted for publication in          #
# Acta Crystallographica Section E. It conforms to the requirements of       #
# Notes for Authors for Acta Crystallographica Section E, and has been       #
# peer reviewed under the auspices of the IUCr Commission on Journals.       #
#                                                                            #
# Full details of the Crystallographic Information File format               #
# are given in the paper "The Crystallographic Information File (CIF):       #
# a New Standard Archive File for Crystallography" by S. R. Hall, F. H.      #
# Allen and I. D. Brown [Acta Cryst. (1991), A47, 655-685].                  #
#                                                                            #
# The current version of the core CIF dictionary is obtainable from          #
# ftp://ftp.iucr.org/pub/cif_core.dic.                                       #
#                                                                            #
# Software is freely available for graphical display of the structure(s)     #
# in this CIF. For information consult the CIF software page                 #
# http://www.iucr.org/resources/cif/software.                                #
#                                                                            #
# This file may be used for bona fide research purposes within the           #
# scientific community so long as proper attribution is given to the journal # 
# article from which it was obtained.                                        #
#                                                                            #
##############################################################################
data_I
_database_code_depnum_ccdc_archive 'CCDC 1404418'
_audit_creation_method
;
  Olex2 1.2-ac2
  (compiled 2012.03.27 svn.r2268, GUI svn.r4156)
;
_chemical_name_systematic
;\
(<i>E</i>)-3-[(1<i>R</i>*,2<i>S</i>*,4a<i>S</i>*,8a<i>R</i>*)-2-\
(Benzo[<i>d</i>][1,3]dioxol-5-yl)-1,2,4a,5,6,7,8,8a-octahydronaphthalen-\
1-yl]-<i>N</i>-isobutylacrylamide
;
_chemical_name_common     Obscurine
_chemical_formula_moiety     'C24 H31 N O3'
_chemical_formula_sum     'C24 H31 N O3'
_chemical_formula_iupac     'C24 H31 N O3'
_chemical_formula_weight     381.50
_chemical_melting_point     ?
_space_group_crystal_system     triclinic
_space_group_name_H-M_alt     'P -1'
_space_group_name_Hall     '-P 1'
loop_
    _space_group_symop_operation_xyz
    'x, y, z'
    '-x, -y, -z'
_cell_length_a     5.14153(16)
_cell_length_b     9.7449(3)
_cell_length_c     20.4639(5)
_cell_angle_alpha     98.839(2)
_cell_angle_beta     90.946(2)
_cell_angle_gamma     100.237(3)
_cell_volume     996.00(5)
_cell_formula_units_Z     2
_cell_measurement_reflns_used     7209
_cell_measurement_theta_min     4.6510
_cell_measurement_theta_max     76.1700
_cell_measurement_temperature     100.0(2)
_exptl_crystal_description     needle
_exptl_crystal_colour     'clear colourless'
_exptl_crystal_size_max     0.36
_exptl_crystal_size_mid     0.03
_exptl_crystal_size_min     0.02
_exptl_crystal_density_diffrn     1.272
_exptl_crystal_density_meas     ?
_exptl_crystal_density_method     ?
_exptl_crystal_F_000     412
loop_
    _exptl_crystal_face_index_h
    _exptl_crystal_face_index_k
    _exptl_crystal_face_index_l
    _exptl_crystal_face_perp_dist
    0 -1 1 0.0082
    1 0 0 0.1750
    -1 0 0 0.1750
    0 1 -1 0.0082
    0 1 1 0.0148
    0 0 1 0.0115
    0 0 -1 0.0115
    0 -1 -1 0.0148
_exptl_absorpt_coefficient_mu     0.655
_exptl_absorpt_correction_type     gaussian
_exptl_absorpt_process_details
;
(CrysAlisPro; Agilent, 2013)
;
_shelx_estimated_absorpt_T_min     ?
_shelx_estimated_absorpt_T_max     ?
_exptl_absorpt_correction_T_min     0.798
_exptl_absorpt_correction_T_max     1.000
_exptl_special_details     ?
_diffrn_ambient_temperature     100.0(2)
_diffrn_radiation_type     'Cu K\a'
_diffrn_radiation_wavelength     1.5418
_diffrn_radiation_monochromator     mirror
_diffrn_measurement_device_type     'Agilent SuperNova, Dual, Cu at zero, Atlas'
_diffrn_measurement_method     '\w scans'
_diffrn_detector_area_resol_mean     5.3114
_diffrn_reflns_number     13324
_diffrn_reflns_av_R_equivalents     0.0270
_diffrn_reflns_theta_min     4.377
_diffrn_reflns_theta_max     72.098
_diffrn_reflns_theta_full     67.700
_diffrn_measured_fraction_theta_max     0.9924
_diffrn_measured_fraction_theta_full     0.9921
_diffrn_reflns_limit_h_min     -6
_diffrn_reflns_limit_h_max     5
_diffrn_reflns_limit_k_min     -11
_diffrn_reflns_limit_k_max     12
_diffrn_reflns_limit_l_min     -24
_diffrn_reflns_limit_l_max     24
_refine_special_details     ?
_reflns_number_total     3892
_reflns_number_gt     3425
_reflns_threshold_expression     'I > 2\s(I)'
_refine_ls_structure_factor_coef     Fsqd
_refine_ls_matrix_type     full
_refine_ls_R_factor_all     0.0408
_refine_ls_R_factor_gt     0.0351
_refine_ls_wR_factor_gt     0.0868
_refine_ls_wR_factor_ref     0.0912
_refine_ls_goodness_of_fit_ref     1.042
_refine_ls_restrained_S_all     1.042
_refine_ls_number_reflns     3892
_refine_ls_number_parameters     377
_refine_ls_number_restraints     0
_refine_ls_hydrogen_treatment     refall
_refine_ls_weighting_scheme     calc
_refine_ls_weighting_details
;
 w=1/[\s^2^(Fo^2^)+(0.0424P)^2^+0.3477P]
 where P=(Fo^2^+2Fc^2^)/3
;
_atom_sites_solution_hydrogens     difmap
_atom_sites_solution_primary     direct
_atom_sites_solution_secondary     ?
_refine_ls_shift/su_max     0.001
_refine_ls_shift/su_mean     0.000
_refine_diff_density_max     0.236
_refine_diff_density_min     -0.224
_refine_ls_extinction_method     none
_refine_ls_extinction_coef     .
loop_
    _atom_type_symbol
    _atom_type_description
    _atom_type_scat_dispersion_real
    _atom_type_scat_dispersion_imag
    _atom_type_scat_source
    C C 0.0181 0.0091 'International Tables Vol C Tables 4.2.6.8 and 6.1.1.4'
    H H 0.0000 0.0000 'International Tables Vol C Tables 4.2.6.8 and 6.1.1.4'
    N N 0.0311 0.0180 'International Tables Vol C Tables 4.2.6.8 and 6.1.1.4'
    O O 0.0492 0.0322 'International Tables Vol C Tables 4.2.6.8 and 6.1.1.4'
_computing_data_collection
;
CrysAlis Pro (Agilent, 2013)
;
_computing_cell_refinement
;
CrysAlis Pro (Agilent, 2013)
;
_computing_data_reduction
;
CrysAlis Pro (Agilent, 2013)
;
_computing_structure_solution
;
SHELXS97 (Sheldrick, 2008)
;
_computing_structure_refinement
;
SHELXL97 (Sheldrick, 2008)
;
_computing_molecular_graphics
;
Mercury (Macrae <i>et al.</i>,  2008)
;
_computing_publication_material
;
OLEX2 (Dolomanov <i>et al.</i>,  2009) and PLATON (Spek, 2009)
;
loop_
    _atom_site_type_symbol
    _atom_site_label
    _atom_site_fract_x
    _atom_site_fract_y
    _atom_site_fract_z
    _atom_site_U_iso_or_equiv
    _atom_site_adp_type
    _atom_site_calc_flag
    _atom_site_occupancy
    _atom_site_disorder_assembly
    _atom_site_disorder_group
    O O3 0.99052(16) 0.81354(9) 0.86676(4) 0.01947(19) Uani d 1 . .
    O O1 0.32116(17) 0.81350(9) 0.50886(4) 0.0198(2) Uani d 1 . .
    O O2 0.26950(17) 0.59230(9) 0.54145(4) 0.0211(2) Uani d 1 . .
    N N1 0.5440(2) 0.79089(11) 0.87047(5) 0.0177(2) Uani d 1 . .
    C C7 0.7117(2) 0.92262(12) 0.58231(6) 0.0155(2) Uani d 1 . .
    C C6 0.8900(2) 0.89637(12) 0.62993(6) 0.0149(2) Uani d 1 . .
    C C14 0.9558(2) 1.40385(13) 0.81143(6) 0.0189(3) Uani d 1 . .
    C C18 0.9906(2) 1.00932(12) 0.77808(6) 0.0161(2) Uani d 1 . .
    C C19 0.7706(2) 0.94294(12) 0.80006(6) 0.0172(2) Uani d 1 . .
    C C4 0.6528(2) 0.65272(13) 0.62212(6) 0.0183(2) Uani d 1 . .
    C C16 1.2263(2) 1.23586(12) 0.74705(6) 0.0152(2) Uani d 1 . .
    C C17 1.0186(2) 1.10091(12) 0.72506(6) 0.0147(2) Uani d 1 . .
    C C2 0.5136(2) 0.81316(12) 0.55642(6) 0.0154(2) Uani d 1 . .
    C C22 0.4536(2) 0.77083(13) 0.98764(6) 0.0195(3) Uani d 1 . .
    C C8 1.1097(2) 1.01511(12) 0.66128(6) 0.0150(2) Uani d 1 . .
    C C3 0.4823(2) 0.68151(12) 0.57583(6) 0.0162(2) Uani d 1 . .
    C C5 0.8593(2) 0.76299(12) 0.64871(6) 0.0174(2) Uani d 1 . .
    C C20 0.7803(2) 0.84434(12) 0.84886(6) 0.0161(2) Uani d 1 . .
    C C21 0.5080(2) 0.69546(13) 0.91942(6) 0.0182(3) Uani d 1 . .
    C C12 1.0346(2) 1.41782(12) 0.69190(6) 0.0174(2) Uani d 1 . .
    C C13 1.0029(3) 1.50233(13) 0.75965(6) 0.0192(3) Uani d 1 . .
    C C9 1.2170(2) 1.11024(13) 0.61238(6) 0.0163(2) Uani d 1 . .
    C C11 1.2589(2) 1.33271(12) 0.69369(6) 0.0153(2) Uani d 1 . .
    C C10 1.2835(2) 1.24957(13) 0.62661(6) 0.0166(2) Uani d 1 . .
    C C23 0.3498(3) 0.66495(16) 1.03273(7) 0.0293(3) Uani d 1 . .
    C C15 1.1801(2) 1.32087(13) 0.81431(6) 0.0178(2) Uani d 1 . .
    C C1 0.1586(2) 0.67567(13) 0.49990(6) 0.0186(3) Uani d 1 . .
    C C24 0.6991(3) 0.87158(15) 1.01892(7) 0.0260(3) Uani d 1 . .
    H H16 1.402(3) 1.2038(15) 0.7515(7) 0.016(3) Uiso d 1 . .
    H H11 1.426(3) 1.4037(15) 0.7059(7) 0.015(3) Uiso d 1 . .
    H H17 0.844(3) 1.1256(15) 0.7138(7) 0.015(3) Uiso d 1 . .
    H H21A 0.670(3) 0.6545(15) 0.9203(7) 0.019(4) Uiso d 1 . .
    H H15A 1.345(3) 1.3876(15) 0.8301(7) 0.017(3) Uiso d 1 . .
    H H4 0.633(3) 0.5592(17) 0.6353(8) 0.026(4) Uiso d 1 . .
    H H9 1.238(3) 1.0624(15) 0.5679(7) 0.018(3) Uiso d 1 . .
    H H5 0.986(3) 0.7444(16) 0.6806(8) 0.023(4) Uiso d 1 . .
    H H12A 0.862(3) 1.3498(16) 0.6770(7) 0.019(4) Uiso d 1 . .
    H H18 1.159(3) 0.9934(15) 0.7974(7) 0.020(4) Uiso d 1 . .
    H H7 0.730(3) 1.0156(17) 0.5680(7) 0.022(4) Uiso d 1 . .
    H H13A 1.169(3) 1.5731(16) 0.7739(8) 0.023(4) Uiso d 1 . .
    H H14A 0.942(3) 1.4596(16) 0.8555(8) 0.023(4) Uiso d 1 . .
    H H21B 0.354(3) 0.6183(16) 0.9026(7) 0.022(4) Uiso d 1 . .
    H H1 0.399(3) 0.8194(16) 0.8567(7) 0.022(4) Uiso d 1 . .
    H H1A 0.160(3) 0.6301(16) 0.4528(8) 0.023(4) Uiso d 1 . .
    H H8 1.260(3) 0.9720(15) 0.6758(7) 0.019(4) Uiso d 1 . .
    H H12B 1.068(3) 1.4823(16) 0.6573(8) 0.021(4) Uiso d 1 . .
    H H14B 0.780(3) 1.3357(16) 0.7997(8) 0.023(4) Uiso d 1 . .
    H H1B -0.020(3) 0.6828(15) 0.5137(7) 0.021(4) Uiso d 1 . .
    H H22 0.313(3) 0.8255(15) 0.9805(7) 0.018(3) Uiso d 1 . .
    H H10 1.350(3) 1.3042(16) 0.5915(8) 0.023(4) Uiso d 1 . .
    H H15B 1.146(3) 1.2548(17) 0.8489(8) 0.025(4) Uiso d 1 . .
    H H13B 0.851(3) 1.5540(17) 0.7578(8) 0.026(4) Uiso d 1 . .
    H H24A 0.841(3) 0.8171(19) 1.0287(9) 0.036(5) Uiso d 1 . .
    H H24B 0.660(3) 0.9237(19) 1.0614(9) 0.037(5) Uiso d 1 . .
    H H23A 0.483(4) 0.609(2) 1.0412(9) 0.041(5) Uiso d 1 . .
    H H19 0.599(3) 0.9535(17) 0.7834(8) 0.029(4) Uiso d 1 . .
    H H24C 0.775(3) 0.9404(19) 0.9890(9) 0.036(5) Uiso d 1 . .
    H H23B 0.304(4) 0.717(2) 1.0772(10) 0.043(5) Uiso d 1 . .
    H H23C 0.187(4) 0.601(2) 1.0128(9) 0.043(5) Uiso d 1 . .
loop_
    _atom_site_aniso_label
    _atom_site_aniso_U_11
    _atom_site_aniso_U_22
    _atom_site_aniso_U_33
    _atom_site_aniso_U_12
    _atom_site_aniso_U_13
    _atom_site_aniso_U_23
    O3 0.0158(4) 0.0234(4) 0.0221(4) 0.0068(3) 0.0012(3) 0.0090(3)
    O1 0.0191(4) 0.0170(4) 0.0230(4) 0.0005(3) -0.0059(3) 0.0060(3)
    O2 0.0198(4) 0.0153(4) 0.0277(5) -0.0001(3) -0.0058(4) 0.0058(3)
    N1 0.0154(5) 0.0214(5) 0.0187(5) 0.0052(4) 0.0010(4) 0.0087(4)
    C7 0.0162(6) 0.0148(5) 0.0173(6) 0.0050(4) 0.0025(4) 0.0048(4)
    C6 0.0153(5) 0.0152(5) 0.0152(5) 0.0049(4) 0.0034(4) 0.0031(4)
    C14 0.0176(6) 0.0216(6) 0.0169(6) 0.0042(5) 0.0017(5) 0.0007(5)
    C18 0.0175(6) 0.0160(5) 0.0157(6) 0.0054(4) -0.0008(4) 0.0029(4)
    C19 0.0161(6) 0.0199(6) 0.0176(6) 0.0060(5) 0.0000(4) 0.0059(4)
    C4 0.0207(6) 0.0143(6) 0.0218(6) 0.0047(5) 0.0027(5) 0.0069(4)
    C16 0.0134(5) 0.0160(5) 0.0171(6) 0.0040(4) -0.0006(4) 0.0038(4)
    C17 0.0134(5) 0.0166(6) 0.0154(6) 0.0048(4) -0.0001(4) 0.0041(4)
    C2 0.0153(5) 0.0175(6) 0.0150(5) 0.0059(4) 0.0018(4) 0.0043(4)
    C22 0.0195(6) 0.0213(6) 0.0200(6) 0.0066(5) 0.0031(5) 0.0070(5)
    C8 0.0138(5) 0.0154(5) 0.0170(6) 0.0049(4) 0.0006(4) 0.0038(4)
    C3 0.0147(5) 0.0146(5) 0.0188(6) 0.0020(4) 0.0022(4) 0.0019(4)
    C5 0.0187(6) 0.0172(6) 0.0185(6) 0.0067(5) 0.0006(5) 0.0056(4)
    C20 0.0175(6) 0.0158(5) 0.0156(6) 0.0043(4) 0.0004(4) 0.0027(4)
    C21 0.0194(6) 0.0169(6) 0.0193(6) 0.0027(5) 0.0008(5) 0.0068(4)
    C12 0.0185(6) 0.0172(6) 0.0181(6) 0.0060(5) -0.0004(5) 0.0045(4)
    C13 0.0198(6) 0.0172(6) 0.0218(6) 0.0070(5) 0.0003(5) 0.0022(5)
    C9 0.0141(6) 0.0189(6) 0.0164(6) 0.0039(4) 0.0017(4) 0.0032(4)
    C11 0.0135(5) 0.0154(5) 0.0171(6) 0.0025(4) 0.0006(4) 0.0033(4)
    C10 0.0145(6) 0.0187(6) 0.0176(6) 0.0031(4) 0.0021(4) 0.0061(4)
    C23 0.0335(8) 0.0297(7) 0.0245(7) -0.0006(6) 0.0050(6) 0.0109(6)
    C15 0.0181(6) 0.0186(6) 0.0164(6) 0.0026(5) -0.0014(5) 0.0026(4)
    C1 0.0181(6) 0.0167(6) 0.0203(6) 0.0012(5) -0.0015(5) 0.0037(4)
    C24 0.0296(7) 0.0235(7) 0.0233(7) 0.0028(6) -0.0010(6) 0.0018(5)
_geom_special_details
;
All e.s.d.'s (except the e.s.d. in the dihedral angle between two l.s. planes)
are estimated using the full covariance matrix. The cell e.s.d.'s are taken
into account individually in the estimation of e.s.d.'s in distances, angles
and torsion angles; correlations between e.s.d.'s in cell parameters are only
used when they are defined by crystal symmetry. An approximate (isotropic)
treatment of cell e.s.d.'s is used for estimating e.s.d.'s involving l.s.
planes.
;
loop_
    _geom_bond_atom_site_label_1
    _geom_bond_atom_site_label_2
    _geom_bond_site_symmetry_2
    _geom_bond_distance
    _geom_bond_publ_flag
    O3 C20 . 1.2363(15) ?
    O1 C2 . 1.3772(14) ?
    O1 C1 . 1.4341(15) ?
    O2 C3 . 1.3772(14) ?
    O2 C1 . 1.4386(15) ?
    N1 C20 . 1.3443(16) ?
    N1 C21 . 1.4606(15) ?
    N1 H1 . 0.894(16) ?
    C7 C6 . 1.4093(16) ?
    C7 C2 . 1.3705(17) ?
    C7 H7 . 0.984(16) ?
    C6 C8 . 1.5199(16) ?
    C6 C5 . 1.3945(16) ?
    C14 C13 . 1.5300(17) ?
    C14 C15 . 1.5270(17) ?
    C14 H14A . 0.988(16) ?
    C14 H14B . 1.021(16) ?
    C18 C19 . 1.3216(18) ?
    C18 C17 . 1.5007(16) ?
    C18 H18 . 0.994(15) ?
    C19 C20 . 1.4944(16) ?
    C19 H19 . 0.970(17) ?
    C4 C3 . 1.3732(17) ?
    C4 C5 . 1.4050(17) ?
    C4 H4 . 0.978(16) ?
    C16 C17 . 1.5411(16) ?
    C16 C11 . 1.5421(16) ?
    C16 C15 . 1.5385(16) ?
    C16 H16 . 1.016(15) ?
    C17 C8 . 1.5640(16) ?
    C17 H17 . 1.002(14) ?
    C2 C3 . 1.3838(16) ?
    C22 C21 . 1.5289(17) ?
    C22 C23 . 1.5213(18) ?
    C22 C24 . 1.5189(18) ?
    C22 H22 . 0.991(15) ?
    C8 C9 . 1.5120(16) ?
    C8 H8 . 1.006(15) ?
    C5 H5 . 0.973(16) ?
    C21 H21A . 0.987(16) ?
    C21 H21B . 1.004(16) ?
    C12 C13 . 1.5269(16) ?
    C12 C11 . 1.5384(16) ?
    C12 H12A . 1.020(15) ?
    C12 H12B . 1.014(16) ?
    C13 H13A . 1.007(16) ?
    C13 H13B . 1.003(17) ?
    C9 C10 . 1.3250(17) ?
    C9 H9 . 0.973(15) ?
    C11 C10 . 1.5024(16) ?
    C11 H11 . 1.006(15) ?
    C10 H10 . 0.988(16) ?
    C23 H23A . 0.98(2) ?
    C23 H23B . 1.025(19) ?
    C23 H23C . 0.99(2) ?
    C15 H15A . 0.990(15) ?
    C15 H15B . 1.025(16) ?
    C1 H1A . 0.997(16) ?
    C1 H1B . 0.978(16) ?
    C24 H24A . 1.010(18) ?
    C24 H24B . 0.980(18) ?
    C24 H24C . 1.010(19) ?
loop_
    _geom_angle_atom_site_label_1
    _geom_angle_atom_site_label_2
    _geom_angle_atom_site_label_3
    _geom_angle_site_symmetry_1
    _geom_angle_site_symmetry_3
    _geom_angle
    _geom_angle_publ_flag
    C2 O1 C1 . . 106.11(9) ?
    C3 O2 C1 . . 105.76(9) ?
    C20 N1 C21 . . 124.03(10) ?
    C20 N1 H1 . . 119.1(10) ?
    C21 N1 H1 . . 116.7(10) ?
    C6 C7 H7 . . 121.2(9) ?
    C2 C7 C6 . . 117.32(11) ?
    C2 C7 H7 . . 121.5(9) ?
    C7 C6 C8 . . 119.41(10) ?
    C5 C6 C7 . . 119.69(11) ?
    C5 C6 C8 . . 120.89(10) ?
    C13 C14 H14A . . 109.7(9) ?
    C13 C14 H14B . . 108.9(9) ?
    C15 C14 C13 . . 111.11(10) ?
    C15 C14 H14A . . 109.2(9) ?
    C15 C14 H14B . . 109.8(9) ?
    H14A C14 H14B . . 108.0(12) ?
    C19 C18 C17 . . 128.07(11) ?
    C19 C18 H18 . . 116.3(9) ?
    C17 C18 H18 . . 115.5(9) ?
    C18 C19 C20 . . 120.79(11) ?
    C18 C19 H19 . . 120.9(10) ?
    C20 C19 H19 . . 118.3(10) ?
    C3 C4 C5 . . 116.89(11) ?
    C3 C4 H4 . . 121.4(9) ?
    C5 C4 H4 . . 121.7(9) ?
    C17 C16 C11 . . 111.83(9) ?
    C17 C16 H16 . . 106.3(8) ?
    C11 C16 H16 . . 106.0(8) ?
    C15 C16 C17 . . 114.84(10) ?
    C15 C16 C11 . . 110.08(9) ?
    C15 C16 H16 . . 107.2(8) ?
    C18 C17 C16 . . 110.54(9) ?
    C18 C17 C8 . . 108.26(9) ?
    C18 C17 H17 . . 110.5(8) ?
    C16 C17 C8 . . 109.30(9) ?
    C16 C17 H17 . . 110.5(8) ?
    C8 C17 H17 . . 107.6(8) ?
    O1 C2 C3 . . 109.80(10) ?
    C7 C2 O1 . . 127.48(10) ?
    C7 C2 C3 . . 122.71(11) ?
    C21 C22 H22 . . 106.4(8) ?
    C23 C22 C21 . . 110.96(11) ?
    C23 C22 H22 . . 108.2(9) ?
    C24 C22 C21 . . 111.12(11) ?
    C24 C22 C23 . . 110.86(11) ?
    C24 C22 H22 . . 109.2(9) ?
    C6 C8 C17 . . 111.47(9) ?
    C6 C8 H8 . . 108.3(8) ?
    C17 C8 H8 . . 106.4(8) ?
    C9 C8 C6 . . 111.81(9) ?
    C9 C8 C17 . . 111.61(9) ?
    C9 C8 H8 . . 107.0(9) ?
    O2 C3 C2 . . 110.17(10) ?
    C4 C3 O2 . . 128.50(11) ?
    C4 C3 C2 . . 121.32(11) ?
    C6 C5 C4 . . 122.06(11) ?
    C6 C5 H5 . . 119.5(9) ?
    C4 C5 H5 . . 118.5(9) ?
    O3 C20 N1 . . 123.23(11) ?
    O3 C20 C19 . . 121.94(11) ?
    N1 C20 C19 . . 114.83(10) ?
    N1 C21 C22 . . 112.10(10) ?
    N1 C21 H21A . . 106.5(9) ?
    N1 C21 H21B . . 106.8(9) ?
    C22 C21 H21A . . 112.0(9) ?
    C22 C21 H21B . . 110.2(9) ?
    H21A C21 H21B . . 109.0(12) ?
    C13 C12 C11 . . 111.67(10) ?
    C13 C12 H12A . . 109.2(8) ?
    C13 C12 H12B . . 110.8(9) ?
    C11 C12 H12A . . 108.9(8) ?
    C11 C12 H12B . . 110.0(9) ?
    H12A C12 H12B . . 106.0(12) ?
    C14 C13 H13A . . 107.7(9) ?
    C14 C13 H13B . . 109.8(9) ?
    C12 C13 C14 . . 110.15(10) ?
    C12 C13 H13A . . 110.0(9) ?
    C12 C13 H13B . . 110.4(9) ?
    H13A C13 H13B . . 108.8(12) ?
    C8 C9 H9 . . 115.5(9) ?
    C10 C9 C8 . . 124.58(11) ?
    C10 C9 H9 . . 119.9(9) ?
    C16 C11 H11 . . 107.0(8) ?
    C12 C11 C16 . . 112.87(10) ?
    C12 C11 H11 . . 106.4(8) ?
    C10 C11 C16 . . 110.93(9) ?
    C10 C11 C12 . . 110.45(10) ?
    C10 C11 H11 . . 109.0(8) ?
    C9 C10 C11 . . 123.82(11) ?
    C9 C10 H10 . . 119.5(9) ?
    C11 C10 H10 . . 116.7(9) ?
    C22 C23 H23A . . 110.8(11) ?
    C22 C23 H23B . . 110.0(11) ?
    C22 C23 H23C . . 110.8(11) ?
    H23A C23 H23B . . 108.3(15) ?
    H23A C23 H23C . . 109.1(16) ?
    H23B C23 H23C . . 107.8(15) ?
    C14 C15 C16 . . 113.29(10) ?
    C14 C15 H15A . . 108.9(8) ?
    C14 C15 H15B . . 110.5(9) ?
    C16 C15 H15A . . 108.7(8) ?
    C16 C15 H15B . . 109.8(9) ?
    H15A C15 H15B . . 105.3(12) ?
    O1 C1 O2 . . 108.07(9) ?
    O1 C1 H1A . . 109.5(9) ?
    O1 C1 H1B . . 109.9(9) ?
    O2 C1 H1A . . 108.7(9) ?
    O2 C1 H1B . . 108.4(9) ?
    H1A C1 H1B . . 112.2(12) ?
    C22 C24 H24A . . 110.3(10) ?
    C22 C24 H24B . . 110.8(11) ?
    C22 C24 H24C . . 112.1(10) ?
    H24A C24 H24B . . 106.4(14) ?
    H24A C24 H24C . . 107.5(14) ?
    H24B C24 H24C . . 109.5(14) ?
loop_
    _geom_torsion_atom_site_label_1
    _geom_torsion_atom_site_label_2
    _geom_torsion_atom_site_label_3
    _geom_torsion_atom_site_label_4
    _geom_torsion_site_symmetry_1
    _geom_torsion_site_symmetry_2
    _geom_torsion_site_symmetry_3
    _geom_torsion_site_symmetry_4
    _geom_torsion
    _geom_torsion_publ_flag
    O1 C2 C3 O2 . . . . 0.14(14) ?
    O1 C2 C3 C4 . . . . 178.82(11) ?
    C7 C6 C8 C17 . . . . 89.64(12) ?
    C7 C6 C8 C9 . . . . -36.07(14) ?
    C7 C6 C5 C4 . . . . -0.73(18) ?
    C7 C2 C3 O2 . . . . -179.54(11) ?
    C7 C2 C3 C4 . . . . -0.87(19) ?
    C6 C7 C2 O1 . . . . -178.77(11) ?
    C6 C7 C2 C3 . . . . 0.86(17) ?
    C6 C8 C9 C10 . . . . 140.17(12) ?
    C18 C19 C20 O3 . . . . -5.24(18) ?
    C18 C19 C20 N1 . . . . 175.83(11) ?
    C18 C17 C8 C6 . . . . 70.41(12) ?
    C18 C17 C8 C9 . . . . -163.77(10) ?
    C19 C18 C17 C16 . . . . 135.66(13) ?
    C19 C18 C17 C8 . . . . -104.64(14) ?
    C16 C17 C8 C6 . . . . -169.12(9) ?
    C16 C17 C8 C9 . . . . -43.30(12) ?
    C16 C11 C10 C9 . . . . 16.46(16) ?
    C17 C18 C19 C20 . . . . 173.97(11) ?
    C17 C16 C11 C12 . . . . 77.81(12) ?
    C17 C16 C11 C10 . . . . -46.76(13) ?
    C17 C16 C15 C14 . . . . -75.12(13) ?
    C17 C8 C9 C10 . . . . 14.53(16) ?
    C2 O1 C1 O2 . . . . -2.74(12) ?
    C2 C7 C6 C8 . . . . -178.69(10) ?
    C2 C7 C6 C5 . . . . -0.07(17) ?
    C8 C6 C5 C4 . . . . 177.87(11) ?
    C8 C9 C10 C11 . . . . -0.56(19) ?
    C3 O2 C1 O1 . . . . 2.82(12) ?
    C3 C4 C5 C6 . . . . 0.73(18) ?
    C5 C6 C8 C17 . . . . -88.97(13) ?
    C5 C6 C8 C9 . . . . 145.33(11) ?
    C5 C4 C3 O2 . . . . 178.46(11) ?
    C5 C4 C3 C2 . . . . 0.05(18) ?
    C20 N1 C21 C22 . . . . 103.43(13) ?
    C21 N1 C20 O3 . . . . 2.70(18) ?
    C21 N1 C20 C19 . . . . -178.39(10) ?
    C12 C11 C10 C9 . . . . -109.46(13) ?
    C13 C14 C15 C16 . . . . -55.96(13) ?
    C13 C12 C11 C16 . . . . 54.57(13) ?
    C13 C12 C11 C10 . . . . 179.40(10) ?
    C11 C16 C17 C18 . . . . -179.76(9) ?
    C11 C16 C17 C8 . . . . 61.18(12) ?
    C11 C16 C15 C14 . . . . 52.15(13) ?
    C11 C12 C13 C14 . . . . -56.40(13) ?
    C23 C22 C21 N1 . . . . 165.79(11) ?
    C15 C14 C13 C12 . . . . 56.89(13) ?
    C15 C16 C17 C18 . . . . -53.39(13) ?
    C15 C16 C17 C8 . . . . -172.45(9) ?
    C15 C16 C11 C12 . . . . -51.11(13) ?
    C15 C16 C11 C10 . . . . -175.68(10) ?
    C1 O1 C2 C7 . . . . -178.70(12) ?
    C1 O1 C2 C3 . . . . 1.63(13) ?
    C1 O2 C3 C4 . . . . 179.60(12) ?
    C1 O2 C3 C2 . . . . -1.84(13) ?
    C24 C22 C21 N1 . . . . -70.39(13) ?
loop_
    _geom_hbond_atom_site_label_D
    _geom_hbond_atom_site_label_H
    _geom_hbond_atom_site_label_A
    _geom_hbond_site_symmetry_A
    _geom_hbond_distance_DH
    _geom_hbond_distance_HA
    _geom_hbond_distance_DA
    _geom_hbond_angle_DHA
    _geom_hbond_publ_flag
    N1 H1 O3 1_455 0.896(16) 2.105(16) 2.8938(13) 146.3(13) yes
    C7 H7 O1 2_676 0.984(16) 2.503(16) 3.4264(15) 156.3(12) yes
    C1 H1B Cg2 1_455 0.978(16) 2.595(15) 3.4578(12) 147.4(11) yes
_shelx_hkl_file
;
   0   0  -2 43.9276 30.4309   8
   0   0  -3 471.365 96.3201  16
   0   0  -3 615.752 81.1903   8
   0   0   3 558.290 100.751   3
   0   0   4 618.395 125.423   3
   0   0  -4 560.920 114.297  16
   0   0  -4 621.099 98.5846   8
   0   0  -5 60358.9 1314.28  16
   0   0   5 62652.9 1342.55  15
   0   0  -5 64548.5 1204.20   8
   0   0  -6 82872.9 1743.10  16
   0   0  -6 85185.4 1573.57   8
   0   0   6 87169.7 1767.66  15
   0   0  -7 11.6122 72.8459   8
   0   0   7-167.071 145.133  15
   0   0   7 82.0431 61.3206  10
   0   0  -7-35.5062 126.797  16
   0   0  -8 53498.3 1400.80   7
   0   0   8 53793.9 1031.49  10
   0   0   8 54963.8 1491.09  15
   0   0  -8 53483.7 1471.89  16
   0   0   9 1854.82 297.561  15
   0   0   9 1879.51 148.201  10
   0   0  -9 1859.05 274.366   7
   0   0  10 1013.09 255.310  15
   0   0 -10 692.330 182.808   7
   0   0  11 1009.72 258.428  15
   0   0 -11 1145.07 232.610   7
   0   0 -12 4240.20 441.538   7
   0   0  12 3816.64 503.544  15
   0   0 -13 117.204 106.970   7
   0   0  13 355.962 250.569  13
   0   0 -13 286.560 176.499  12
   0   0  14 16343.2 1146.12  13
   0   0 -14 14945.3 899.347   7
   0   0 -14 15225.8 993.242  12
   0   0 -15 1619.12 359.480  12
   0   0  15 2411.86 247.752  45
   0   0 -15 2131.23 246.024  30
   0   0  15 2452.31 250.014  19
   0   0  15 1733.15 413.716  13
   0   0 -15 2278.79 249.399  24
   0   0  15 2231.07 260.073  47
   0   0 -16 36411.5 1042.64  29
   0   0  16 36787.0 1072.56  19
   0   0  16 40955.2 1984.63  13
   0   0  16 37086.9 1058.59  45
   0   0 -16 38129.9 1136.79  24
   0   0 -16 33660.4 1599.70  12
   0   0  16 35925.6 1115.55  40
   0   0  16 38081.5 1152.10  47
   0   0 -16 38049.6 1150.34  30
   0   0  17 17690.5 764.530  40
   0   0 -17 18600.8 952.286   1
   0   0  17 17930.7 1326.80  13
   0   0  17 16936.0 717.129  19
   0   0 -17 17823.5 786.287  30
   0   0 -17 16256.0 690.213  29
   0   0  17 17146.4 720.170  45
   0   0 -17 18711.5 1181.12  12
   0   0 -17 17455.2 766.173  24
   0   0  17 17432.5 782.876  47
   0   0  18 17448.7 774.199  40
   0   0 -18 18238.7 811.801  30
   0   0 -18 17275.4 777.948  24
   0   0  18 17330.0 727.747  45
   0   0  18 17465.5 804.314  47
   0   0 -18 15941.4 698.790  29
   0   0  18 16998.6 736.834  19
   0   0  19 13176.4 694.462  40
   0   0  19 14296.8 726.124  47
   0   0 -19 14730.7 658.745  29
   0   0 -19 13944.7 707.013  24
   0   0  19 12882.7 639.354  45
   0   0  19 13817.6 659.613  19
   0   0 -20 702.986 152.284  29
   0   0  20 549.138 168.852  19
   0   0 -20 775.804 194.206  24
   0   0 -21-101.959 128.402  24
   0   0 -21-206.000 115.912  29
   0   0  21-74.5063 145.934  19
   0   1 -22 2020.19 246.107  24
   0  -1  22 1541.77 242.712  40
   0   1 -22 2119.90 210.069  29
   0   1 -21 32.1310 78.1573  29
   0  -1  21 46.9146 126.521  40
   0   1 -21-135.795 131.140  24
   0  -1  20 4665.55 446.492  40
   0  -1  20 5514.04 426.983  47
   0   1 -20 4974.33 360.655  29
   0   1 -20 5322.05 421.905  24
   0   1 -19 6226.28 455.899  24
   0  -1  19 5686.98 388.911  19
   0   1 -19 5841.30 395.100  29
   0  -1  19 5573.89 383.772  45
   0   1 -19 6292.90 487.489  30
   0  -1  19 6443.69 460.380  47
   0  -1  19 5774.40 484.503  40
   0  -1  18 12298.1 661.411  47
   0  -1  18 12415.6 573.869  19
   0   1 -18 13072.2 679.027  30
   0   1 -18 12913.9 649.650  24
   0  -1  18 13050.5 587.735  45
   0  -1  18 13294.8 698.923  40
   0   1 -18 13339.4 601.000  29
   0  -1  18 13749.7 1181.81  13
   0  -1  17 11.6505 118.058  19
   0  -1  17 191.069 115.332  45
   0  -1  17 88.7894 130.763  40
   0  -1  17 165.599 155.098  47
   0   1 -17 87.1206 117.282  12
   0   1 -17 129.982 80.2341  29
   0   1 -17 131.609 102.358  24
   0   1 -17-51.3543 112.209  39
   0   1 -17 79.4663 113.848  30
   0   1 -16 3313.55 331.573  30
   0   1 -16 3279.99 305.289  24
   0   1 -16 3403.49 487.969  12
   0  -1  16 4059.59 344.911  47
   0  -1  16 3033.35 562.050  13
   0  -1  16 3916.31 292.615  45
   0  -1  16 3660.82 286.483  19
   0   1 -16 3465.09 323.845  39
   0  -1  16 3989.38 354.587  40
   0   1 -15 91347.3 2616.40  12
   0   1 -15 89066.9 1898.20  30
   0   1 -14 23312.8 1120.83   7
   0  -1  14 21324.5 1257.42  15
   0   1 -13 86325.8 2294.66   7
   0  -1  13 84049.7 2532.32  15
   0   1 -12 5746.66 511.214   7
   0  -1  12 5954.19 579.239  15
   0   1 -11 36172.2 1332.87  16
   0  -1  11 34475.0 1375.07  15
   0   1 -10 18522.5 875.606  16
   0  -1  10 17287.2 872.448  15
   0   1 -10 17046.7 678.533   8
   0   1  -9 59429.3 1606.43  16
   0  -1   9 62563.8 1654.29  15
   0   1  -9 57916.5 1343.48   8
   0  -1   9 59315.1 1612.35   3
   0   1  -8 222.812 126.661  16
   0   1  -8 299.948 98.8266   8
   0  -1   8 184.195 126.067   3
   0  -1   8 314.039 157.146  15
   0   1  -7 3681.07 345.128   2
   0   1  -7 3309.72 311.463  16
   0  -1   7 2850.62 294.701   3
   0  -1   7 3435.25 310.112  15
   0   1  -7 3130.82 241.501   8
   0   1  -6 100990. 1774.66   8
   0   1  -6 108288. 2062.45   2
   0   1  -6 104333. 1980.99  16
   0  -1   6 101575. 1981.15   3
   0  -1   6 102952. 1984.64  15
   0  -1   5 2804.24 237.751  15
   0   1  -5 2623.54 201.365  14
   0  -1   5 2702.33 244.311   3
   0   1  -4 233494. 3406.93  14
   0  -1   4 238589. 3461.79  15
   0  -1   4 227414. 3485.79   3
   0  -1   3 551580. 7500.20  15
   0   1  -3 566395. 7492.55  14
   0  -1   3 548790. 7547.77   3
   0  -1   2 4349.71 212.020   3
   0   1  -2 4333.60 198.697  14
   0  -1   2 4540.08 195.809  15
   0  -1   2 4540.86 160.378   4
   0  -1   1 609.313 68.0331   9
   0   1   0 32638.8 634.783  13
   0   1   0 34812.8 597.988   2
   0  -1  -1 19.5194 35.8013   5
   0   1   1-7.44868 64.2526  13
   0   1   2 15480.5 386.331  10
   0   1   2 14265.9 430.744  13
   0  -1  -2 14830.7 454.523   7
   0  -1  -3 351931. 4867.73   7
   0   1   3 355799. 4665.07  10
   0   1   4 16948.7 452.093  10
   0   1   4 15112.0 563.360  13
   0  -1  -4 15651.2 568.491   7
   0  -1  -5 126272. 2344.23  12
   0  -1  -5 128730. 2317.25   7
   0   1   5 126179. 2342.87  13
   0   1   5 131582. 2037.53  10
   0   1   6 101863. 1699.33  10
   0  -1  -6 101915. 2023.15   7
   0   1   6 99149.6 2062.46  13
   0  -1  -6 103154. 2076.65  12
   0   1   6 98048.5 2084.28  15
   0   1   7 17753.7 792.758  13
   0   1   7 19473.8 563.524  10
   0   1   7 19253.5 824.056  15
   0  -1  -7 19639.7 777.357   7
   0  -1  -7 18153.7 796.457  12
   0  -1  -8 173993. 3208.43   7
   0   1   8 171232. 2709.10  10
   0  -1  -8 174014. 3289.11  12
   0   1   8 173329. 3374.27  15
   0   1   8 168483. 3316.84  13
   0   1   9 25933.6 708.757  10
   0  -1  -9 24339.0 1060.85  12
   0   1   9 24583.0 1085.08  13
   0  -1  -9 25392.5 1011.23   7
   0   1  10 14583.3 512.992  10
   0   1  10 13866.7 863.409  13
   0  -1 -10 14514.8 825.521  12
   0  -1 -10 14689.1 791.586   7
   0   1  11 2266.11 384.679  13
   0  -1 -11 1855.23 327.311  12
   0  -1 -11 1621.18 281.980   7
   0  -1 -12 3365.32 447.484  12
   0  -1 -12 2815.29 379.884   7
   0   1  12 2853.69 466.017  13
   0  -1 -13 1924.01 337.877   7
   0  -1 -13 2286.60 393.454  12
   0   1  13 2597.03 471.574  13
   0  -1 -14 51095.3 1980.72  12
   0   1  14 56046.5 2184.64  13
   0  -1 -14 52018.7 1809.97   7
   0  -1 -15 6124.92 424.878  24
   0   1  15 7171.25 438.228  45
   0   1  15 8542.46 887.703  13
   0  -1 -15 6335.00 692.336  12
   0  -1 -15 7077.21 457.361  30
   0   1  15 7880.72 493.130  47
   0   1  15 7314.15 456.652  19
   0  -1 -15 7178.17 430.288  29
   0  -1 -16 13516.3 680.511  24
   0  -1 -16 13289.0 1022.02  12
   0  -1 -16 15644.9 860.330   1
   0   1  16 14274.3 1159.37  13
   0   1  16 14179.4 706.152  47
   0  -1 -16 14229.3 639.284  29
   0   1  16 13831.2 650.804  45
   0  -1 -16 13681.5 684.402  30
   0   1  16 13976.9 667.951  19
   0  -1 -17 14514.8 1080.40  12
   0  -1 -17 16943.1 726.886  29
   0   1  17 16661.8 798.596  47
   0  -1 -17 17262.6 781.856  24
   0   1  17 16492.3 747.834  19
   0   1  17 16527.9 733.424  45
   0   1  17 17506.5 1303.97  13
   0  -1 -18 6574.13 418.227  32
   0  -1 -18 6590.64 485.480  24
   0   1  18 6570.19 477.521  19
   0   1  18 6632.89 476.180  45
   0  -1 -18 6731.08 457.241  29
   0  -1 -19-11.2809 106.785  29
   0  -1 -19 66.7052 100.375  32
   0  -1 -19 5.51913 120.275  24
   0   1  19-197.671 162.525  19
   0  -1 -20 936.099 195.932  29
   0  -1 -20 984.915 160.360  32
   0   1  20 849.477 204.217  19
   0   1  23-0.32268 117.536  46
   0  -2  24 5118.82 292.814  40
   0  -2  23 1203.92 196.385  40
   0  -2  22 5961.28 445.540  40
   0   2 -22 5362.39 373.451  24
   0  -2  21 4135.88 397.970  40
   0   2 -21 3978.82 284.819  29
   0   2 -21 4549.38 364.210  24
   0   2 -21 4603.53 351.715  39
   0   2 -20 1056.84 219.895  30
   0  -2  20 950.006 183.890  47
   0   2 -20 935.405 194.886  24
   0  -2  20 889.312 226.034  40
   0   2 -20 922.679 181.645  39
   0   2 -20 755.261 148.751  29
   0  -2  19 3225.46 316.428  47
   0   2 -19 2950.99 344.310  30
   0   2 -19 3245.99 278.044  29
   0  -2  19 3314.07 378.945  40
   0   2 -19 3261.77 325.657  24
   0   2 -19 3849.35 363.402  39
   0   2 -18 2320.52 235.541  29
   0  -2  18 2435.74 314.367  40
   0   2 -18 2869.29 327.186  39
   0  -2  18 2373.04 268.542  47
   0  -2  18 1741.18 454.245  13
   0   2 -18 2376.44 274.867  24
   0   2 -18 2396.54 290.954  30
   0   2 -17 78022.9 1835.39  39
   0  -2  17 73247.5 1686.31  47
   0   2 -17 74726.5 1785.49  30
   0  -2  17 72851.4 1827.06  40
   0  -2  16 76272.8 1819.16  40
   0  -2  16 77199.0 1680.14  47
   0   2 -16 76156.2 1769.51  30
   0   2 -16 79389.8 1829.10  39
   0  -2  16 82007.7 1956.35  41
   0   2 -15 311.861 92.1043  39
   0   2 -15 416.016 140.023  30
   0  -2  15 217.444 182.427  15
   0  -2  15 555.261 155.517  40
   0  -2  14 35523.0 1584.17  15
   0   2 -13 19.9126 126.050  16
   0  -2  13-161.092 158.058  15
   0  -2  12 5836.35 557.231   3
   0  -2  12 7114.54 609.758  15
   0   2 -12 6979.57 590.389  16
   0  -2  11 3986.75 428.779  15
   0  -2  11 3936.31 442.889   3
   0   2 -11 3751.79 312.040   8
   0   2 -11 3976.74 428.384  16
   0  -2  10 50292.9 1553.11   3
   0   2 -10 48024.8 1201.50   8
   0  -2  10 50091.1 1525.34  15
   0   2 -10 48457.3 1499.24  16
   0   2  -9 10478.8 631.660  16
   0   2  -9 10355.2 696.642   2
   0   2  -9 10685.0 487.660   8
   0  -2   9 11128.4 639.231  15
   0  -2   9 11248.2 666.755   3
   0   2  -8 39937.9 1224.54  16
   0   2  -8 39525.3 1001.17   8
   0  -2   8 41121.9 1209.80  15
   0   2  -8 40212.8 1314.67   2
   0  -2   8 39579.3 1236.79   3
   0   2  -7 39028.7 1040.57  14
   0  -2   7 37306.6 1144.80   3
   0   2  -7 36248.3 1199.58   2
   0  -2   7 37266.7 1077.83  15
   0   2  -6 64218.5 1412.12  14
   0   2  -6 68010.4 1571.23   2
   0  -2   6 63536.6 1431.39  15
   0  -2   6 63314.8 1511.42   3
   0  -2   5 26915.9 870.516   3
   0   2  -5 30304.3 895.128   2
   0  -2   5 28256.2 806.740  15
   0   2  -5 28094.2 820.613  14
   0   2  -4 1660.11 200.943  14
   0  -2   4 1989.97 194.587  15
   0  -2   4 1610.42 213.447   3
   0   2  -4 1726.12 205.984   2
   0   2  -3-1.82913 87.7161  14
   0   2  -3 128.637 98.1777   2
   0  -2   3 25.6088 54.8394   4
   0  -2   3 152.344 130.704   3
   0  -2   2 16006.4 572.929  11
   0  -2   2 17348.7 398.524   4
   0   2  -2 16334.5 521.692   2
   0   2  -1 50956.0 987.405   2
   0   2  -1 49110.2 723.844   1
   0  -2   1 49781.4 1027.18   5
   0  -2   1 51215.9 1027.45   9
   0  -2   0 185713. 2847.43   9
   0  -2   0 184640. 2807.99   5
   0  -2   0 178719. 2455.39   1
   0   2   0 187696. 2816.25  13
   0   2   0 190427. 3035.91   6
   0   2   0 185049. 2737.79   2
   0   2   1 177073. 2630.07   2
   0  -2  -1 182387. 2697.78   5
   0   2   1 172194. 2769.06  13
   0  -2  -1 180702. 2428.51   1
   0   2   1 181437. 2960.36   6
   0  -2  -2 546595. 6955.23   1
   0  -2  -2 532819. 7187.21   5
   0   2   2 524412. 7346.72  13
   0   2   2 524983. 7279.82  10
   0   2   3 13535.1 558.481  13
   0   2   3 15080.2 511.507  10
   0  -2  -3 14018.0 450.714   5
   0  -2  -3 13386.2 578.870   7
   0  -2  -4 90721.5 1905.81   7
   0  -2  -4 94890.4 1641.64   5
   0  -2  -4 97806.7 1962.86  12
   0   2   4 95007.5 1741.55  10
   0   2   4 90520.1 1866.35  13
   0   2   5 287015. 4300.79  10
   0  -2  -5 297514. 4634.85   7
   0  -2  -5 281737. 4202.56   5
   0   2   5 289367. 4592.77  13
   0  -2  -5 285547. 4657.09  12
   0   2   6 10057.1 580.789  13
   0  -2  -6 10681.9 616.444  12
   0  -2  -6 10498.1 600.313   7
   0   2   6 10509.2 464.561  10
   0  -2  -7 198833. 3624.58   7
   0  -2  -7 198945. 3698.13  12
   0   2   7 192966. 3615.46  13
   0   2   7 195322. 3185.92  10
   0  -2  -8 131299. 2858.83  12
   0   2   8 129477. 2840.63  13
   0   2   8 126642. 2333.77  10
   0  -2  -8 133427. 2782.93   7
   0  -2  -9 50389.8 1591.42   7
   0  -2  -9 48672.3 1662.58  12
   0   2   9 53560.1 1270.37  10
   0   2   9 53549.9 1707.74  13
   0  -2 -10 22842.9 1055.88   7
   0  -2 -10 21543.4 1097.74  12
   0   2  10 22024.6 1122.30  13
   0   2  10 21087.6 744.809  10
   0   2  11 4626.46 562.248  13
   0  -2 -11 4511.76 520.420  12
   0  -2 -11 4548.53 499.629   7
   0  -2 -12-67.3957 147.340   7
   0   2  12 129.543 216.960  13
   0  -2 -12 16.5326 137.243  12
   0   2  13 12392.9 976.568  13
   0  -2 -13 11822.9 920.056  12
   0  -2 -13 11862.7 832.811   7
   0  -2 -14 345.535 122.884  24
   0  -2 -14 101.094 167.658  12
   0   2  14 272.727 134.524  43
   0  -2 -14 194.497 149.843   7
   0   2  14 382.756 150.996  45
   0  -2 -14 102.732 64.6395   1
   0   2  14-168.293 267.664  13
   0   2  14 365.376 145.845  19
   0   2  14 445.319 172.931  47
   0  -2 -14 217.829 100.582  29
   0   2  15 4742.78 362.759  43
   0  -2 -15 4225.74 594.053  12
   0   2  15 5048.00 688.434  13
   0  -2 -15 3976.91 340.378  29
   0   2  15 4218.83 371.782  19
   0  -2 -15 3868.24 363.590  24
   0   2  15 4485.70 380.021  45
   0  -2 -15 4692.18 454.119   1
   0   2  15 5067.63 422.369  47
   0  -2 -16 3762.12 371.779  24
   0   2  16 3598.39 588.518  13
   0   2  16 4050.34 369.789  45
   0   2  16 4117.86 384.908  19
   0  -2 -16 4279.96 449.708   1
   0   2  16 3963.56 343.609  43
   0  -2 -16 3590.46 333.209  32
   0  -2 -16 4341.61 370.481  29
   0  -2 -17 6621.60 479.031  29
   0  -2 -17 6290.59 479.487  24
   0  -2 -17 6783.61 453.783  32
   0   2  17 6367.77 487.156  19
   0   2  17 6985.97 492.556  45
   0   2  17 6557.20 441.681  43
   0   2  18 9153.27 582.366  19
   0   2  18 8340.08 492.220  43
   0  -2 -18 9313.21 549.667  29
   0  -2 -18 8236.97 498.865  32
   0  -2 -19 26570.7 888.438  32
   0   2  19 25418.2 978.900  19
   0  -2 -19 27107.8 962.776  29
   0  -2 -20 380.043 126.179  32
   0  -2 -21 867.370 148.882  32
   0   2  22 672.403 173.169  46
   0   2  23 17339.7 571.151  46
   0  -3  24 288.180 113.463  40
   0   3 -23 9109.55 410.508  24
   0  -3  23 9413.89 508.956  40
   0  -3  22 13746.9 678.094  40
   0   3 -22 13736.2 572.052  24
   0   3 -21 2424.16 250.407  24
   0   3 -21 2482.67 305.792  30
   0   3 -21 2807.69 292.753  39
   0  -3  21 2998.52 347.980  40
   0   3 -20 1976.78 265.732  39
   0  -3  20 1904.15 298.194  40
   0   3 -20 1501.72 206.373  24
   0   3 -20 1908.38 273.406  30
   0   3 -19 3177.30 351.578  30
   0   3 -19 3509.38 322.929  24
   0   3 -19 3899.42 379.598  39
   0  -3  19 3473.68 380.251  40
   0   3 -18 16375.1 760.587  30
   0  -3  18 17520.6 826.230  40
   0   3 -18 18200.6 829.150  39
   0  -3  17 708.366 188.706  40
   0   3 -17 462.735 157.557  39
   0  -3  17 713.273 181.258  41
   0   3 -17 537.329 161.257  30
   0   3 -16 10376.4 608.510  39
   0   3 -16 11104.5 592.770  26
   0  -3  16 9913.10 861.507  15
   0  -3  16 11054.7 615.886  40
   0   3 -16 10451.8 565.368  30
   0  -3  16 9608.91 624.661  41
   0  -3  15 22937.3 1297.75  15
   0  -3  15 25854.4 905.763  40
   0   3 -15 27022.9 877.545  30
   0   3 -15 25659.1 901.513  26
   0   3 -15 25797.1 937.412  39
   0   3 -14 59.8461 119.960  16
   0  -3  14 104.647 133.202  15
   0   3 -13 8117.39 663.205  16
   0  -3  13 7162.70 646.697  15
   0  -3  13 7532.28 656.224   3
   0   3 -12 83.5877 119.170  16
   0  -3  12 18.5466 123.599  15
   0  -3  12 69.5522 187.664   3
   0  -3  11 32.5205 147.045   3
   0   3 -11 316.493 165.987  16
   0  -3  11 104.093 129.946  15
   0  -3  10 11573.5 746.284   3
   0  -3  10 10609.2 672.545  15
   0   3 -10 11399.5 702.124  16
   0   3 -10 10622.3 768.712   2
   0   3 -10 11769.7 539.295   8
   0   3  -9 2949.00 314.945  14
   0  -3   9 2642.83 355.290   3
   0  -3   9 3029.06 334.026  15
   0   3  -9 2951.08 393.655   2
   0  -3   8 429739. 6758.90   3
   0   3  -8 431185. 6854.21   2
   0   3  -8 429533. 6475.80  14
   0  -3   7 250189. 4424.48   3
   0  -3   7 247365. 4178.06  15
   0   3  -7 258043. 4248.01  14
   0   3  -6 11303.7 595.414  14
   0  -3   6 11558.5 557.825  15
   0  -3   6 11083.5 630.118   3
   0   3  -6 12230.8 643.370   2
   0  -3   5 62869.1 1439.45  15
   0  -3   5 63738.5 1631.32   3
   0   3  -5 65079.3 1560.91  14
   0   3  -5 67972.5 1594.39   2
   0  -3   4 74078.4 1717.91   3
   0   3  -4 71901.6 1652.39  14
   0   3  -4 77311.0 1635.54   2
   0   3  -3 22496.7 742.653   2
   0  -3   3 21903.7 518.424   4
   0  -3   3 21743.1 817.040   3
   0  -3   2 41094.8 1178.09  11
   0   3  -2 42661.4 1032.99   2
   0   3  -2 42257.2 1265.16   6
   0  -3   1 47940.1 1206.57   9
   0  -3   1 50166.5 1298.57  11
   0   3  -1 50270.9 1120.51   2
   0   3  -1 51238.8 1402.54   6
   0   3   0 6897.21 482.831   6
   0   3   0 6473.10 375.299  13
   0   3   0 6720.43 335.064   2
   0  -3   0 6958.64 437.494  11
   0  -3   0 6369.79 395.987   9
   0  -3   0 6407.55 376.740   5
   0   3   1 362.112 138.978  13
   0   3   1 371.200 195.671   6
   0  -3  -1 286.338 145.446   9
   0  -3  -1 209.575 111.358   5
   0  -3  -1 345.096 42.1915   1
   0   3   1 332.381 88.9026   2
   0  -3  -2 4629.42 356.060   9
   0  -3  -2 5124.05 196.824   1
   0  -3  -2 4890.15 318.219   5
   0   3   2 4738.73 271.570   2
   0   3   2 4710.67 417.087   6
   0   3   2 5133.43 369.767  13
   0  -3  -3 24142.4 546.424   1
   0  -3  -3 23522.1 715.668   5
   0   3   3 24087.4 980.620   6
   0   3   3 23554.3 835.034  13
   0  -3  -4 80644.9 1616.21   5
   0  -3  -4 84793.1 1422.30   1
   0   3   4 82948.1 1874.64  13
   0   3   5 150.470 160.861  13
   0  -3  -5 134.973 75.2847   5
   0  -3  -5 122.687 62.4627   1
   0  -3  -6 26706.5 797.896   5
   0  -3  -6 28406.2 745.574   1
   0   3   6 28935.7 1079.75  13
   0   3   7 18646.4 913.897  13
   0  -3  -7 19157.9 660.817   5
   0  -3  -7 17963.1 955.122  12
   0  -3  -7 18154.5 611.249   1
   0  -3  -8 76092.0 2244.50  12
   0   3   8 81168.9 2180.70  13
   0  -3  -8 85152.5 1674.66   1
   0  -3  -8 80085.0 1635.67   5
   0   3   9 1279.13 305.184  13
   0  -3  -9 830.722 257.840  12
   0  -3  -9 696.573 135.059   1
   0   3  10 99979.0 2715.57  13
   0  -3 -10 98767.3 2785.15  12
   0  -3 -10 104678. 2124.07   1
   0  -3 -11 11207.3 602.418   1
   0   3  11 10796.2 862.260  13
   0   3  12 3493.59 527.510  13
   0  -3 -12 3991.62 371.965   1
   0  -3 -13 1585.45 233.756  24
   0   3  13 1689.24 210.020  18
   0  -3 -13 1401.35 202.131  29
   0  -3 -13 1733.87 224.041  32
   0  -3 -13 1507.76 243.234   1
   0  -3 -13 1575.65 200.054  21
   0   3  13 1350.15 364.739  13
   0   3  13 1642.96 239.259  19
   0   3  13 1664.24 228.757  43
   0   3  13 1352.70 212.568  45
   0  -3 -14 6161.25 437.810  29
   0   3  14 6438.88 402.695  18
   0   3  14 7138.19 759.730  13
   0  -3 -14 6203.62 452.644  24
   0   3  14 6521.65 462.489  45
   0  -3 -14 6258.25 507.924   1
   0   3  14 6440.94 458.343  19
   0  -3 -14 5760.35 423.906  32
   0   3  14 6890.45 461.014  43
   0  -3 -14 6684.76 400.000  21
   0  -3 -15 938.726 196.356  32
   0  -3 -15 792.028 242.852   9
   0  -3 -15 1058.06 173.158  21
   0   3  15 1482.00 262.299  19
   0   3  15 1173.43 235.193  43
   0  -3 -15 1219.68 250.753   1
   0  -3 -15 866.897 172.803  29
   0   3  15 721.610 311.597  13
   0   3  15 1030.96 164.499  18
   0   3  15 1364.54 253.803  45
   0  -3 -16 66.9642 81.6419  21
   0  -3 -16-54.0621 109.187  32
   0  -3 -16 80.0229 115.520  29
   0   3  16-148.097 135.410  43
   0   3  16 164.696 154.487  19
   0   3  17 763.971 230.047  19
   0  -3 -17 509.446 160.282  32
   0  -3 -17 474.617 136.511  21
   0  -3 -17 380.424 157.667  29
   0   3  17 632.184 189.441  43
   0  -3 -18 5391.84 402.519  32
   0  -3 -18 5170.52 336.168  21
   0   3  18 5371.26 423.880  43
   0   3  19 11797.5 578.605  43
   0  -3 -19 12119.6 587.059  32
   0  -3 -20 13896.8 581.297  32
   0   3  21 2237.41 275.510  46
   0  -3 -21 1720.11 184.570  32
   0   3  22 7715.61 410.019  46
   0  -3 -22 6243.50 275.414  44
   0   3  23 15957.9 498.221  46
   0  -4  24 1920.97 217.898  40
   0  -4  23 2683.22 287.636  40
   0   4 -23 3205.04 246.898  39
   0   4 -22 3248.08 238.787  24
   0  -4  22 3978.55 372.948  40
   0   4 -22 3891.48 320.431  39
   0   4 -21 633.655 125.207  24
   0   4 -21 769.756 185.632  39
   0  -4  21 145.347 155.096  40
   0   4 -21 250.606 137.280  30
   0   4 -20 16892.7 650.482  24
   0  -4  20 15716.6 784.628  40
   0   4 -20 16906.9 751.589  30
   0   4 -20 17272.0 788.520  39
   0   4 -19 3696.27 309.926  24
   0   4 -19 3572.26 345.602  30
   0   4 -19 3997.31 399.391  39
   0  -4  19 4116.17 408.428  40
   0  -4  18 6440.26 478.406  41
   0   4 -18 5821.99 472.243  39
   0   4 -18 5725.51 433.772  30
   0  -4  18 6467.69 495.209  40
   0   4 -17 25903.7 1032.14  39
   0   4 -17 26810.7 942.461  30
   0  -4  17 26927.8 1020.13  40
   0  -4  16 3735.26 408.900  41
   0  -4  16 5290.88 426.984  40
   0   4 -16 5252.00 441.808  39
   0   4 -16 4584.05 401.492  26
   0   4 -16 4774.64 371.311  30
   0  -4  15 4427.96 374.593  40
   0   4 -15 4393.06 351.113  30
   0   4 -15 4339.09 375.705  26
   0   4 -15 4559.03 405.987  39
   0   4 -14 12472.5 645.623  39
   0  -4  14 11126.9 801.877  15
   0   4 -14 12449.2 609.652  26
   0  -4  14 13156.1 617.472  40
   0   4 -13 539.113 171.810  16
   0  -4  13 533.465 189.130   3
   0  -4  13 477.509 174.019  15
   0  -4  12 43954.4 1563.81  15
   0   4 -12 43765.8 1594.37  16
   0  -4  12 44272.9 1702.81   3
   0  -4  11 22857.8 1057.66  15
   0   4 -11 24499.8 1133.74  16
   0  -4  11 25067.8 1225.09   3
   0   4 -11 26195.2 1347.83   2
   0   4 -10 63851.0 1752.20  14
   0  -4  10 60369.4 1975.49   3
   0   4 -10 60081.4 2078.60   2
   0  -4  10 59901.7 1723.70  15
   0   4  -9 7221.14 636.129   2
   0  -4   9 7073.43 623.503   3
   0   4  -9 7589.67 561.084  14
   0  -4   9 7587.20 543.668  15
   0   4  -8 17299.5 854.694  14
   0  -4   8 17884.0 800.827  15
   0   4  -8 18593.9 986.523   2
   0  -4   8 17203.2 933.728   3
   0   4  -7 138202. 2996.68   2
   0  -4   7 138094. 2694.76  15
   0  -4   7 135357. 3033.75   3
   0   4  -7 137392. 2886.77  14
   0  -4   6 53954.9 1687.54   3
   0   4  -6 59496.7 1670.51   2
   0  -4   6 56219.1 1453.09  15
   0   4  -6 54950.8 1620.64  14
   0  -4   5 1814.30 238.534  15
   0   4  -5 1666.61 284.283  14
   0   4  -5 1999.51 278.784   2
   0  -4   5 1656.41 290.676   3
   0  -4   4 5893.33 258.188   4
   0  -4   4 5734.74 486.114   3
   0   4  -4 6289.23 445.553   2
   0  -4   3 3483.35 190.799   4
   0   4  -3 3763.09 326.805   2
   0  -4   3 3810.51 412.388   3
   0   4  -2 145607. 3075.91   6
   0   4  -2 143156. 2611.00   2
   0   4  -1 1203.22 259.784   6
   0  -4   1 1232.47 244.910  11
   0  -4   1 1231.45 232.225   9
   0   4  -1 1384.21 187.294   2
   0  -4   0 13827.0 706.244   9
   0  -4   0 13614.7 739.088  11
   0   4   0 15234.8 816.527   6
   0   4   0 14657.6 578.783   2
   0   4   1 39208.2 1118.43  13
   0  -4  -1 35302.6 1083.97   5
   0  -4  -1 35883.3 1186.20   9
   0   4   1 38213.4 1367.65   6
   0   4   1 38761.8 979.490   2
   0  -4  -1 40234.6 1320.61  11
   0  -4  -2 4354.27 415.872   9
   0   4   2 4764.11 480.824   6
   0  -4  -2 4120.18 345.904   5
   0   4   2 3839.74 374.727  13
   0   4   2 4708.13 296.566   2
   0  -4  -3 9548.99 509.713   5
   0   4   3 10919.3 458.589   2
   0  -4  -3 10611.5 332.355   1
   0   4   3 11200.8 743.544   6
   0   4   3 11687.9 621.110  13
   0  -4  -3 9531.80 618.339   9
   0   4   4 249.923 169.581   6
   0  -4  -4 670.330 152.036   5
   0   4   4 674.241 121.535   2
   0   4   4 552.684 175.597  13
   0  -4  -4 547.190 211.883   9
   0  -4  -4 700.342 97.2083   1
   0  -4  -5 3179.07 289.489   5
   0  -4  -5 3175.40 219.502   1
   0   4   5 2846.98 417.737   6
   0  -4  -5 2352.77 346.495   9
   0   4   5 3356.36 405.997  13
   0  -4  -6 97368.4 1789.65   1
   0  -4  -6 96781.9 1959.39   5
   0   4   6 92947.9 2616.12   6
   0   4   7 335.970 187.030   6
   0  -4  -7 618.211 112.913   1
   0   4   7 373.022 146.300  13
   0  -4  -8 18380.1 680.871   1
   0   4   8 17440.1 978.568  13
   0   4   8 17385.0 1093.50   6
   0  -4  -9 243988. 3988.90   1
   0   4   9 249379. 4826.17  13
   0   4  10 6194.39 695.118   6
   0   4  10 6237.56 638.231  13
   0  -4 -10 6187.78 631.396   9
   0  -4 -11 662.945 271.721   9
   0  -4 -11 431.394 138.670  32
   0   4  11 622.645 163.208  18
   0   4  11 531.369 154.696  19
   0   4  11 793.362 302.810   6
   0  -4 -11 360.330 126.228  29
   0   4  11 417.046 117.696  43
   0   4  11 755.095 259.851  13
   0  -4 -11 569.956 124.454  21
   0   4  11 695.375 164.574  45
   0  -4 -12 7046.24 429.992  21
   0  -4 -12 6795.38 445.407  29
   0  -4 -12 6987.39 468.226  32
   0   4  12 7285.13 490.214  43
   0   4  12 7115.38 442.921  18
   0   4  12 6593.98 473.969  19
   0   4  12 7060.49 783.113   6
   0  -4 -12 6663.86 691.905   9
   0  -4 -13 6784.27 463.858  29
   0   4  13 7336.77 468.590  18
   0   4  13 7801.30 526.558  19
   0  -4 -13 6968.07 714.546   9
   0  -4 -13 7492.25 453.242  21
   0   4  13 7401.17 513.076  43
   0  -4 -13 8038.85 508.097  32
   0  -4 -14 1460.73 241.840  32
   0  -4 -14 2156.80 400.626   9
   0  -4 -14 1835.60 259.798  29
   0   4  14 1332.22 252.486  43
   0  -4 -14 2095.96 263.452  21
   0   4  14 2093.41 308.462  19
   0   4  14 1762.49 250.897  18
   0   4  15-92.1604 184.964  43
   0   4  15 335.660 163.381  18
   0  -4 -15 149.071 114.175  32
   0  -4 -15-58.5757 94.2790  21
   0   4  16 1276.82 226.963  18
   0   4  16 1285.67 248.739  43
   0  -4 -16 1366.72 201.541  21
   0  -4 -16 1416.89 226.441  32
   0   4  16 1043.18 206.654  50
   0  -4 -17 225.478 144.287  32
   0  -4 -17 218.340 101.632  21
   0   4  17 371.996 152.592  50
   0   4  17 301.387 142.967  18
   0  -4 -18 8447.34 504.409  32
   0   4  18 7877.08 509.148  43
   0  -4 -18 9166.54 452.116  21
   0  -4 -19 66.8297 88.0138  32
   0   4  19 84.6672 184.817  46
   0   4  20 2073.39 273.166  46
   0   4  20 1715.31 184.193  38
   0   4  21 875.303 174.433  46
   0  -4 -21 795.150 114.342  44
   0  -4 -22 11276.4 409.569  23
   0   4  22 11565.7 431.393  46
   0  -5  24-77.0797 89.6921  40
   0   5 -23 17033.0 576.713  39
   0  -5  23 16003.1 636.634  40
   0  -5  22 275.377 155.268  40
   0   5 -22 142.030 106.332  39
   0   5 -21 2414.29 283.909  39
   0   5 -21 2293.06 244.164  30
   0  -5  21 2311.13 298.338  40
   0   5 -20 16984.1 780.187  39
   0  -5  20 17506.9 805.091  40
   0   5 -20 15851.3 680.475  30
   0   5 -19 17463.2 821.371  39
   0  -5  19 16532.3 797.755  40
   0   5 -19 16554.7 711.057  30
   0   5 -18 30563.4 1141.50  39
   0   5 -18 30115.0 992.769  30
   0  -5  18 30097.7 1101.10  40
   0   5 -17 215.547 134.302  26
   0  -5  17 28.1288 134.993  41
   0  -5  17-33.2885 161.979  40
   0   5 -17 401.995 186.434  39
   0   5 -17 190.884 135.712  30
   0   5 -16 1772.73 277.053  26
   0  -5  16 2028.48 291.997  40
   0   5 -16 1484.55 244.726  39
   0   5 -16 1864.09 237.886  30
   0   5 -15 22589.4 914.760  26
   0  -5  15 23961.7 920.424  40
   0   5 -15 24269.2 837.189  30
   0   5 -15 23672.1 973.347  39
   0   5 -14 2467.31 310.284  39
   0  -5  14 2459.04 276.720  40
   0   5 -14 2205.20 284.926  26
   0  -5  13 9622.70 517.698  40
   0   5 -13 8912.37 521.343  26
   0   5 -13 9116.09 552.144  39
   0   5 -12-56.9784 102.914  26
   0  -5  12-25.0031 101.593  40
   0  -5  12-179.050 157.190   3
   0   5 -12-72.0849 128.570  39
   0   5 -11 4441.12 603.965   2
   0  -5  11 4551.11 568.253   3
   0   5 -10 689.047 222.378  14
   0   5 -10 173.799 190.627   2
   0  -5  10 299.588 234.807   3
   0   5  -9 27695.1 1362.06   2
   0   5  -9 29358.7 1242.72  14
   0  -5   9 27718.0 1079.45  15
   0  -5   9 27413.3 1343.44   3
   0  -5   8 1179.20 220.916  15
   0  -5   8 1180.59 286.028   3
   0   5  -8 1541.85 307.717   2
   0   5  -8 1546.01 303.434  14
   0  -5   7 76206.6 2286.95   3
   0   5  -7 75937.1 2204.86   2
   0  -5   7 77512.6 1906.08  15
   0   5  -7 78832.8 2206.01  14
   0  -5   6 140342. 3295.56   3
   0   5  -6 140143. 3124.06   2
   0  -5   6 147467. 2857.52  15
   0   5  -6 138598. 3205.40  14
   0   5  -5 4437.13 488.799  14
   0   5  -5 5319.09 481.019   2
   0  -5   5 5178.97 418.895  15
   0  -5   5 4400.35 503.855   3
   0   5  -4 7116.79 521.215   2
   0  -5   4 7462.94 635.017   3
   0   5  -3 105022. 2297.60   2
   0  -5   3 96848.3 2546.17   3
   0   5  -2 1756.27 352.535   6
   0   5  -2 2130.42 272.481   2
   0  -5   2 2036.38 371.830  11
   0   5  -1 402.620 137.840   2
   0  -5   1 312.252 176.143   9
   0  -5   1 198.958 155.355  11
   0   5  -1 42.0056 174.966   6
   0   5   0 13613.8 897.437   6
   0  -5   0 12512.5 827.771  11
   0  -5   0 13722.9 788.876   9
   0   5   0 14382.5 638.664   2
   0  -5  -1 1522.58 299.786  11
   0   5   1 1644.72 200.366   2
   0   5   1 1821.82 350.669   6
   0  -5  -1 1618.96 300.234   9
   0  -5  -2 320.727 200.537  11
   0   5   2 56.9679 170.348   6
   0   5   2 194.047 84.8158   2
   0  -5  -2-62.8072 143.929   9
   0   5   2 22.6283 135.957  13
   0  -5  -3 23639.2 1129.94   9
   0  -5  -3 24381.1 1195.02  11
   0   5   3 23431.1 1238.18   6
   0   5   3 25974.4 1010.12  13
   0   5   4 148.355 136.335  13
   0  -5  -4 151.153 142.912  11
   0  -5  -4 205.497 173.734   9
   0   5   4 181.583 164.891   6
   0   5   5 45616.2 1512.64  13
   0   5   5 44474.8 1795.23   6
   0  -5  -5 42517.1 1642.57   9
   0   5   6 15188.8 851.881  13
   0  -5  -6 12809.7 902.525   9
   0   5   6 13543.5 990.935   6
   0   5   7 12167.3 956.192   6
   0  -5  -7 12025.5 884.432   9
   0   5   7 12312.0 801.603  13
   0  -5  -8-248.301 215.186   9
   0   5   8-91.7621 203.701   6
   0  -5  -9 76762.6 2500.21   9
   0  -5  -9 79367.0 1694.18  21
   0   5   9 77803.3 1820.95  43
   0   5   9 75495.6 1802.37  50
   0   5   9 72910.6 2583.22   6
   0  -5  -9 76024.5 1745.76  32
   0   5   9 76738.2 1704.40  18
   0  -5 -10 39307.1 1136.37  21
   0   5  10 41184.1 1251.96  50
   0  -5 -10 38750.2 1180.82  32
   0   5  10 37497.4 1802.53   6
   0   5  10 38970.2 1088.69  25
   0  -5 -10 39377.1 1785.39   9
   0   5  10 39691.4 1239.27  43
   0   5  10 40470.6 1168.98  18
   0  -5 -11 25985.5 949.961  32
   0  -5 -11 24595.6 888.883  21
   0   5  11 26084.0 929.883  18
   0   5  11 24878.6 982.145  43
   0  -5 -11 25392.4 1423.89   9
   0   5  11 23459.8 839.279  25
   0   5  11 25347.9 984.368  50
   0   5  11 24048.7 1433.02   6
   0   5  12 36045.3 1053.99  25
   0   5  12 35258.8 1205.15  50
   0   5  12 35943.3 1142.31  18
   0  -5 -12 36559.4 1109.79  21
   0  -5 -12 37880.1 1759.21   9
   0   5  12 36558.1 1241.73  43
   0  -5 -12 34546.1 1165.68  32
   0  -5 -13 1471.99 234.287  21
   0   5  13 1722.48 285.362  50
   0  -5 -13 1133.83 221.347  32
   0   5  13 1800.52 272.978  18
   0  -5 -14 1419.53 208.615  49
   0  -5 -14 1604.74 265.831  32
   0  -5 -14 1138.89 198.431  21
   0   5  14 1295.64 253.677  50
   0   5  14 1327.03 227.497  18
   0   5  15 2764.41 318.420  50
   0  -5 -15 3385.05 323.882  21
   0   5  15 3108.02 331.086  18
   0   5  15 3291.77 379.533  43
   0  -5 -15 3221.97 355.369  32
   0   5  16 105.661 167.704  43
   0  -5 -16 58.1765 102.122  21
   0  -5 -16-112.058 117.802  32
   0   5  16 297.951 158.412  18
   0   5  16 89.5181 138.282  50
   0  -5 -17 309.466 123.871  21
   0   5  17 442.379 207.156  46
   0   5  17 263.044 132.939  50
   0  -5 -17 266.033 126.716  32
   0   5  18 5447.56 428.141  46
   0   5  18 4966.70 360.486  38
   0   5  19 37.4781 153.099  46
   0  -5 -19 22.1978 93.4327  23
   0  -5 -19-65.9818 93.9906  44
   0   5  20 1459.17 160.538  38
   0  -5 -20 1850.49 186.500  23
   0   5  20 1845.34 215.367  46
   0  -5 -20 1773.57 173.600  44
   0   6 -23 12534.8 446.358  39
   0  -6  23 12080.8 497.165  40
   0   6 -22 558.290 134.514  39
   0  -6  22 654.466 155.685  40
   0   6 -21 3693.36 334.655  39
   0  -6  21 4079.33 361.637  40
   0  -6  20 1677.08 261.130  40
   0   6 -20 1569.35 186.605  30
   0   6 -20 1530.86 243.367  39
   0  -6  19 5922.22 470.132  40
   0   6 -19 5971.37 463.325  39
   0   6 -19 5277.21 354.462  30
   0   6 -18 14269.1 609.023  30
   0  -6  18 13152.9 705.252  40
   0   6 -18 12824.4 716.786  39
   0  -6  17 2792.90 346.808  40
   0   6 -17 2724.08 338.493  26
   0   6 -17 3031.84 287.131  30
   0   6 -17 2808.84 354.388  39
   0  -6  16 10951.9 629.236  40
   0   6 -16 10640.6 671.041  39
   0   6 -16 11486.0 550.678  30
   0   6 -16 11652.5 667.203  26
   0   6 -15 9276.90 484.456  30
   0   6 -15 8150.12 583.725  39
   0  -6  15 9386.66 559.583  40
   0   6 -15 9090.71 582.282  26
   0  -6  14 317.302 166.727  40
   0   6 -14 280.850 144.350  22
   0   6 -14 285.254 163.366  39
   0   6 -14 446.503 163.759  26
   0   6 -13 6391.12 491.769  39
   0  -6  13 6202.69 427.120  40
   0   6 -13 6147.60 455.000  26
   0   6 -12 13424.7 660.401  26
   0  -6  12 14547.6 638.345  40
   0   6 -12 13454.4 700.813  39
   0   6 -11 4595.29 393.278  42
   0   6 -11 4210.25 347.831  26
   0  -6  11 4530.57 579.127   3
   0   6 -11 3919.20 588.802   2
   0   6 -11 4542.39 390.245  39
   0  -6  11 4551.58 338.630  40
   0  -6  10 3425.14 512.120   3
   0   6 -10 3068.69 317.479  39
   0   6 -10 3227.71 297.414  26
   0   6 -10 3256.06 331.237  42
   0   6 -10 2980.55 509.238   2
   0  -6  10 3523.28 288.258  40
   0  -6  10 3704.25 342.230  51
   0  -6   9 13508.8 1014.26   3
   0   6  -9 12662.9 983.737   2
   0   6  -9 13987.7 923.931  14
   0   6  -8 8358.98 722.881  14
   0   6  -8 7793.46 731.076   2
   0  -6   8 9068.45 819.940   3
   0   6  -7 56.1950 155.883   2
   0  -6   7 348.836 235.445   3
   0   6  -7 216.803 169.873  14
   0   6  -6-83.0934 159.221   2
   0  -6   6 453.117 241.987   3
   0   6  -6 189.543 152.983  14
   0   6  -5 18693.4 1129.04  14
   0  -6   5 19208.4 1150.87   3
   0   6  -5 19711.7 1035.62   2
   0   6  -4 540.402 237.374  14
   0  -6   4 616.831 225.503   3
   0   6  -4 806.436 201.956   2
   0  -6   3 7803.56 730.990   3
   0   6  -3 8004.44 764.994  14
   0   6  -3 8789.96 623.359   2
   0   6  -2 7911.04 572.569   2
   0  -6   2 9425.73 790.564   3
   0  -6   1 20904.3 1209.29  11
   0   6  -1 21126.3 898.511   2
   0   6  -1 21892.7 1295.72   6
   0  -6   0 7723.57 731.486  11
   0   6   0 8290.68 788.138   6
   0   6   1 195.651 163.600   6
   0  -6  -1 337.589 236.688   9
   0  -6  -1-7.33479 146.641  11
   0   6   2 547.402 273.509   6
   0  -6  -2 895.086 283.499  11
   0  -6  -2 806.927 254.924   9
   0  -6  -3 58559.2 2060.76   9
   0  -6  -3 59728.4 2172.07  11
   0   6   3 55611.7 2188.66   6
   0   6   4 8599.84 831.707   6
   0  -6  -4 9353.33 835.467  11
   0  -6  -4 8825.11 775.058   9
   0   6   5 3412.98 547.792   6
   0  -6  -5 2725.17 452.245   9
   0  -6  -5 3460.88 530.364  11
   0  -6  -6 14558.2 1083.38  11
   0  -6  -6 15451.1 1087.67   9
   0  -6  -6 15814.7 672.973  49
   0  -6  -6 15334.0 657.523  21
   0  -6  -6 13738.6 659.286  32
   0  -6  -6 15732.8 638.938  34
   0   6   6 15970.1 750.521  50
   0   6   6 14812.7 1109.71   6
   0   6   6 15496.3 672.483  18
   0   6   6 15991.7 736.245  43
   0   6   6 15694.3 675.223  25
   0   6   7 4613.66 371.383  18
   0  -6  -7 4368.93 601.117   9
   0  -6  -7 4135.92 589.496  11
   0   6   7 4772.36 416.348  50
   0   6   7 3860.19 351.268  25
   0   6   7 4287.01 387.145  43
   0   6   7 3969.22 327.373  46
   0  -6  -7 4226.87 351.070  49
   0  -6  -7 4073.70 341.496  21
   0   6   7 3742.19 550.831   6
   0  -6  -7 4083.40 363.779  32
   0  -6  -7 4139.30 323.914  34
   0  -6  -8 1327.87 218.661  32
   0   6   8 1628.45 227.624  46
   0  -6  -8 1758.85 237.882  49
   0   6   8 1418.64 254.958  50
   0  -6  -8 1280.56 361.571  11
   0   6   8 1686.53 277.278  43
   0  -6  -8 1341.84 221.195  21
   0  -6  -8 1740.11 396.056   9
   0   6   8 1515.61 247.700  18
   0  -6  -8 1607.62 206.922  34
   0   6   8 1462.11 246.375  25
   0   6   8 1073.29 347.249   6
   0  -6  -9 4646.61 392.094  21
   0   6   9 3743.18 573.448   6
   0  -6  -9 4149.29 383.444  32
   0   6   9 4577.69 440.097  43
   0  -6  -9 4138.20 596.306  11
   0  -6  -9 4130.61 367.713  49
   0   6   9 4226.31 375.487  25
   0  -6  -9 3983.48 584.801   9
   0  -6  -9 4076.95 333.601  34
   0   6   9 4206.14 386.267  18
   0   6   9 4801.86 436.253  50
   0  -6 -10 1169.12 198.363  49
   0   6  10 958.909 228.317  50
   0  -6 -10 1108.97 337.116  11
   0  -6 -10 1013.14 202.652  21
   0  -6 -10 1254.47 238.527  32
   0   6  10 1433.38 250.167  18
   0   6  10 1114.14 263.227  43
   0  -6 -10 1241.07 348.611   9
   0   6  10 1083.40 209.662  25
   0   6  11 112356. 2523.37  43
   0  -6 -11 114513. 2287.40  49
   0  -6 -11 114677. 2457.08  32
   0   6  11 108894. 2353.51  46
   0   6  11 114461. 2411.14  18
   0   6  11 108341. 2484.76  50
   0  -6 -11 112600. 2350.38  21
   0   6  11 108774. 2263.37  25
   0   6  12 2381.32 323.918  50
   0   6  12 2563.17 325.329  18
   0   6  12 2532.64 282.553  25
   0   6  12 2596.17 365.627  43
   0  -6 -12 2425.76 278.212  49
   0   6  12 2117.45 325.656  46
   0  -6 -12 2451.54 302.826  21
   0  -6 -12 2708.55 339.356  32
   0   6  13 268.997 191.971  46
   0  -6 -13 360.099 176.453  32
   0  -6 -13 519.811 141.394  49
   0  -6 -13 390.550 172.775  21
   0   6  13 373.079 143.785  25
   0   6  13 616.847 221.970  50
   0   6  13 293.423 176.240  18
   0   6  14 8403.37 570.392  46
   0  -6 -14 8685.33 462.813  49
   0  -6 -14 8309.82 526.662  21
   0   6  14 8576.04 555.443  50
   0  -6 -14 8527.83 562.376  32
   0   6  15 6069.61 435.844  50
   0   6  15 7400.20 507.442  46
   0  -6 -15 6602.02 444.759  23
   0  -6 -16 5695.83 395.768  23
   0   6  16 5986.75 439.142  46
   0   6  16 6188.34 444.338  38
   0  -6 -16 5313.18 404.880  44
   0   6  16 4528.92 352.705  50
   0  -6 -17 5436.35 376.735  44
   0   6  17 5597.75 338.212  50
   0  -6 -17 5964.64 380.878  23
   0   6  17 6531.40 411.078  38
   0   6  17 5802.42 356.002  28
   0   6  17 5997.26 409.756  46
   0   6  18-126.886 117.236  38
   0   6  18-299.719 107.096  28
   0  -6 -18-33.9470 96.1227  44
   0  -6 -18-17.7402 88.4222  23
   0   6  18 26.3983 127.599  46
   0   6  19 21726.1 650.276  46
   0  -6 -19 20785.8 591.158  44
   0  -6 -19 21858.2 594.867  23
   0   7 -22-73.8672 77.9970  39
   0  -7  22 33.5858 94.4663  40
   0  -7  21 59.4089 112.107  40
   0   7 -21-78.9704 93.3257  39
   0  -7  20 9498.02 532.969  40
   0   7 -20 10091.8 532.992  39
   0   7 -19 7156.62 476.831  39
   0  -7  19 6175.27 436.481  40
   0   7 -18 1355.23 239.695  39
   0  -7  18 1272.94 232.691  40
   0  -7  17 9289.72 555.312  40
   0   7 -17 9268.52 606.277  39
   0  -7  16 1255.90 231.053  40
   0   7 -16 1455.86 219.156  22
   0   7 -16 1819.64 284.849  26
   0   7 -16 1482.28 273.688  39
   0   7 -15-31.8742 133.460  26
   0  -7  15 26.3549 142.759  40
   0   7 -15 195.403 159.376  39
   0   7 -15 446.112 162.952  22
   0   7 -14 1480.05 275.527  39
   0  -7  14 1679.60 248.787  40
   0   7 -14 1623.43 265.231  22
   0   7 -14 1876.74 285.983  26
   0  -7  13 3917.09 348.549  40
   0   7 -13 3852.53 380.150  26
   0   7 -13 3721.87 400.356  39
   0   7 -12 1029.17 239.523  39
   0  -7  12 1077.71 202.682  40
   0   7 -12 1228.13 232.973  26
   0   7 -11 2618.39 328.263  39
   0   7 -11 2669.30 336.726  42
   0   7 -11 2763.79 311.216  26
   0  -7  11 3077.07 294.609  40
   0   7 -10 3037.51 346.646  39
   0   7 -10 3146.09 348.254  42
   0  -7  10 3895.45 578.000   3
   0  -7  10 3860.77 310.466  40
   0   7 -10 3325.99 317.809  26
   0   7  -9 1260.46 359.387   2
   0  -7   9 1396.13 231.299  51
   0  -7   9 1501.60 190.654  40
   0   7  -9 1577.30 275.076  42
   0  -7   9 1322.27 362.156   3
   0   7  -9 1614.97 224.752  26
   0   7  -9 1403.38 232.778  39
   0   7  -9 1382.54 234.571  52
   0  -7   8 2049.95 263.852  51
   0   7  -8 1754.98 386.723   2
   0   7  -8 2013.00 269.462  42
   0  -7   8 1468.71 376.944   3
   0   7  -8 1603.36 365.668  14
   0   7  -8 1881.04 256.768  52
   0   7  -7 30785.7 1064.94  42
   0  -7   7 33032.4 1057.48  51
   0   7  -7 31975.6 1097.91  37
   0   7  -7 28355.2 1464.75   2
   0   7  -7 29585.3 1530.39  14
   0  -7   7 29999.1 1614.14   3
   0   7  -6 621.796 285.655  14
   0  -7   6 489.404 277.459   3
   0   7  -6 1079.40 222.819  42
   0  -7   6 593.873 149.271  51
   0   7  -6 428.631 209.718   2
   0   7  -6 294.783 146.862  37
   0  -7   5 194.879 123.709  34
   0   7  -5 320.153 151.054  37
   0  -7   5 210.363 205.682   3
   0   7  -5 101.805 164.676  14
   0   7  -5 265.130 183.397   2
   0   7  -5-87.6842 139.852  42
   0  -7   5 49.0107 101.196  51
   0  -7   4 5345.36 377.077  51
   0   7  -4 4929.04 528.266   2
   0  -7   4 6473.75 744.008   3
   0   7  -4 5860.85 418.183  25
   0  -7   4 5118.84 384.235  34
   0   7  -4 5718.73 416.380  42
   0   7  -4 6128.55 442.001  37
   0   7  -4 4389.92 646.448  14
   0   7  -3 2352.35 280.639  25
   0  -7   3 2015.44 248.189  34
   0   7  -3 2485.81 286.529  42
   0   7  -3 2099.91 257.303  37
   0  -7   3 2372.96 456.284   3
   0  -7   2 2671.45 493.607   3
   0   7  -2 3396.87 331.841  37
   0  -7   2 3130.93 304.814  34
   0   7  -2 2972.87 294.936  42
   0   7  -2 3019.33 316.645  25
   0  -7   1 18748.4 775.247  49
   0  -7   1 17597.7 740.676  34
   0   7  -1 18911.0 759.362  42
   0   7  -1 18860.9 768.942  25
   0  -7   1 17719.5 1223.44   3
   0   7  -1 19721.1 797.563  37
   0  -7   0 8500.82 518.543  49
   0  -7   0 7764.46 816.015  11
   0  -7   0 8948.30 512.783  34
   0   7   0 8320.16 509.832  25
   0   7   0 9330.73 536.900  37
   0  -7   0 8155.98 479.765  44
   0  -7  -1 7816.59 474.381  34
   0  -7  -1 7115.73 455.389  44
   0   7   1 7249.19 440.663  38
   0  -7  -1 6949.97 466.818  49
   0  -7  -1 7619.50 804.272  11
   0   7   1 7271.56 478.611  25
   0   7   1 7608.78 835.527   6
   0   7   1 7736.49 486.596  37
   0  -7  -2 5373.36 401.793  34
   0   7   2 5134.06 412.598  25
   0  -7  -2 4238.99 608.083  11
   0   7   2 4773.69 433.088  50
   0   7   2 5278.61 708.464   6
   0   7   2 5705.23 413.571  38
   0  -7  -2 5541.60 422.072  49
   0  -7  -2 4842.02 384.191  44
   0   7   2 4997.88 390.503  37
   0   7   3 1690.18 406.660   6
   0   7   3 1851.18 292.919  50
   0  -7  -3 1555.84 373.578   9
   0  -7  -3 2155.34 447.711  11
   0   7   3 2124.29 274.536  38
   0   7   3 1843.99 244.335  37
   0  -7  -3 1956.66 268.847  49
   0  -7  -3 2031.40 264.225  44
   0   7   3 1967.47 275.198  25
   0  -7  -3 2000.99 256.436  34
   0  -7  -4 5134.04 672.250  11
   0   7   4 5662.83 466.405  50
   0   7   4 4963.13 409.630  18
   0   7   4 5776.53 456.173  25
   0   7   4 5488.65 404.837  37
   0  -7  -4 4908.28 650.276   9
   0  -7  -4 5846.79 437.556  49
   0  -7  -4 5368.59 424.504  44
   0   7   4 4713.39 654.767   6
   0  -7  -4 5749.44 413.487  34
   0   7   4 5699.43 432.241  38
   0   7   5 4425.43 394.363  25
   0  -7  -5 4044.81 355.259  34
   0  -7  -5 4487.95 388.231  49
   0  -7  -5 4313.23 647.934  11
   0   7   5 4459.09 388.496  18
   0   7   5 3247.95 542.270   6
   0   7   5 4886.03 458.234  50
   0  -7  -5 4082.55 384.580  44
   0  -7  -5 4587.52 632.336   9
   0   7   5 4700.73 378.940  37
   0   7   5 4523.02 397.428  38
   0   7   6 11878.1 591.134  37
   0   7   6 11282.5 635.706  18
   0  -7  -6 11867.4 595.874  34
   0   7   6 10468.1 606.216  38
   0  -7  -6 11974.0 644.630  49
   0  -7  -6 11144.4 994.128   9
   0   7   6 12105.9 718.358  50
   0   7   6 10507.3 982.036   6
   0  -7  -6 11028.7 642.758  44
   0   7   6 12371.7 654.099  25
   0  -7  -6 10915.3 1011.93  11
   0  -7  -7 7106.19 521.283  44
   0   7   7 8690.89 499.811  46
   0   7   7 7160.76 502.166  25
   0  -7  -7 7918.60 837.769   9
   0  -7  -7 8071.08 529.805  49
   0   7   7 7199.19 515.898  38
   0   7   7 7415.01 580.681  50
   0   7   7 7455.76 462.308  37
   0  -7  -7 7904.51 852.312  11
   0  -7  -7 7596.46 467.828  23
   0  -7  -7 8099.87 490.629  34
   0  -7  -7 7061.16 497.774  21
   0   7   7 7300.32 519.135  18
   0  -7  -8 43978.3 1199.41  34
   0  -7  -8 41936.0 1276.51  49
   0   7   8 42109.5 1274.90  25
   0  -7  -8 40183.3 1320.41  44
   0   7   8 40778.5 1311.42  18
   0  -7  -8 40110.3 1270.68  21
   0   7   8 41981.0 1408.80  50
   0  -7  -8 42269.4 1212.52  23
   0   7   8 41006.2 1200.92  46
   0   7   8 40962.5 1311.64  38
   0   7   9 372.598 192.732  18
   0  -7  -9 160.422 115.278  23
   0   7   9 79.3022 186.380  38
   0  -7  -9 127.147 132.604  44
   0   7   9 219.301 159.086  46
   0  -7  -9 283.456 117.547  34
   0   7   9 283.367 147.533  25
   0  -7  -9 183.351 109.200  49
   0   7   9 346.577 195.042  50
   0   7  10 1701.77 309.581  50
   0  -7 -10 1657.30 251.953  49
   0  -7 -10 1945.46 257.584  23
   0  -7 -10 1239.78 188.247  34
   0   7  10 1995.41 307.053  18
   0   7  10 1505.64 256.465  38
   0   7  10 1158.03 213.304  25
   0  -7 -10 1545.17 272.962  44
   0   7  10 1757.71 278.077  46
   0  -7 -11 439.777 148.158  23
   0   7  11 302.508 171.817  50
   0  -7 -11 485.671 173.700  49
   0   7  11 335.293 168.753  46
   0  -7 -11 407.376 202.470  44
   0   7  11-0.56133 134.167  25
   0   7  11 534.482 215.115  38
   0  -7 -12 1585.48 231.819  23
   0   7  12 2099.07 334.995  38
   0  -7 -12 1465.40 225.793  49
   0  -7 -12 1642.56 281.432  44
   0   7  12 1238.55 243.521  50
   0   7  12 958.540 188.901  25
   0   7  12 1430.86 267.308  46
   0   7  13 8186.27 455.022  25
   0  -7 -13 8404.25 455.996  49
   0   7  13 9594.05 543.464  46
   0   7  13 9002.99 558.912  50
   0   7  13 9471.94 590.930  38
   0  -7 -13 9501.95 514.582  23
   0  -7 -13 9386.00 562.187  44
   0  -7 -14-151.256 91.4571  49
   0   7  14-126.397 177.450  38
   0   7  14 214.839 151.623  46
   0  -7 -14 173.699 132.733  44
   0   7  14 122.848 142.856  50
   0  -7 -14 38.2060 98.7740  23
   0   7  15 242.559 132.005  28
   0  -7 -15 276.065 112.361  23
   0   7  15 41.4805 155.415  46
   0   7  15 198.634 145.773  38
   0  -7 -15 200.824 121.386  44
   0   7  16 22857.0 733.916  46
   0  -7 -16 23366.4 765.102  44
   0  -7 -16 24569.6 700.567  23
   0   7  16 25196.9 799.938  38
   0   7  16 23150.1 733.960  28
   0   7  17 7128.89 326.573  28
   0  -7 -17 7763.15 369.660  44
   0  -7 -17 7696.22 317.743  23
   0   7  17 6791.86 342.602  46
   0   7  17 8063.27 386.023  38
   0  -8  21 2820.69 204.616  40
   0   8 -21 3288.20 227.174  39
   0  -8  20 1162.03 176.373  40
   0   8 -20 1594.16 192.579  39
   0  -8  19 582.184 141.140  40
   0   8 -19 731.891 161.047  39
   0   8 -18 2274.94 269.536  39
   0  -8  18 1996.33 245.455  40
   0   8 -17 3908.03 368.593  39
   0  -8  17 3797.55 324.636  40
   0  -8  16 764.538 185.895  40
   0   8 -16 594.292 138.898  22
   0   8 -16 342.792 146.069  39
   0   8 -15 1154.67 248.625  39
   0  -8  15 1644.86 239.074  40
   0   8 -15 1443.20 238.895  26
   0   8 -15 1110.37 207.036  22
   0   8 -14 5903.78 467.386  22
   0  -8  14 6454.03 438.867  40
   0   8 -14 5910.61 441.410  26
   0   8 -14 6266.92 504.345  39
   0   8 -13 15428.8 720.763  26
   0   8 -13 14824.4 790.155  22
   0   8 -13 15708.7 789.727  39
   0  -8  13 16112.0 689.268  40
   0   8 -12 3318.84 329.822  26
   0   8 -12 3244.59 367.956  39
   0  -8  12 3448.50 318.343  40
   0   8 -11 10617.0 673.521  42
   0   8 -11 9713.59 614.453  39
   0   8 -11 9950.12 561.461  26
   0  -8  11 10340.4 524.579  40
   0   8 -10 36526.6 1117.23  26
   0   8 -10 37345.9 1250.91  39
   0  -8  10 36634.0 1029.13  40
   0   8 -10 38736.9 1318.26  42
   0   8  -9 2601.55 321.176  39
   0   8  -9 2433.65 273.692  26
   0   8  -9 2707.88 361.235  42
   0   8  -9 2277.79 296.173  52
   0  -8   8 28475.1 1593.77   3
   0   8  -8 28753.3 917.611  26
   0   8  -8 30081.4 1099.10  52
   0  -8   8 28887.7 1096.65  51
   0   8  -8 28839.1 1110.12  42
   0   8  -8 27874.1 1036.09  39
   0  -8   7 418.999 208.785   3
   0   8  -7 1032.93 233.763  42
   0  -8   7 892.691 206.926  51
   0   8  -7 749.994 187.095  39
   0   8  -6 19069.5 884.442  42
   0   8  -6 19446.8 897.260  37
   0  -8   6 17926.4 1295.24   3
   0  -8   6 19082.3 825.144  51
   0   8  -6 15498.1 1166.99  14
   0  -8   5 59016.6 2430.06   3
   0   8  -5 61171.3 1672.10  42
   0  -8   5 59581.0 1558.10  51
   0   8  -5 62473.1 1718.57  37
   0  -8   4-94.0523 220.602   3
   0  -8   4 81.2814 106.813  51
   0   8  -4-92.1783 172.532  42
   0   8  -4 408.214 190.144  37
   0  -8   4-20.3709 115.990  34
   0   8  -4 514.890 282.081  14
   0  -8   3 31035.2 1042.79  51
   0  -8   3 30869.7 1097.89  34
   0   8  -3 33814.0 1191.73  37
   0  -8   3 33411.2 1812.37   3
   0   8  -3 32098.0 1139.41  42
   0   8  -3 33615.8 1153.41  25
   0  -8   3 31177.6 1016.71  44
   0   8  -2 5062.84 439.882  37
   0  -8   2 4102.03 648.829   3
   0  -8   2 4721.56 374.499  51
   0   8  -2 2867.49 567.098  14
   0  -8   2 4553.45 385.085  44
   0   8  -2 4797.41 426.335  42
   0  -8   2 4853.06 419.281  34
   0   8  -2 4482.83 419.713  25
   0   8  -1 331.413 167.784  42
   0   8  -1 383.386 172.022  37
   0  -8   1 196.624 115.618  44
   0   8  -1 260.759 164.455  28
   0  -8   1-315.874 293.680   3
   0  -8   1 46.5574 108.161  34
   0   8  -1 234.717 186.118  25
   0  -8   1-17.5091 90.3884  51
   0   8  -1-134.649 143.946  38
   0  -8   0 7061.97 489.050  44
   0  -8   0 6834.86 430.456  51
   0   8   0 6307.92 441.471  38
   0  -8   0 6717.97 489.280  34
   0   8   0 7190.84 524.814  37
   0   8   0 6409.58 470.163  28
   0   8   0 6202.53 471.659  42
   0  -8   0 6894.69 825.454   3
   0   8   0 6744.62 510.198  25
   0  -8  -1 2674.14 312.455  44
   0   8   1 2101.40 287.037  38
   0  -8  -1 2130.95 491.831   3
   0   8   1 1117.12 420.735  14
   0   8   1 2586.74 301.106  42
   0  -8  -1 2345.05 291.754  34
   0   8   1 2312.88 312.914  37
   0   8   1 1894.63 295.856  25
   0   8   1 2174.40 310.302  28
   0  -8  -1 2213.96 297.868  49
   0   8   2 33836.1 1179.93  25
   0   8   2 31238.5 1109.58  28
   0  -8  -2 31499.5 1801.42   3
   0  -8  -2 32992.0 1136.54  44
   0  -8  -2 33114.5 1122.63  34
   0  -8  -2 33587.7 1166.41  49
   0   8   2 31902.4 1107.65  38
   0   8   2 31506.7 1069.15  42
   0   8   2 33449.5 1154.21  37
   0  -8  -3 63824.5 1674.86  34
   0   8   3 65538.4 1687.06  37
   0   8   3 68813.1 1767.96  25
   0   8   3 62354.1 1593.76  42
   0  -8  -3 67668.4 2652.78  11
   0  -8  -3 65576.2 1716.52  44
   0  -8  -3 63890.0 1736.68  49
   0   8   3 63475.1 1685.95  38
   0   8   4-165.285 192.136  38
   0   8   4 91.4276 128.146  42
   0  -8  -4 91.2288 148.489  44
   0  -8  -4 90.6717 132.879  34
   0  -8  -4 55.2879 121.517  49
   0   8   4 204.116 185.525  25
   0   8   4 72.8653 129.739  37
   0   8   5 150.757 171.255  38
   0  -8  -5 44.0610 121.375  34
   0   8   5 104.694 116.633  37
   0  -8  -5-64.4880 125.587  49
   0  -8  -5-109.740 144.319  44
   0   8   5 163.823 161.474  25
   0   8   6 4837.22 436.163  25
   0  -8  -6 4792.04 409.712  34
   0  -8  -6 4714.76 432.696  44
   0   8   6 5388.04 410.465  37
   0  -8  -6 5423.11 459.886  49
   0   8   6 5088.74 454.221  38
   0   8   7 10774.5 638.286  38
   0   8   7 11100.1 570.792  37
   0  -8  -7 10775.2 656.887  44
   0  -8  -7 11724.4 655.356  49
   0  -8  -7 11243.7 591.664  34
   0   8   7 11074.0 650.542  25
   0   8   7 10364.0 703.458  50
   0   8   8 11583.4 640.720  25
   0  -8  -8 10058.1 635.056  44
   0   8   8 11451.7 714.853  50
   0   8   8 10921.2 653.927  38
   0  -8  -8 9637.53 611.432  49
   0  -8  -8 10899.1 574.765  34
   0   8   9 229.786 174.443  38
   0  -8  -9 195.876 157.150  44
   0   8   9 91.9243 141.844  25
   0  -8  -9 45.1354 141.695  49
   0  -8  -9 130.533 110.906  34
   0  -8 -10 1019.61 151.526  34
   0   8  10 970.447 185.579  46
   0   8  10 906.663 258.511  38
   0  -8 -10 1365.37 188.727  23
   0  -8 -10 868.406 186.824  49
   0  -8 -10 1006.23 227.982  44
   0   8  10 827.500 189.430  25
   0  -8 -11 8709.67 436.413  23
   0  -8 -11 8741.46 547.797  44
   0   8  11 7718.72 463.312  25
   0  -8 -11 8765.82 477.761  49
   0   8  11 9224.77 561.585  38
   0   8  11 8720.90 457.020  46
   0   8  11 9375.34 569.430  28
   0   8  12 112.336 114.252  46
   0   8  12 227.333 158.123  28
   0   8  12 143.892 95.4534  25
   0   8  12 223.585 181.690  38
   0  -8 -12-33.4544 93.4484  23
   0  -8 -12 324.548 151.856  44
   0  -8 -13 4146.95 335.866  44
   0   8  13 4876.64 375.594  38
   0  -8 -13 4311.99 263.542  23
   0   8  13 4752.00 370.128  28
   0   8  14 6033.87 374.959  28
   0   8  14 6805.16 401.875  38
   0  -8 -14 6267.53 375.901  44
   0  -8 -15 501.651 121.142  44
   0   8  15 489.834 137.080  28
   0   8  15 720.274 149.783  38
   0  -9  19 1634.42 142.271  40
   0   9 -19 1663.62 169.470  39
   0  -9  18 1054.28 136.245  40
   0   9 -18 1094.02 161.975  39
   0   9 -17 5276.25 361.236  39
   0  -9  17 4788.60 301.184  40
   0   9 -16 53.9263 107.610  39
   0   9 -16 165.979 79.2130  22
   0  -9  16 49.3990 94.4256  40
   0  -9  15 9261.45 442.771  40
   0   9 -15 9207.34 526.500  39
   0   9 -15 9014.09 481.935  22
   0  -9  14 276.398 109.823  40
   0   9 -14 427.008 136.929  22
   0   9 -14 462.736 166.557  39
   0   9 -13 110.648 125.288  39
   0   9 -13 142.537 139.080  22
   0  -9  13-135.270 98.6630  40
   0   9 -13-70.1090 94.4810  26
   0   9 -12 136.822 124.994  39
   0   9 -12-46.6397 105.102  26
   0   9 -11 1210.48 198.557  26
   0   9 -11 1322.71 245.198  39
   0   9 -10 335.020 156.592  39
   0   9 -10 352.055 121.486  26
   0   9 -10 345.231 177.430  42
   0   9 -10 367.168 134.131  52
   0   9  -9 14852.4 786.723  42
   0   9  -9 14363.9 717.819  39
   0   9  -9 15850.5 750.390  52
   0   9  -8 21903.2 967.473  42
   0   9  -8 21689.8 927.041  52
   0   9  -8 19751.6 840.692  39
   0   9  -7 259.219 157.386  39
   0   9  -7 568.910 228.607  42
   0   9  -7 668.408 234.976  52
   0  -9   6 8460.38 567.806  51
   0   9  -6 8069.73 586.154  52
   0   9  -6 8334.94 513.856  39
   0   9  -6 9457.82 633.987  42
   0   9  -5 3676.40 335.835  39
   0   9  -5 4003.74 420.721  42
   0  -9   5 4265.26 382.862  51
   0   9  -4 3089.96 389.700  37
   0  -9   4 2608.64 300.672  51
   0   9  -4 2783.43 342.182  42
   0  -9   3 462.445 145.948  51
   0   9  -3 420.502 195.064  42
   0   9  -3 746.859 218.124  37
   0   9  -2 26.2075 171.990  37
   0  -9   2 66.0196 111.588  44
   0  -9   2 283.581 144.225  51
   0   9  -2 503.931 191.600  42
   0   9  -1 5938.93 477.312  42
   0  -9   1 5990.30 439.434  44
   0  -9   1 5782.25 483.636  34
   0   9  -1 5763.54 499.646  37
   0  -9   1 6092.79 407.882  51
   0   9  -1 4934.76 401.231  28
   0   9   0 23029.6 985.488  37
   0   9   0 21327.1 908.170  42
   0   9   0 22529.3 979.382  25
   0  -9   0 22563.6 894.880  44
   0  -9   0 22956.0 960.766  34
   0   9   0 22473.2 886.339  28
   0   9   1 237.050 143.316  37
   0  -9  -1 106.613 129.084  34
   0   9   1-84.5064 174.575  25
   0  -9  -1 216.928 133.112  44
   0   9   1 142.492 160.403  38
   0   9   1 75.4705 140.942  28
   0   9   1 422.218 161.678  42
   0   9   2 867.747 228.436  37
   0   9   2 317.545 152.937  38
   0  -9  -2 773.678 190.763  44
   0   9   2 936.688 271.771  25
   0   9   2 726.577 188.772  28
   0  -9  -2 565.885 184.996  34
   0   9   2 1042.29 212.230  42
   0   9   3 87663.8 1966.81  42
   0  -9  -3 92940.4 2120.52  44
   0   9   3 96350.8 2216.14  25
   0  -9  -3 96028.4 2138.38  34
   0   9   3 92134.5 2113.09  28
   0   9   3 92626.0 2097.92  38
   0   9   3 88609.2 2077.49  37
   0   9   4 4990.02 438.012  38
   0   9   4 5499.38 472.496  25
   0  -9  -4 5512.54 451.662  44
   0   9   4 5361.63 459.234  28
   0  -9  -4 5463.54 431.399  34
   0   9   4 4596.59 399.511  37
   0   9   4 4541.72 354.748  42
   0  -9  -5 11434.0 640.714  44
   0   9   5 10742.3 579.629  37
   0   9   5 12071.1 679.906  25
   0  -9  -5 12249.3 629.542  34
   0   9   5 11221.0 642.271  38
   0   9   5 11818.4 652.943  28
   0   9   6 494.946 213.069  38
   0  -9  -6 548.793 173.804  44
   0   9   6 566.123 154.644  37
   0   9   6 363.061 168.353  25
   0   9   6 301.322 173.573  28
   0  -9  -6 919.468 187.231  34
   0   9   7 2627.71 324.636  38
   0  -9  -7 2093.13 286.569  44
   0  -9  -7 1972.80 237.320  34
   0   9   7 2256.13 309.849  28
   0   9   7 2076.25 293.387  25
   0  -9  -8 965.479 198.027  44
   0   9   8 1011.85 213.894  28
   0   9   8 764.812 204.333  38
   0   9   8 993.730 209.344  25
   0   9   9 1261.12 222.250  38
   0   9   9 1220.25 245.801  28
   0  -9  -9 1167.81 205.632  44
   0   9   9 1027.60 195.233  25
   0   9  10 10081.7 532.882  28
   0  -9 -10 10007.2 515.717  44
   0   9  10 10800.0 540.865  38
   0  -9 -11 448.822 132.174  44
   0   9  11 383.971 157.238  28
   0   9  11 649.105 166.073  38
   0  -9 -12 405.186 111.071  44
   0   9  12 305.344 111.723  38
   0   9  12 284.829 109.905  28
   0   9  13 1211.15 159.976  28
   0  -9 -13 1476.50 151.971  44
   0   9  13 1327.04 162.803  38
   0  10 -16 206.326 79.0271  39
   0  10 -15 5853.30 303.135  22
   0  10 -15 7184.37 371.740  39
   0  10 -14 651.416 128.994  22
   0  10 -14 710.482 150.197  39
   0  10 -13 1640.41 213.024  22
   0  10 -13 1841.40 221.960  39
   0  10 -12 1381.34 202.564  39
   0  10 -12 1632.02 237.005  22
   0  10 -11 2102.39 251.893  39
   0  10 -10 1337.93 198.766  39
   0  10  -9 3689.39 319.260  39
   0  10  -9 4313.03 339.288  52
   0  10  -8 3060.18 308.625  52
   0  10  -8 2578.97 265.163  39
   0  10  -8 3140.66 353.790  42
   0  10  -7 1821.47 221.882  39
   0  10  -7 1595.27 252.091  52
   0  10  -7 2017.32 301.344  42
   0  10  -6 2754.71 352.053  42
   0  10  -6 2493.27 314.684  52
   0  10  -6 1914.60 215.432  39
   0  10  -5 5726.61 474.413  42
   0  10  -5 5073.29 455.474  52
   0  10  -4 937.269 243.377  52
   0  10  -4 1374.68 264.364  42
   0  10  -3 2167.20 302.483  42
   0  10  -2 193.717 157.358  42
   0  10  -1 24556.7 919.542  42
   0  10   0 15599.2 648.773  28
   0  10   0 15779.0 710.900  42
   0  10   1 3761.40 335.187  42
   0  10   1 4081.80 342.688  28
   0  10   2 451.563 156.399  28
   0  10   2 315.174 134.650  42
   0 -10  -2 300.002 136.909  44
   0  10   3 14696.4 651.293  28
   0 -10  -3 15210.9 648.624  44
   0  10   4 477.403 182.677  28
   0 -10  -4 164.347 103.315  44
   0  10   5 1227.96 197.722  28
   0 -10  -5 1267.23 195.456  44
   0 -10  -6 2924.31 272.112  44
   0  10   6 2503.36 271.210  28
   0  10   7 2157.19 245.603  28
   0 -10  -7 2214.37 229.758  44
   0  10   8 321.943 138.874  28
   0 -10  -8 129.973 94.5455  44
   0  10   9 139.896 109.880  28
   0 -10  -9-15.9481 64.8261  44
   0  11 -12 5942.98 310.566  22
   0  11 -11 308.097 71.0719  39
   0  11 -11 199.395 94.1177  22
   0  11 -10 696.318 140.738  22
   0  11  -9-5.34157 91.1620  22
   0  11  -8 1810.65 179.303  52
   0  11  -7-42.4546 100.798  52
   0  11  -6 10280.0 494.425  52
   0  11  -5-26.9517 94.2855  52
   0  11  -4 345.962 155.945  52
   0  11  -4 159.378 129.946  42
   0  11  -3-34.4898 107.361  52
   0  11  -3 138.113 118.913  42
   0  11  -2 2093.42 233.979  42
   0  11  -2 1609.18 225.238  52
   0  11  -1 4829.54 326.508  42
   0  11  -1 4670.59 367.770  52
   0  11   0 8118.08 394.866  42
   0  11   0 7950.17 468.872  52
   0  11   1 600.777 122.374  42
   0  11   1 1078.83 182.824  52
   0  11   2 239.100 127.264  52
   0  11   3-11.6345 70.9703  28
   0  11   3 55.3909 93.4082  52
   0  11   4 14495.9 545.844  52
   0  11   4 12676.2 418.380  28
   0  11   5 1634.38 141.866  28
   0  11   5 2002.36 189.440  52
  -1  12  -3 1328.35 126.576  22
  -1  12  -3 1865.65 176.770  52
  -1  12  -4 1095.61 141.871  52
  -1  12  -4 869.314 112.621  22
  -1  12  -5 1336.32 144.633  22
  -1  12  -5 1510.67 159.221  52
  -1  11   6 2149.34 176.015  52
  -1  11   6 2501.22 206.805  28
  -1  11   5 2855.17 230.396  52
  -1  11   5 3474.03 256.144  28
  -1  11   4 240.210 102.833  52
  -1  11   4 574.832 148.054  28
  -1  11   3 6004.19 384.628  52
  -1  11   3 5735.77 351.786  28
  -1  11   2 5481.19 343.116  28
  -1  11   2 5254.94 381.053  52
  -1  11   1 22964.6 846.408  52
  -1  11   1 24167.9 747.685  28
  -1  11   0 2184.16 276.875  52
  -1  11   0 2090.92 212.983  28
  -1  11  -1 468.683 174.504  52
  -1  11  -1 205.469 107.431  28
  -1  11  -2 4095.17 368.495  52
   1 -11   2 4801.46 314.945  51
  -1  11  -3 1664.80 249.629  52
  -1  11  -4-48.0204 128.020  52
  -1  11  -5 2962.86 318.498  52
  -1  11  -6 9.17300 115.452  52
  -1  11  -7 1324.73 207.673  52
  -1  11  -7 1254.02 225.290  22
  -1  11  -8 4279.75 332.052  52
  -1  11  -8 3613.91 337.256  22
  -1  11  -9 1312.17 185.509  52
  -1  11  -9 1024.81 196.095  22
  -1  11 -10 398.334 110.226  52
  -1  11 -10 365.419 122.898  22
  -1  11 -11 39.6907 96.4988  22
  -1  11 -12 3330.29 266.768  22
  -1  11 -13 387.697 102.538  22
   1 -10 -10 4998.95 243.340  44
  -1  10  10 5490.29 319.227  28
   1 -10  -9 3842.39 236.243  44
  -1  10   9 4278.88 309.287  28
   1 -10  -8 9186.50 427.168  34
   1 -10  -8 8883.96 392.392  44
  -1  10   8 9557.77 496.930  28
   1 -10  -7 11190.7 511.142  34
  -1  10   7 9915.88 493.311  52
   1 -10  -7 11291.8 467.571  44
  -1  10   7 11085.5 560.845  28
   1 -10  -6 1708.15 187.927  44
   1 -10  -6 1386.19 190.329  34
  -1  10   6 1626.96 272.392  28
   1 -10  -5 222.328 83.9902  44
  -1  10   5 393.601 179.534  28
   1 -10  -5 44.5667 110.885  34
  -1  10   4 4787.39 421.598  28
   1 -10  -4 4564.81 382.995  34
  -1  10   3 3568.38 375.071  28
   1 -10  -3 3637.41 357.305  34
  -1  10   2 14742.8 720.573  28
   1 -10  -2 16148.8 742.269  34
   1 -10  -2 14480.9 580.364  51
  -1  10   1 1730.01 263.646  28
   1 -10  -1 1777.37 217.140  51
   1 -10  -1 1854.19 264.432  34
   1 -10   0 13023.5 596.159  51
  -1  10   0 12318.4 581.394  42
   1 -10   0 12900.2 678.955  34
  -1  10   0 13445.1 669.686  28
   1 -10   1 1726.15 264.938  34
   1 -10   1 1710.48 242.722  51
  -1  10  -1 1624.23 302.231  52
  -1  10  -1 1775.36 266.121  28
  -1  10  -1 1759.91 252.318  42
  -1  10  -2 39178.6 1185.99  42
  -1  10  -2 40048.4 1169.94  28
   1 -10   2 40082.1 1170.00  51
   1 -10   2 37544.7 1219.76  34
  -1  10  -3 23994.4 916.013  42
   1 -10   3 23531.5 890.125  51
  -1  10  -3 22351.2 821.758  28
  -1  10  -3 21930.0 1004.87  52
  -1  10  -4 964.188 261.618  52
   1 -10   4 828.061 200.383  51
   1 -10   5 4337.20 390.339  51
  -1  10  -5 3895.45 426.889  52
  -1  10  -6 5655.84 500.176  52
   1 -10   6 6552.46 470.068  51
  -1  10  -7-37.9091 148.279  52
   1 -10   7 363.189 163.454  51
   1 -10   8 2538.39 309.962  51
  -1  10  -8 2032.61 299.474  52
  -1  10  -9 302.099 171.809  52
   1 -10  10 2420.50 212.623  40
  -1  10 -10 2666.67 292.128  52
  -1  10 -10 2272.39 308.051  22
  -1  10 -11 1314.47 186.596  39
   1 -10  11 1564.72 176.408  40
  -1  10 -11 1731.81 270.433  22
  -1  10 -11 1755.03 243.190  52
  -1  10 -12 806.308 183.160  22
  -1  10 -12 915.148 163.457  39
  -1  10 -12 1090.46 177.828  52
  -1  10 -13 1003.46 159.309  39
  -1  10 -13 1082.28 206.836  22
   1 -10  13 1246.89 152.269  40
   1 -10  14 7429.39 351.446  40
  -1  10 -14 7175.83 430.797  22
  -1  10 -14 7322.73 377.459  39
   1 -10  15 20.7245 79.1463  40
  -1  10 -15-26.5690 83.6862  22
  -1  10 -15-100.115 85.0349  39
   1 -10  16 6471.38 290.057  40
  -1  10 -16 6283.25 305.786  39
  -1  10 -16 6225.95 319.248  22
  -1  10 -17 11371.9 370.885  39
  -1   9  13 1071.49 134.927  33
  -1   9  13 1433.57 178.145  28
   1  -9 -13 1318.98 153.805  44
   1  -9 -12 1484.82 178.288  44
   1  -9 -12 1186.74 123.738  34
   1  -9 -12 1340.07 172.670  49
  -1   9  12 1142.03 151.203  33
  -1   9  12 1510.31 208.445  28
   1  -9 -11 5278.72 352.113  49
   1  -9 -11 5004.31 294.659  34
  -1   9  11 5502.64 390.421  38
   1  -9 -11 5175.00 342.889  44
  -1   9  10 1937.59 267.204  38
  -1   9  10 2462.91 288.906  28
   1  -9 -10 2196.81 242.852  44
   1  -9 -10 1970.78 246.499  49
   1  -9 -10 2077.72 222.170  34
  -1   9   9 8611.36 545.977  28
   1  -9  -9 8956.59 500.782  44
   1  -9  -9 8976.21 517.411  49
  -1   9   9 9440.07 571.207  38
   1  -9  -9 8935.38 473.979  34
   1  -9  -8 23.0176 111.782  44
  -1   9   8 303.404 207.428  28
  -1   9   8 278.409 208.051  38
   1  -9  -8 47.0424 129.219  49
   1  -9  -8 217.994 130.845  34
   1  -9  -7 37954.4 1205.09  49
   1  -9  -7 37068.3 1147.09  34
  -1   9   7 37092.4 1229.19  28
  -1   9   7 37531.2 1232.84  38
   1  -9  -7 36459.9 1112.43  44
   1  -9  -6 11872.4 639.461  34
   1  -9  -6 12167.1 612.591  44
  -1   9   6 12583.8 701.436  28
   1  -9  -6 12817.0 690.389  49
  -1   9   6 13000.2 707.648  38
   1  -9  -5 14023.9 702.349  34
   1  -9  -5 12726.3 719.544  49
   1  -9  -5 14828.8 670.674  44
  -1   9   5 14727.9 765.047  38
  -1   9   5 13982.0 771.918  28
  -1   9   4 6373.40 528.999  28
   1  -9  -4 7154.73 470.488  44
  -1   9   4 6581.27 516.192  38
   1  -9  -4 6314.90 505.450  49
   1  -9  -4 6596.05 496.284  34
   1  -9  -3 1114.01 246.509  49
   1  -9  -3 934.437 169.569  51
  -1   9   3 843.770 256.807  28
   1  -9  -3 976.998 216.804  34
   1  -9  -3 1304.54 212.678  44
   1  -9  -2 228.284 136.864  49
   1  -9  -2 27.1289 138.148  34
   1  -9  -2 113.793 117.142  51
  -1   9   2-257.535 212.017  28
  -1   9   1 78233.7 1960.09  28
  -1   9   1 76661.2 1758.44  42
   1  -9  -1 77080.6 1756.95  51
   1  -9  -1 73817.6 1884.45  34
   1  -9  -1 76549.4 1936.68  49
  -1   9   1 79218.3 1576.26  20
  -1   9   0 10313.6 623.101  28
  -1   9   0 11050.8 596.419  42
   1  -9   0 10290.8 629.980  34
   1  -9   0 9406.23 555.707  51
  -1   9   0 10404.2 489.907  20
  -1   9  -1 502.868 160.446  28
  -1   9  -1 734.239 200.424  42
   1  -9   1 657.255 181.451  51
   1  -9   1 399.438 181.467  34
  -1   9  -1 970.640 167.996  20
  -1   9  -2 771.633 149.986  20
  -1   9  -2 1119.20 236.659  28
  -1   9  -2 791.980 210.087  42
   1  -9   2 799.300 190.491  51
   1  -9   2 678.089 174.609  34
   1  -9   3 333.196 154.327  34
  -1   9  -3 410.059 170.640  28
  -1   9  -3 226.351 176.747  42
   1  -9   3 303.831 150.661  51
  -1   9  -4 452.236 216.458  52
  -1   9  -4 172.424 170.473  42
   1  -9   4 142.861 137.184  51
  -1   9  -4 148.871 135.849  28
   1  -9   4 193.754 133.714  34
  -1   9  -5 1185.90 288.431  52
  -1   9  -5 1559.46 272.798  42
   1  -9   5 1479.38 262.166  51
   1  -9   5 1273.14 227.356  34
  -1   9  -6 951.354 259.951  52
   1  -9   6 1570.61 273.528  51
  -1   9  -6 947.414 225.130  42
   1  -9   7 9879.65 474.211  40
  -1   9  -7 10051.7 681.502  52
   1  -9   7 9512.11 615.617  51
   1  -9   8 20132.9 718.712  40
  -1   9  -8 19617.1 940.358  52
   1  -9   8 20106.8 891.294  51
   1  -9   9 54164.7 1556.38  51
   1  -9   9 53035.5 1308.67  40
  -1   9  -9 52364.2 1405.58  39
  -1   9  -9 54674.3 1600.45  52
   1  -9  10 3623.63 380.049  51
  -1   9 -10 2991.73 351.703  52
   1  -9  10 3441.08 297.372  40
  -1   9 -10 3255.99 328.458  39
   1  -9  11 3508.35 302.958  40
  -1   9 -11 3792.14 376.104  52
  -1   9 -11 3334.14 398.735  22
  -1   9 -11 3733.49 357.216  39
  -1   9 -12 686.036 176.769  39
   1  -9  12 811.477 158.271  40
  -1   9 -12 738.837 179.337  52
  -1   9 -12 812.255 228.266  22
  -1   9 -13 4861.18 438.761  22
  -1   9 -13 4106.68 362.286  39
  -1   9 -13 5243.01 380.204  52
   1  -9  13 4210.76 330.775  40
  -1   9 -14 1150.99 239.231  22
  -1   9 -14 1211.47 211.482  39
   1  -9  14 1322.42 218.776  40
  -1   9 -15 2082.94 262.596  22
   1  -9  15 2187.55 249.481  40
  -1   9 -15 2444.73 270.309  39
  -1   9 -16-63.1548 101.502  39
   1  -9  16 271.714 131.129  40
  -1   9 -16 80.4736 98.4044  22
  -1   9 -17 290.210 110.407  22
   1  -9  17 223.250 130.635  40
  -1   9 -17-35.9434 103.431  39
  -1   9 -18 15092.9 566.283  39
   1  -9  18 14446.7 541.288  40
  -1   9 -18 15222.0 485.800  22
   1  -9  19 2540.38 201.965  40
  -1   9 -19 2568.29 204.857  39
  -1   9 -19 2152.09 177.108  27
   1  -8 -16 35442.2 808.449  44
  -1   8  16 34374.8 826.150  33
  -1   8  15 3693.97 257.166  28
  -1   8  15 3850.19 280.500  38
   1  -8 -15 3689.87 269.021  44
   1  -8 -15 3399.71 217.952  49
  -1   8  14 9371.54 482.232  38
   1  -8 -14 9578.99 469.919  44
   1  -8 -14 8542.90 411.811  49
  -1   8  14 9076.58 457.983  28
   1  -8 -13 1710.75 211.009  49
   1  -8 -13 1986.15 233.069  44
  -1   8  13 2342.15 281.478  38
  -1   8  13 2558.42 282.731  28
   1  -8 -13 2143.62 186.392  34
  -1   8  12 3814.41 366.476  28
   1  -8 -12 3785.69 340.894  44
  -1   8  12 3745.12 362.332  38
   1  -8 -12 3886.63 280.719  34
   1  -8 -12 3995.85 328.996  49
   1  -8 -11 4759.05 391.447  49
  -1   8  11 5846.58 462.473  28
  -1   8  11 5314.94 441.566  38
   1  -8 -11 5262.44 358.562  34
   1  -8 -11 4917.80 404.075  44
   1  -8 -10 12692.5 648.995  21
   1  -8 -10 11071.3 623.251  44
   1  -8 -10 12645.0 594.685  34
  -1   8  10 12565.0 695.147  38
  -1   8  10 12764.6 717.024  28
   1  -8 -10 12786.1 658.165  49
   1  -8  -9 136.849 134.292  44
  -1   8   9-53.6154 179.158  28
   1  -8  -9 142.398 122.290  34
   1  -8  -9 26.7780 117.880  21
   1  -8  -9-51.2752 126.832  49
  -1   8   9 177.000 214.832  38
   1  -8  -8 24952.5 946.931  21
  -1   8   8 24842.3 1054.87  28
  -1   8   8 27336.1 1064.58  38
   1  -8  -8 27338.4 1023.05  49
   1  -8  -8 24397.1 961.263  44
   1  -8  -8 25808.8 931.712  34
  -1   8   8 23827.9 929.301  25
  -1   8   7 6911.74 555.616  28
   1  -8  -7 6863.64 514.446  49
   1  -8  -7 6918.11 500.788  44
  -1   8   7 6625.75 505.108  25
   1  -8  -7 6481.56 477.361  34
  -1   8   7 6375.41 532.260  38
   1  -8  -7 6380.11 471.631  21
  -1   8   6 2057.75 294.556  25
   1  -8  -6 1914.17 275.985  44
  -1   8   6 1587.01 287.502  38
   1  -8  -6 1731.74 264.926  34
  -1   8   6 1659.05 306.203  28
   1  -8  -6 1844.03 271.011  49
   1  -8  -6 1963.32 270.733  21
   1  -8  -5 1741.45 266.292  49
  -1   8   5 1695.34 292.126  38
   1  -8  -5 1642.60 246.668  21
   1  -8  -5 1740.13 276.334  34
  -1   8   5 1801.99 315.990  28
   1  -8  -5 1579.03 239.762  44
  -1   8   5 1926.49 307.277  25
   1  -8  -4 6875.37 810.839  11
   1  -8  -4 6722.22 728.828   9
   1  -8  -4 7036.75 518.986  49
   1  -8  -4 7110.89 480.205  44
  -1   8   4 4289.35 689.840  14
   1  -8  -4 7193.75 498.393  34
  -1   8   4 7251.79 554.232  38
  -1   8   4 6334.69 547.761  28
  -1   8   4 6754.03 507.317  25
  -1   8   3 4626.38 430.254  38
  -1   8   3 4919.17 448.854  25
  -1   8   3 3027.34 618.480  14
   1  -8  -3 4813.00 427.570  49
  -1   8   3 4671.07 467.877  28
   1  -8  -3 4366.88 604.884   9
   1  -8  -3 5176.02 399.898  44
   1  -8  -3 4295.38 627.659  11
  -1   8   3 5026.18 403.583  37
   1  -8  -3 4917.29 419.214  34
  -1   8   2 67.6027 161.805  28
   1  -8  -2 88.0023 90.7140  44
  -1   8   2 286.889 191.353  25
   1  -8  -2 30.1425 115.719  49
   1  -8  -2 262.575 139.194  34
  -1   8   2 255.526 227.693  14
   1  -8  -2 427.034 225.530  11
  -1   8   2 337.011 149.888  37
  -1   8   2 81.5286 211.039  38
  -1   8   2 409.282 118.125  20
  -1   8   1 256.485 101.826  20
  -1   8   1 19.5715 156.307  28
   1  -8  -1 147.260 118.961  49
   1  -8  -1 341.245 263.784  11
  -1   8   1 585.155 286.748  14
   1  -8  -1 146.955 140.900  34
  -1   8   1 91.0831 119.147  42
  -1   8   1-14.2622 112.367  37
  -1   8   1 197.401 173.680  38
   1  -8   0 396.659 147.839  49
  -1   8   0 565.848 329.585  14
  -1   8   0 296.756 161.523  28
   1  -8   0 660.926 238.627  11
  -1   8   0 356.049 125.979  20
  -1   8   0 12.5873 132.362  37
   1  -8   0 121.906 122.623  34
  -1   8   0 372.437 122.542  42
  -1   8  -1 3571.13 378.819  28
  -1   8  -1 3356.00 284.967  20
  -1   8  -1 2455.49 572.935  14
  -1   8  -1 4052.32 358.206  42
  -1   8  -1 3859.13 383.578  37
   1  -8   1 3376.15 345.271  34
   1  -8   1 2871.07 530.925   3
   1  -8   1 3700.19 361.435  49
  -1   8  -2 362.992 143.714  42
  -1   8  -2 416.749 126.141  20
   1  -8   2-113.414 172.519   3
  -1   8  -2 407.706 186.359  28
   1  -8   2 367.110 156.632  49
   1  -8   2 287.458 130.814  34
  -1   8  -2 36.5603 214.328  14
  -1   8  -3 823.877 224.078  28
   1  -8   3 1044.61 363.495   3
  -1   8  -3 1253.81 474.081  14
  -1   8  -3 784.851 146.026  20
   1  -8   3 726.223 189.807  51
   1  -8   3 780.485 187.105  34
  -1   8  -3 444.561 164.267  42
  -1   8  -4 1003.40 185.313  20
   1  -8   4 543.626 187.711   3
  -1   8  -4 690.542 195.870  42
   1  -8   4 810.075 182.238  34
  -1   8  -4 707.469 190.798  28
   1  -8   4 828.007 189.438  51
  -1   8  -4 1100.92 431.869  14
  -1   8  -5 786.473 306.434  14
   1  -8   5 808.954 186.637  34
   1  -8   5 1052.09 219.970  51
  -1   8  -5 1018.82 182.062  20
  -1   8  -5 568.030 202.352  52
  -1   8  -5 1149.98 223.766  42
  -1   8  -6 753.957 218.097  52
   1  -8   6 735.750 202.208  51
   1  -8   6 459.214 150.186  34
  -1   8  -6 739.689 278.255  14
  -1   8  -6 728.090 205.113  42
  -1   8  -7 37763.2 1923.35  14
  -1   8  -7 35332.9 1111.80  39
  -1   8  -7 37787.4 1334.03  52
   1  -8   7 38782.0 1234.69  51
  -1   8  -7 39409.3 1305.41  42
  -1   8  -8 10624.1 1001.73  14
  -1   8  -8 10781.3 590.981  39
   1  -8   8 11090.6 639.205  51
  -1   8  -8 11229.8 699.758  52
  -1   8  -8 12453.8 709.668  42
   1  -8   9 19404.0 735.759  40
  -1   8  -9 19027.2 1295.69  14
   1  -8   9 18715.1 848.238  51
  -1   8  -9 18267.3 879.783  52
  -1   8  -9 17582.0 789.465  39
   1  -8  10 46.8148 119.029  40
   1  -8  10 115.728 133.807  51
  -1   8 -10 314.037 168.031  52
  -1   8 -10 338.584 138.049  39
   1  -8  11 1089.80 241.013  51
   1  -8  11 1007.28 190.138  40
  -1   8 -11 864.767 204.388  39
  -1   8 -11 1165.60 239.101  52
  -1   8 -12 26154.1 1106.73  22
  -1   8 -12 28368.8 1053.45  39
   1  -8  12 27390.5 948.226  40
  -1   8 -13 4837.04 429.588  39
  -1   8 -13 5023.79 401.262  52
   1  -8  13 5284.51 394.278  40
  -1   8 -13 4690.23 452.314  22
  -1   8 -14 5619.24 473.858  22
   1  -8  14 5834.38 426.751  40
  -1   8 -14 6261.94 480.456  39
   1  -8  15 1574.37 241.431  40
  -1   8 -15 1169.79 219.033  22
  -1   8 -15 1587.66 264.521  39
  -1   8 -16 211.532 148.882  39
   1  -8  16 334.543 156.730  40
  -1   8 -16 469.284 159.999  22
   1  -8  17 1542.76 230.066  40
  -1   8 -17 1310.97 204.158  22
  -1   8 -17 1542.51 246.670  39
   1  -8  18 2343.26 253.689  40
  -1   8 -18 2846.15 249.497  22
  -1   8 -18 2863.56 294.964  39
  -1   8 -19 609.764 132.045  27
  -1   8 -19 648.522 151.509  39
   1  -8  19 747.595 171.014  40
  -1   8 -20 506.037 100.292  27
   1  -8  20 476.381 130.545  40
  -1   8 -20 440.940 116.817  39
   1  -8  21 238.514 85.7412  40
  -1   8 -21 332.412 87.8779  39
   1  -7 -18 2439.19 189.077  44
  -1   7  18 2728.98 219.768  33
   1  -7 -17 2362.03 163.863  49
   1  -7 -17 2778.62 232.679  44
  -1   7  17 2591.65 209.685  38
  -1   7  16 6003.73 400.919  46
  -1   7  16 5123.26 316.834  28
   1  -7 -16 5888.64 376.269  44
   1  -7 -16 5304.10 303.622  49
  -1   7  16 5470.80 354.435  38
   1  -7 -15 8768.39 477.658  21
  -1   7  15 9088.95 498.963  38
  -1   7  15 9163.87 480.260  28
   1  -7 -15 8488.16 435.745  49
  -1   7  15 9283.07 532.926  46
   1  -7 -14 1393.48 233.602  32
  -1   7  14 1315.95 264.910  46
   1  -7 -14 1219.80 199.593  49
   1  -7 -14 1242.45 215.184  21
  -1   7  14 1538.42 255.817  28
  -1   7  14 1553.07 253.462  38
   1  -7 -13 882.058 188.220  32
   1  -7 -13 1131.20 218.047  21
   1  -7 -13 1522.03 238.121  49
  -1   7  13 1424.08 268.639  38
  -1   7  13 1194.43 268.377  46
  -1   7  13 1495.93 263.459  28
   1  -7 -13 1099.35 169.960  34
   1  -7 -12 13186.6 688.544  32
  -1   7  12 12970.7 712.633  28
   1  -7 -12 13131.2 656.382  49
  -1   7  12 14174.3 736.163  38
  -1   7  12 13145.4 713.080  46
   1  -7 -12 12408.5 648.445  21
   1  -7 -12 12417.1 580.150  34
   1  -7 -11 13287.6 704.843  32
  -1   7  11 13116.5 735.053  28
   1  -7 -11 14060.8 698.413  49
   1  -7 -11 13776.6 624.849  34
  -1   7  11 13217.9 726.662  38
   1  -7 -11 13130.6 675.839  21
  -1   7  11 13874.2 736.289  46
  -1   7  10 123.184 183.442  38
   1  -7 -10 39.3974 138.540  49
   1  -7 -10-89.2900 130.798  32
   1  -7 -10 28.5870 117.524  21
  -1   7  10 182.267 172.167  28
  -1   7  10 70.1190 183.847  46
   1  -7  -9 11524.3 660.393  32
  -1   7   9 11937.9 695.165  38
  -1   7   9 11777.6 602.290  25
   1  -7  -9 11810.9 638.979  21
  -1   7   9 11954.9 682.450  46
  -1   7   9 12264.7 706.726  28
   1  -7  -9 12411.0 674.400  49
   1  -7  -8 71580.1 1797.24  32
  -1   7   8 76736.8 1900.59  28
  -1   7   8 70338.3 1711.92  25
   1  -7  -8 72025.2 2589.03   9
  -1   7   8 71927.2 1855.91  38
   1  -7  -8 70955.1 1741.35  21
   1  -7  -8 74218.8 1822.58  49
  -1   7   8 69694.2 1799.14  46
   1  -7  -8 70310.7 2689.30  11
  -1   7   7 6559.92 503.782  28
   1  -7  -7 6392.59 473.890  32
   1  -7  -7 6661.41 462.976  21
  -1   7   7 6335.85 463.940  25
  -1   7   7 6715.13 498.438  46
   1  -7  -7 6762.58 487.754  49
   1  -7  -7 6278.31 726.446   9
  -1   7   7 6520.68 520.875  38
   1  -7  -7 6518.93 793.617  11
   1  -7  -6 5392.66 402.639  21
  -1   7   6 6319.27 486.024  28
  -1   7   6 6986.79 478.872  25
   1  -7  -6 5353.70 664.392   9
   1  -7  -6 6706.43 805.038  11
   1  -7  -6 6250.31 463.750  49
  -1   7   6 5400.29 450.671  38
   1  -7  -6 5346.13 422.413  32
  -1   7   6 6115.99 455.435  46
   1  -7  -5 514.561 252.659  11
  -1   7   5 741.873 261.636  13
  -1   7   5 445.456 211.314  28
   1  -7  -5 526.996 144.742  32
   1  -7  -5 449.447 150.685  49
  -1   7   5 507.374 195.283  38
   1  -7  -5 529.799 142.336  21
  -1   7   5 642.475 173.403  25
   1  -7  -5 473.114 274.668   9
  -1   7   5 297.104 139.646  46
   1  -7  -4 841.985 161.502  21
  -1   7   4 702.649 191.915  25
  -1   7   4 530.992 178.316  28
   1  -7  -4 786.888 280.955  11
  -1   7   4 849.969 187.463  38
   1  -7  -4 586.755 160.834  49
  -1   7   4 546.293 327.091  14
   1  -7  -4 682.501 258.713   9
  -1   7   4 694.446 330.756  13
  -1   7   4 673.858 183.073  46
   1  -7  -3 2531.91 287.712  49
   1  -7  -3 2002.46 384.183   9
  -1   7   3 2940.18 231.002  20
   1  -7  -3 2450.96 467.336  11
   1  -7  -3 2542.10 254.760  21
  -1   7   3 2641.49 332.775  28
  -1   7   3 2212.19 525.394  14
  -1   7   3 2691.55 312.419  38
  -1   7   3 2892.58 304.538  25
   1  -7  -3 2350.67 256.323  44
  -1   7   2 15600.5 558.595  20
  -1   7   2 14650.8 702.250  28
  -1   7   2 15176.8 697.514  25
   1  -7  -2 14573.6 599.027  21
  -1   7   2 14694.9 690.657  38
   1  -7  -2 13578.8 966.145   9
   1  -7  -2 15120.5 1109.53  11
  -1   7   2 15219.3 652.418  37
   1  -7  -2 15245.0 686.946  49
  -1   7   1 2605.67 289.140  25
   1  -7  -1 1958.00 365.338   9
   1  -7  -1 1750.80 401.966  11
  -1   7   1 2295.91 269.593  38
   1  -7  -1 2849.93 290.049  49
  -1   7   1 2375.57 297.320  28
   1  -7  -1 2411.04 261.797  34
   1  -7   0 678.389 227.006   9
   1  -7   0 391.170 114.643  49
   1  -7   0 487.975 249.475  11
   1  -7   0 675.665 156.162  34
  -1   7   0 223.278 182.445  14
  -1   7   0 802.023 151.439  25
  -1   7   0 320.197 155.231  38
  -1   7   0 397.948 163.844  28
  -1   7  -1 18393.8 766.709  25
  -1   7  -1 15484.4 1214.43  14
   1  -7   1 18011.3 1183.27  11
   1  -7   1 17014.0 684.016  34
  -1   7  -2 2864.31 545.672  14
   1  -7   2 3478.44 533.907  11
  -1   7  -3 7480.42 855.137  14
   1  -7   3 7987.64 750.453   3
  -1   7  -3 8249.45 507.532  37
  -1   7  -4 993.547 315.848  14
   1  -7   4 1397.09 328.697   3
  -1   7  -4 1656.01 186.940  20
  -1   7  -4 1470.48 201.860  42
  -1   7  -5 1428.50 422.632  14
  -1   7  -5 1487.42 243.630  42
   1  -7   5 1535.05 340.458   3
  -1   7  -5 1444.57 190.736  20
   1  -7   6 9497.33 527.811  51
  -1   7  -6 8362.92 877.272  14
  -1   7  -6 8928.31 574.720  52
   1  -7   6 8886.87 744.603   3
  -1   7  -6 9086.64 454.208  20
  -1   7  -6 9437.78 556.748  42
   1  -7   6 7833.68 453.025  34
   1  -7   6 8628.13 765.095  15
   1  -7   7 29578.9 1439.88  15
  -1   7  -7 28549.1 936.981  39
  -1   7  -7 31157.2 1675.41  14
   1  -7   7 29885.8 999.508  51
  -1   7  -7 29198.8 1085.51  52
  -1   7  -7 31855.0 1075.56  42
  -1   7  -7 31111.3 901.753  20
   1  -7   7 29402.0 914.547  34
   1  -7   8 20036.5 1173.69  15
  -1   7  -8 19674.0 790.863  39
  -1   7  -8 19786.1 1317.92  14
  -1   7  -8 20623.8 894.941  52
   1  -7   8 20270.4 818.427  51
  -1   7  -8 20994.6 871.892  42
  -1   7  -9 38132.9 1067.95  26
  -1   7  -9 37530.1 1818.57  14
  -1   7  -9 37484.4 1152.37  39
   1  -7   9 37401.8 1185.87  51
   1  -7   9 37145.7 1600.00  15
  -1   7  -9 38447.9 1260.32  52
   1  -7  10 8680.39 549.419  51
  -1   7 -10 9159.49 871.060  14
   1  -7  10 8756.17 486.200  40
  -1   7 -10 9239.85 584.662  52
  -1   7 -10 9025.90 540.676  39
  -1   7 -10 8573.89 492.506  26
  -1   7 -11 24656.4 1405.39  14
  -1   7 -11 24399.9 972.568  52
   1  -7  11 24856.5 971.107  51
   1  -7  11 24357.2 864.670  40
  -1   7 -11 23973.6 939.985  39
  -1   7 -11 24347.2 890.552  26
  -1   7 -12 6066.06 472.517  39
  -1   7 -12 5924.34 498.894  22
  -1   7 -12 6588.14 482.459  52
   1  -7  12 6438.05 440.554  40
  -1   7 -12 6018.94 435.055  26
   1  -7  12 6358.79 489.137  51
  -1   7 -13 5082.69 436.537  39
  -1   7 -13 4975.92 455.457  22
  -1   7 -13 6421.65 454.958  52
   1  -7  13 6000.46 437.309  40
  -1   7 -14 13580.6 731.103  39
  -1   7 -14 14269.2 765.691  22
   1  -7  14 15355.8 713.232  40
  -1   7 -15 6318.23 503.287  39
  -1   7 -15 6725.59 516.835  22
   1  -7  15 6810.19 478.229  40
   1  -7  16 5775.08 449.359  40
  -1   7 -16 5788.07 455.379  22
  -1   7 -16 5453.02 467.856  39
   1  -7  17 875.468 220.205  40
  -1   7 -17 800.065 187.897  22
  -1   7 -17 612.053 189.320  39
  -1   7 -18 6216.41 464.076  39
  -1   7 -18 6979.09 430.446  22
   1  -7  18 6305.98 451.254  40
  -1   7 -19 802.326 167.790  27
   1  -7  19 618.130 180.266  40
  -1   7 -19 596.447 184.159  39
  -1   7 -20 700.401 132.900  27
  -1   7 -20 851.371 180.924  39
   1  -7  20 707.095 157.408  40
  -1   7 -21 2157.25 240.531  39
   1  -7  21 1654.65 211.011  40
   1  -7  22 5908.15 326.590  40
  -1   7 -22 6384.65 340.686  39
   1  -6 -19 478.204 89.3637  23
   1  -6 -19 412.003 104.810  44
  -1   6  19 622.947 146.391  46
  -1   6  18 127.829 173.347  46
   1  -6 -18 34.7526 68.1440  23
   1  -6 -18 76.9325 92.5672  32
   1  -6 -18-23.2857 65.3561  49
  -1   6  18 82.0269 92.4901  38
   1  -6 -18 0.98313 77.1417  21
   1  -6 -17 461.132 150.030  32
  -1   6  17 1070.87 184.327  38
  -1   6  17 706.738 191.939  46
   1  -6 -17 757.887 129.868  49
   1  -6 -17 515.797 137.212  21
   1  -6 -16 3451.43 311.158  21
  -1   6  16 3656.50 376.377  46
   1  -6 -16 2833.29 259.246  49
  -1   6  16 3262.11 274.075  28
   1  -6 -16 3160.90 321.603  32
  -1   6  16 3524.29 323.727  38
  -1   6  15 1117.87 264.298  46
  -1   6  15 1106.67 207.701  28
   1  -6 -15 1285.59 194.747  49
  -1   6  15 1315.18 246.367  38
   1  -6 -15 1588.74 254.547  32
   1  -6 -15 1505.42 247.502  21
   1  -6 -14 31536.6 1048.31  21
  -1   6  14 30930.3 1085.34  38
   1  -6 -14 30754.8 1093.23  32
  -1   6  14 33001.7 1097.25  28
  -1   6  14 30816.5 1126.68  46
   1  -6 -13 1423.92 252.884  32
  -1   6  13 1178.76 238.510  28
   1  -6 -13 1417.59 222.244  21
  -1   6  13 1854.55 303.611  38
  -1   6  13 1459.12 325.009  46
   1  -6 -12 94.9618 137.840  32
  -1   6  12 83.1112 162.694  38
  -1   6  12 236.111 201.152  46
   1  -6 -12 13.5915 117.753  21
  -1   6  12-26.2122 127.633  50
   1  -6 -11 3661.82 378.616  32
  -1   6  11 4084.97 372.659  50
  -1   6  11 3914.74 398.508  38
   1  -6 -11 3875.24 363.606  21
  -1   6  11 4237.04 429.715  46
  -1   6  10 5135.54 437.743  50
  -1   6  10 4613.44 425.371  38
   1  -6 -10 5312.80 437.805  32
   1  -6 -10 4592.07 382.960  21
  -1   6  10 4943.95 633.859  13
   1  -6 -10 5768.02 693.264   9
  -1   6  10 4731.90 438.139  46
  -1   6   9 106959. 2322.78  38
   1  -6  -9 104815. 2199.99  21
  -1   6   9 107758. 2313.21  46
   1  -6  -9 108859. 2283.95  32
   1  -6  -9 104236. 3175.60   9
  -1   6   9 106109. 3154.72  13
  -1   6   9 107664. 2309.42  50
   1  -6  -8 7042.32 472.368  32
  -1   6   8 6742.01 436.908  25
   1  -6  -8 7030.61 440.693  21
  -1   6   8 6566.58 719.408  13
   1  -6  -8 7502.36 771.911   9
  -1   6   8 6713.80 475.034  50
  -1   6   8 7015.85 492.470  38
  -1   6   8 6299.04 459.158  46
   1  -6  -7 6935.53 447.920  32
   1  -6  -7 6067.43 669.941   9
  -1   6   7 6405.74 705.388  13
  -1   6   7 6640.37 473.689  38
  -1   6   7 7096.18 433.454  25
  -1   6   7 6311.39 459.531  50
  -1   6   7 7125.80 475.956  46
   1  -6  -7 6484.88 414.522  21
   1  -6  -7 6441.15 571.403   5
  -1   6   6 258.751 131.441  38
  -1   6   6 316.085 158.661  50
  -1   6   6 135.819 195.314  13
   1  -6  -6 628.411 264.458   9
   1  -6  -6 338.614 138.690   5
   1  -6  -6 669.418 158.370  32
  -1   6   6 571.674 170.250  46
   1  -6  -6 321.667 100.935  21
  -1   6   5 3946.01 551.711  13
   1  -6  -5 3028.85 404.380   5
   1  -6  -5 3018.82 437.270   9
  -1   6   4 2957.15 463.311  13
   1  -6  -4 2968.52 445.956   9
   1  -6  -4 3634.53 446.440   5
   1  -6  -3 375.727 207.532   9
  -1   6   3 205.160 185.257  13
   1  -6  -3 245.928 192.988   5
   1  -6  -2 23027.0 1273.91  11
   1  -6  -2 23044.0 1119.08   5
   1  -6  -2 24055.6 1161.50   9
  -1   6   2 24262.3 1232.75  13
  -1   6   1 14253.7 1059.91  14
   1  -6  -1 14585.1 885.599   5
   1  -6  -1 16893.4 1053.30  11
   1  -6  -1 16414.9 933.758   9
  -1   6   1 18665.5 1035.39  13
   1  -6   0 12967.8 827.540   5
   1  -6   0 12646.2 909.187  11
   1  -6   0 13420.5 822.493   9
   1  -6   1 13413.9 859.400   5
   1  -6   1 14163.6 938.766  11
   1  -6   1 14058.5 808.607   9
  -1   6  -1 13363.4 1008.05  14
  -1   6  -2 17250.9 1140.53  14
   1  -6   2 18241.6 1060.91  11
   1  -6   2 18065.7 884.686   9
  -1   6  -3 33241.8 1612.42  14
   1  -6   3 34426.5 1473.97  11
  -1   6  -4 8768.05 798.637  14
   1  -6   4 9782.46 728.089   3
   1  -6   5 4707.78 506.056   3
  -1   6  -5 4463.38 600.119  14
  -1   6  -6 1021.66 350.337  14
   1  -6   6 895.669 227.293   3
   1  -6   6 862.828 258.160  15
   1  -6   7 428.144 175.333  15
  -1   6  -7 743.367 300.260  14
   1  -6   7 777.482 251.855   3
  -1   6  -8 6018.49 682.421  14
   1  -6   8 6645.84 656.220  15
  -1   6  -9 15414.8 1086.16  14
   1  -6   9 13954.6 947.371  15
  -1   6 -10 4279.53 330.408  26
  -1   6 -10 4038.39 549.905  14
   1  -6  10 4652.45 372.223  51
  -1   6 -10 4870.73 386.056  52
   1  -6  10 4569.48 555.308  15
  -1   6 -10 4569.38 368.632  39
  -1   6 -11 38957.9 1198.13  39
   1  -6  11 38743.0 1686.90  15
   1  -6  11 41666.0 1204.73  51
   1  -6  11 39513.0 1109.40  40
  -1   6 -11 39989.2 1766.77  14
  -1   6 -11 40268.8 1211.81  52
  -1   6 -11 38482.4 1236.35  22
  -1   6 -11 39719.2 1142.43  26
  -1   6 -12 6968.97 466.714  52
  -1   6 -12 6668.13 689.952  14
  -1   6 -12 7083.89 466.714  26
   1  -6  12 6781.79 688.390  15
  -1   6 -12 6484.52 475.149  39
   1  -6  12 6813.87 435.236  40
   1  -6  12 6668.63 474.522  51
  -1   6 -12 6212.73 482.397  22
  -1   6 -13 97.4014 127.020  26
  -1   6 -13 233.390 136.388  39
   1  -6  13 228.572 152.979  15
  -1   6 -13 210.859 146.777  52
   1  -6  13-52.5614 145.889  40
  -1   6 -13 30.2250 112.907  22
  -1   6 -14 20906.2 914.699  22
   1  -6  14 21015.6 831.785  40
  -1   6 -14 19985.7 896.936  39
  -1   6 -15 52620.4 1518.78  22
   1  -6  15 51439.1 1431.36  40
  -1   6 -15 51614.3 1546.32  39
  -1   6 -16 19156.4 844.789  22
  -1   6 -16 17553.3 859.144  39
   1  -6  16 17530.4 787.284  40
   1  -6  17 17701.7 791.625  40
  -1   6 -17 18238.1 869.507  39
  -1   6 -17 19470.0 816.924  22
  -1   6 -18 2808.81 292.583  22
  -1   6 -18 2281.56 325.532  39
   1  -6  18 2705.37 326.837  40
  -1   6 -19 4715.84 428.196  39
  -1   6 -19 4752.32 359.173  27
   1  -6  19 4314.66 390.559  40
  -1   6 -20-9.13563 135.065  39
   1  -6  20-91.6991 164.409  40
  -1   6 -21-26.2786 124.863  39
   1  -6  21-193.133 147.474  40
   1  -6  22 2120.44 231.583  40
  -1   6 -22 2743.33 255.044  39
  -1   6 -23 1876.51 181.740  39
   1  -6  23 2019.61 196.444  40
   1  -5 -21-13.7155 51.5368  23
   1  -5 -21-40.0112 61.7141  44
  -1   5  21 49.9642 67.1834  33
   1  -5 -20 228.899 99.4514  32
  -1   5  20 450.819 155.740  46
  -1   5  19 1234.04 231.434  46
   1  -5 -19 1145.41 155.766  21
   1  -5 -19 978.194 175.900  32
   1  -5 -18 1270.85 200.176  32
  -1   5  18 1864.16 288.703  46
  -1   5  18 1547.11 202.862  38
   1  -5 -18 1586.39 179.321  49
   1  -5 -18 1459.59 198.826  21
   1  -5 -17 632.903 179.192  32
  -1   5  17 365.317 129.139  38
   1  -5 -17 668.696 157.074  21
  -1   5  17 877.378 278.562  46
   1  -5 -16 129.055 129.552  32
   1  -5 -16-76.7591 124.215  21
  -1   5  16-111.906 144.603  38
  -1   5  16-92.2870 188.359  46
  -1   5  15 398.206 158.597  38
  -1   5  15 534.859 172.247  28
  -1   5  15 592.330 278.609  46
   1  -5 -15 294.798 158.103  32
   1  -5 -15 537.392 171.115  21
   1  -5 -14 5394.99 416.744  21
   1  -5 -14 5316.18 414.656  29
   1  -5 -14 5189.01 442.106  32
  -1   5  14 5118.12 469.647  46
  -1   5  14 5509.88 436.957  38
   1  -5 -13 17730.1 810.373  32
   1  -5 -13 18458.2 772.478  21
   1  -5 -13 18827.4 779.630  29
  -1   5  13 17277.5 841.795  46
  -1   5  12 2835.74 372.020  46
   1  -5 -12 2621.90 287.287  21
  -1   5  12 1948.05 458.256  13
   1  -5 -12 2846.61 297.835  29
   1  -5 -12 2279.45 296.829  32
   1  -5 -11 1051.65 178.474  29
   1  -5 -11 860.437 195.048  32
  -1   5  11 778.297 232.341  46
  -1   5  11 1020.33 371.948  13
   1  -5 -10 15404.7 625.369  29
  -1   5  10 15844.6 731.674  46
  -1   5  10 16103.8 1172.35  13
   1  -5 -10 16749.2 722.078  32
  -1   5   9 4645.26 390.315  46
  -1   5   9 5718.62 415.102  18
   1  -5  -9 4750.45 365.453  32
  -1   5   9 4643.72 637.919  13
   1  -5  -8 794.053 204.578   5
  -1   5   8 1064.09 324.028  13
  -1   5   7 26100.1 1393.99  13
   1  -5  -7 26441.1 1139.72   5
   1  -5  -6 519.361 182.868   5
  -1   5   6 656.127 307.875  13
  -1   5   5 7700.65 587.123   6
   1  -5  -5 8671.90 631.119   5
  -1   5   5 7812.06 701.420  13
  -1   5   4 640.419 281.826  13
  -1   5   4 263.174 167.779   6
   1  -5  -4 198.839 129.019   5
  -1   5   3 3057.30 371.117   6
   1  -5  -3 2781.36 357.751   5
  -1   5   3 2540.04 394.317  13
  -1   5   2 17452.9 899.003   6
   1  -5  -2 17919.7 897.290   5
  -1   5   2 18521.2 996.436  13
  -1   5   1 63.8896 177.145  13
   1  -5  -1 134.970 138.296   5
   1  -5  -1 157.811 129.863   9
  -1   5   0 8410.36 720.789  14
   1  -5   0 9292.06 679.276  11
   1  -5   0 9631.90 603.747   9
  -1   5   0 10569.8 731.182  13
   1  -5   0 7822.52 598.291   5
   1  -5   1 20.2125 100.236   9
   1  -5   1 57.9867 135.642   5
   1  -5   1-93.1512 132.686  11
   1  -5   2 70025.1 1939.20  11
  -1   5  -2 63902.5 2083.13  14
   1  -5   2 64648.1 1850.46   5
   1  -5   2 69267.4 1668.25   9
  -1   5  -3 11550.4 844.100  14
   1  -5   3 13035.0 763.883  11
   1  -5   3 11387.2 728.391   5
   1  -5   4 22267.6 981.255   3
   1  -5   4 22732.1 1029.17  11
  -1   5  -4 22318.1 1158.76  14
   1  -5   4 23903.4 900.303   4
   1  -5   5 40095.8 1348.18   3
   1  -5   5 41180.7 1215.03   4
  -1   5  -5 39568.7 1598.62  14
  -1   5  -6 4525.78 539.118  14
   1  -5   6 5978.58 494.621   3
   1  -5   6 5644.92 554.828  15
   1  -5   6 5769.59 428.225   4
  -1   5  -7 35767.0 1538.61  14
   1  -5   7 38048.1 1290.00   3
   1  -5   7 35679.7 1441.16  15
   1  -5   7 35227.1 1162.26   4
   1  -5   8 102048. 2272.45   4
  -1   5  -8 98483.2 2788.08  14
   1  -5   8 101942. 2700.81  15
  -1   5  -9 11951.4 888.491  14
   1  -5   9 12821.7 877.513  15
   1  -5  10 12600.6 883.946  15
  -1   5 -10 12954.6 919.366  14
  -1   5 -11 36900.4 1612.02  14
   1  -5  11 37604.9 1625.15  15
  -1   5 -12 12233.0 621.265  39
   1  -5  12 11682.7 902.940  15
  -1   5 -12 12739.7 639.077  22
  -1   5 -12 12006.1 594.585  26
   1  -5  12 11901.1 554.000  40
  -1   5 -13 27350.6 960.318  26
   1  -5  13 28243.5 1451.90  15
  -1   5 -13 27727.6 998.579  22
   1  -5  13 26332.0 898.366  40
  -1   5 -13 26798.4 990.482  39
   1  -5  14 2164.27 267.790  40
   1  -5  14 1955.30 393.907  15
  -1   5 -14 1946.80 265.274  22
  -1   5 -14 2271.12 306.625  39
   1  -5  15 1322.29 213.600  40
  -1   5 -15 1151.31 207.813  22
   1  -5  15 1401.48 373.340  15
  -1   5 -15 1509.63 258.033  39
   1  -5  16 16297.0 1135.01  15
  -1   5 -16 15293.6 650.972  30
   1  -5  16 15571.8 742.965  40
  -1   5 -16 16637.4 765.649  22
  -1   5 -16 16115.5 813.492  39
  -1   5 -17 58.1141 158.307  39
   1  -5  17 212.767 161.317  40
  -1   5 -17-21.7215 103.434  30
  -1   5 -17-2.52225 105.412  22
   1  -5  18 45025.5 1339.90  40
  -1   5 -18 42935.8 1404.89  39
  -1   5 -19 37.4583 134.112  39
   1  -5  19 20.0065 146.975  40
   1  -5  19-16.7397 97.6517  47
   1  -5  20 124.153 174.133  40
  -1   5 -20 275.632 170.096  39
  -1   5 -21 1448.58 233.206  39
   1  -5  21 1010.95 191.944  40
  -1   5 -22-116.644 114.413  39
   1  -5  22-146.564 143.202  40
   1  -5  23 143.744 107.114  40
  -1   5 -23 307.281 104.785  39
   1  -5  24-67.4283 58.1213  40
  -1   4  22 3137.80 222.984  46
   1  -4 -21 64.3506 70.4540  32
  -1   4  21 103.389 121.954  46
  -1   4  21 61.2765 94.7968  33
   1  -4 -20 24.7250 91.4266  32
  -1   4  20-8.20813 158.505  46
   1  -4 -20 61.2416 69.6058  21
   1  -4 -19 131.650 88.8812  21
  -1   4  19-58.8988 164.363  46
   1  -4 -19 112.870 125.785  32
   1  -4 -18 7556.16 491.158  32
  -1   4  18 7427.49 534.464  46
   1  -4 -18 6925.84 458.781  29
   1  -4 -18 7567.04 434.040  21
   1  -4 -17 16.7162 126.517  32
   1  -4 -17 353.743 151.855  29
  -1   4  17 7.57283 196.465  46
   1  -4 -17 35.5933 93.9253  21
   1  -4 -16 207.974 136.661  21
   1  -4 -16 73.3648 109.673  32
   1  -4 -16 242.828 124.508  29
  -1   4  16 63.8930 139.032  38
   1  -4 -15 6465.00 456.108  29
  -1   4  15 6184.79 513.773  46
   1  -4 -15 7199.06 508.379  32
   1  -4 -14 5864.19 426.446  29
   1  -4 -14 5983.83 457.337  32
  -1   4  14 7008.47 820.623  13
  -1   4  13 579.628 201.291  43
   1  -4 -13 292.640 108.584  29
   1  -4 -13 481.481 147.618  24
  -1   4  12-321.986 226.264  13
   1  -4 -12-39.3304 88.8964  29
  -1   4  12 8.44204 114.742  18
   1  -4 -12-27.8532 87.1216  24
  -1   4  12-57.1328 143.959  43
   1  -4 -12-40.1230 213.165  12
  -1   4  11 2673.37 283.896  43
   1  -4 -11 2371.83 239.862  29
   1  -4 -11 2571.22 485.105  12
   1  -4 -11 2435.06 483.179   7
  -1   4  11 2896.85 523.878  13
   1  -4 -10 2067.74 411.685   7
  -1   4  10 2006.93 432.277  13
   1  -4 -10 1797.60 383.589  12
   1  -4 -10 1939.93 304.337   5
   1  -4  -9 73.2679 154.499   7
   1  -4  -9-83.2818 99.9456   5
  -1   4   9-182.573 245.128  13
   1  -4  -9-167.619 184.553  12
   1  -4  -8 13450.7 943.841  12
   1  -4  -8 13939.5 785.368   5
   1  -4  -8 14473.2 990.223   7
  -1   4   8 14525.0 1019.86  13
   1  -4  -7 56508.4 1701.97   5
   1  -4  -7 59219.5 1980.12  12
  -1   4   7 58453.3 2023.35  13
   1  -4  -7 58775.9 2010.29   7
  -1   4   6 11340.2 643.768   6
   1  -4  -6 12301.0 817.867  12
   1  -4  -6 11986.1 701.378   5
  -1   4   6 11152.8 820.117  13
   1  -4  -6 11694.6 833.573   7
  -1   4   5 41941.4 1576.97  13
   1  -4  -5 41188.0 1340.74   5
  -1   4   5 41978.8 1279.16   6
   1  -4  -5 42528.4 1513.65  12
  -1   4   4 1778.13 257.501   6
   1  -4  -4 2011.53 280.776   5
  -1   4   4 1945.33 354.254  13
  -1   4   3 135.136 117.330   6
   1  -4  -3 114.730 143.194   5
  -1   4   3 126.717 222.994  13
  -1   4   2 1355.45 227.895   6
   1  -4  -2 1411.00 238.368   5
  -1   4   2 1520.30 316.972  13
   1  -4  -1 77778.0 1851.59   5
  -1   4   1 73518.3 1958.73  13
  -1   4   0 79378.4 2009.86  13
  -1   4   0 76660.7 2071.45  14
   1  -4   0 83338.8 1933.78   5
   1  -4   1 49908.1 1243.51   9
  -1   4  -1 50201.9 1521.39  13
   1  -4   1 52726.8 1441.79   5
  -1   4  -2 9264.00 645.006  14
   1  -4   2 9219.49 553.114  11
   1  -4   2 8918.65 559.453   5
   1  -4   2 8943.22 444.872   9
   1  -4   3 9091.35 415.417   9
  -1   4  -3 9066.62 647.758  14
   1  -4   3 8509.04 548.410   5
   1  -4   3 9180.17 547.705  11
  -1   4  -4 4954.99 212.528   1
   1  -4   4 4716.54 401.653  11
   1  -4   4 5189.16 394.767   4
   1  -4   4 4829.05 372.786   3
  -1   4  -4 4457.29 468.032  14
   1  -4   4 4436.18 400.949   5
  -1   4  -5 8031.29 627.574  14
   1  -4   5 9279.26 531.371   4
  -1   4  -5 9283.35 346.483   1
   1  -4   5 9310.27 526.160   3
  -1   4  -6 1811.17 164.316   1
   1  -4   6 1666.07 285.320  15
  -1   4  -6 2057.49 361.142  14
   1  -4   6 1789.31 249.404   4
   1  -4   6 1512.29 233.786   3
  -1   4  -7 24837.0 705.742   1
  -1   4  -7 22661.8 1106.54  14
   1  -4   7 24665.7 1119.46  15
   1  -4   7 23537.8 920.097   4
   1  -4   7 24460.6 880.003   3
  -1   4  -8 6896.13 375.508   1
  -1   4  -8 7427.93 634.775  14
   1  -4   8 7217.37 460.964   3
   1  -4   8 6537.67 492.544   4
   1  -4   8 6897.93 610.103  15
  -1   4  -9 63406.4 2016.54  14
  -1   4  -9 64888.6 1461.69   1
   1  -4   9 65595.9 2023.93  15
  -1   4 -10 345.022 207.071  14
   1  -4  10 802.017 234.206  15
  -1   4 -10 661.482 130.566   1
   1  -4  11-52.3672 148.228  15
  -1   4 -11 14.4417 72.4027   1
   1  -4  12 1688.26 357.555  15
  -1   4 -12 1386.45 218.164   1
  -1   4 -13 375.778 126.477   1
  -1   4 -13 688.175 167.947  39
   1  -4  13 949.599 176.694  40
   1  -4  13 599.660 241.197  15
  -1   4 -14 215.302 98.2580  30
   1  -4  14 25.3736 100.862  40
  -1   4 -14 20.4296 91.6984  22
   1  -4  14 15.7712 149.914  15
  -1   4 -14 28.9311 114.032  39
  -1   4 -14 119.096 102.755   1
  -1   4 -15 13108.2 696.901  39
  -1   4 -15 12468.9 586.480  30
   1  -4  15 13443.6 635.621  40
  -1   4 -15 14204.8 674.817  22
  -1   4 -15 11988.8 727.862   1
   1  -4  15 13282.2 1052.27  15
   1  -4  16 5209.51 688.628  15
   1  -4  16 5610.59 428.318  40
  -1   4 -16 5326.26 395.138  30
  -1   4 -16 5484.90 503.759   1
  -1   4 -16 6388.73 498.498  39
  -1   4 -16 6401.36 450.014  22
   1  -4  17 18387.2 805.974  40
  -1   4 -17 18057.2 866.790  39
  -1   4 -17 17679.3 754.370  30
   1  -4  18 14741.4 729.033  40
  -1   4 -18 14863.3 787.365  39
  -1   4 -19 130.307 157.889  39
   1  -4  19 87.3646 161.779  40
   1  -4  19 278.513 148.115  47
   1  -4  20 976.406 219.187  40
  -1   4 -20 906.396 211.267  39
   1  -4  20 755.320 158.588  47
  -1   4 -21 8139.32 521.485  39
   1  -4  21 7785.59 496.046  40
   1  -4  21 6971.44 403.654  47
   1  -4  22 362.534 151.866  40
   1  -4  22 204.195 95.9101  47
  -1   4 -22 351.357 139.584  39
   1  -4  23-57.9200 87.1848  40
   1  -3 -23 67.1593 47.9099  32
  -1   3  22 979.501 162.191  46
   1  -3 -22 949.940 135.581  32
  -1   3  21 1465.81 214.013  46
   1  -3 -21 1489.41 197.459  32
   1  -3 -21 1472.98 147.232  21
   1  -3 -20-54.8050 98.6419  32
   1  -3 -20 9.18395 63.8554  21
  -1   3  20-258.984 181.503  46
   1  -3 -20-85.2728 117.435  29
   1  -3 -19 104.655 117.511  32
   1  -3 -19 140.192 121.493  29
   1  -3 -19 183.852 94.9079  21
  -1   3  19 133.007 180.929  46
   1  -3 -18 6937.53 498.486  32
  -1   3  18 7968.27 542.247  46
   1  -3 -18 7775.14 503.947  29
   1  -3 -18 7516.20 436.958  21
   1  -3 -17 3957.91 364.111  29
   1  -3 -17 4646.89 418.485  24
   1  -3 -16 914.499 209.820  24
   1  -3 -16 671.756 180.910  29
   1  -3 -15-263.831 208.185   7
   1  -3 -15 227.701 234.958  12
   1  -3 -15 143.265 131.493  24
   1  -3 -15 62.3293 95.1954  29
  -1   3  15 140.520 222.893  13
   1  -3 -14 115.754 171.130  12
   1  -3 -14 137.190 183.035   7
   1  -3 -14 347.765 126.763  29
   1  -3 -14 495.291 158.950  24
   1  -3 -13 1355.72 372.012   7
   1  -3 -13 1063.10 185.812  24
   1  -3 -13 1604.63 390.295  12
   1  -3 -13 1063.78 171.222  29
  -1   3  13 1317.80 369.298  13
  -1   3  12 5468.89 695.017  13
   1  -3 -12 5724.28 690.633   7
   1  -3 -12 5912.32 682.632  12
   1  -3 -11 1323.88 331.040   7
  -1   3  11 1356.56 394.031  13
   1  -3 -11 1460.12 333.045  12
   1  -3 -10 41948.3 1739.93   7
  -1   3  10 44894.3 1858.98  13
   1  -3 -10 46709.1 1803.78  12
  -1   3   9 698.849 291.048  13
   1  -3  -9 557.983 233.763   7
   1  -3  -9 785.768 239.658  12
   1  -3  -8 2007.63 350.613   7
   1  -3  -8 1922.05 345.891  12
  -1   3   8 1507.97 345.186  13
  -1   3   7 10415.4 561.696   6
  -1   3   7 10690.9 786.965  13
   1  -3  -7 10193.0 728.895  12
   1  -3  -7 9687.36 725.389   7
  -1   3   6 144101. 2714.51   6
   1  -3  -6 146179. 3102.54  12
   1  -3  -6 150068. 3216.78   7
  -1   3   6 148025. 3255.30  13
  -1   3   5 68746.9 1532.91   6
  -1   3   5 68929.4 1940.48  13
   1  -3  -5 66102.3 1816.49  12
   1  -3  -5 66822.5 1873.72   7
   1  -3  -4 40784.4 1354.80   7
   1  -3  -4 46070.0 1308.95   5
  -1   3   4 43230.9 1425.44  13
   1  -3  -4 42234.4 1292.55  12
  -1   3   4 41359.2 1072.88   6
  -1   3   3 16437.6 610.531   6
   1  -3  -3 17010.2 731.192  12
   1  -3  -3 17996.7 763.962   5
  -1   3   3 17360.0 843.101  13
   1  -3  -2 664.367 172.439   7
   1  -3  -2 963.425 190.636   5
  -1   3   2 524.915 121.595   6
  -1   3   2 528.708 222.571  13
   1  -3  -2 466.679 136.291  12
   1  -3  -1 233.713 141.341   5
  -1   3   1 129.155 178.014  13
   1  -3   0 47.0594 103.772   5
  -1   3   0-99.4639 177.693  13
  -1   3  -1 20764.3 841.972  14
  -1   3  -1 20398.9 819.396  13
   1  -3   1 20357.4 745.516   5
   1  -3   2 99728.3 2013.66   5
  -1   3  -2 103065. 1587.09   1
   1  -3   2 101186. 1953.77  11
  -1   3  -2 102591. 2231.32  14
  -1   3  -3-153.279 158.221  14
   1  -3   3 33.6660 52.9805   9
  -1   3  -3-3.43232 46.8951   1
   1  -3   3-31.8233 83.6336  11
   1  -3   3 229.573 140.686   5
   1  -3   4 15066.9 545.449   3
   1  -3   4 14516.0 636.854   5
  -1   3  -4 14076.3 726.592  14
  -1   3  -4 14706.3 450.119   1
   1  -3   4 15541.9 640.161   4
   1  -3   5 40.0693 145.269  15
   1  -3   5-31.5296 79.9269   3
  -1   3  -5 168.642 191.112  14
  -1   3  -5 6.59015 46.4779   1
   1  -3   5 107.945 114.789   4
   1  -3   6 13808.5 733.819  15
  -1   3  -6 13206.8 738.344  14
  -1   3  -6 13131.4 474.876   1
   1  -3   6 12209.8 608.001   4
  -1   3  -6 12796.0 396.027  16
   1  -3   6 13267.4 508.889   3
   1  -3   7 5038.28 468.623  15
  -1   3  -7 4481.48 287.047   1
   1  -3   7 4609.72 380.290   4
   1  -3   7 4369.07 290.485   3
  -1   3  -7 4512.57 242.307  16
  -1   3  -7 4629.96 459.006  14
  -1   3  -8 4761.14 474.025  14
   1  -3   8 4290.28 396.708   4
   1  -3   8 4300.34 447.233  15
  -1   3  -8 4874.31 321.409   1
   1  -3   8 4525.91 302.839   3
  -1   3  -9 381.843 174.419  14
  -1   3  -9 370.489 101.561   1
   1  -3   9 561.538 208.432  15
   1  -3  10 159193. 3546.73  15
  -1   3 -10 164758. 2939.95   1
   1  -3  11 87418.2 2476.20  15
  -1   3 -11 83102.8 1906.17   1
   1  -3  12 2864.01 445.466  15
  -1   3 -12 2827.55 310.665   1
  -1   3 -13 25871.8 1038.68   1
   1  -3  13 26858.4 1406.41  15
   1  -3  14 25131.4 1439.34  15
  -1   3 -14 26105.1 851.659  30
  -1   3 -14 25726.3 1076.51   1
   1  -3  14 27501.5 873.384  40
  -1   3 -14 26575.9 961.512  39
  -1   3 -15 176.724 79.5521  22
  -1   3 -15 196.481 115.521  30
   1  -3  15-162.112 186.607  15
  -1   3 -15-28.9934 123.099  39
   1  -3  15 307.526 137.032  40
  -1   3 -15 80.1624 116.711   1
   1  -3  16 424.295 150.841  40
  -1   3 -16 210.996 133.410  30
  -1   3 -16 225.601 155.569   1
   1  -3  16 194.968 181.808  15
  -1   3 -16 15.2747 129.281  39
   1  -3  17 716.459 283.198  15
  -1   3 -17 1374.20 219.660  30
   1  -3  17 1304.14 217.375  40
  -1   3 -17 1206.45 240.536  39
   1  -3  18 46467.2 1361.96  40
  -1   3 -18 46555.5 1468.53  39
   1  -3  19 2317.33 305.567  40
  -1   3 -19 1697.10 268.950  39
   1  -3  19 2289.94 277.408  47
   1  -3  19 2196.10 245.629  19
   1  -3  20 4267.93 372.634  47
   1  -3  20 3691.22 370.709  40
  -1   3 -20 3885.79 390.847  39
   1  -3  20 3576.17 293.896  19
  -1   3 -21 875.339 195.762  39
   1  -3  21 404.079 162.068  47
   1  -3  21 688.685 192.243  40
   1  -3  22-131.574 134.808  40
   1  -3  22-129.324 108.398  47
   1  -2 -23 1798.87 156.124  32
   1  -2 -22 1518.61 178.378  32
  -1   2  22 1747.69 204.448  46
   1  -2 -21 3339.71 292.573  32
   1  -2 -21 3523.91 316.122  29
  -1   2  21 3494.89 306.017  46
   1  -2 -20 651.577 168.174  24
   1  -2 -20 721.867 173.526  32
  -1   2  20 625.402 187.750  46
   1  -2 -20 840.878 188.690  29
   1  -2 -20 751.856 128.945  21
  -1   2  19 566.680 179.862  46
   1  -2 -19 574.458 155.376  29
   1  -2 -19 777.557 192.474  24
  -1   2  18 2473.41 331.316  40
   1  -2 -18 2764.91 310.905  29
   1  -2 -18 2606.42 310.642  24
   1  -2 -17 5378.88 412.485  29
   1  -2 -17 5578.43 445.604  24
  -1   2  17 4619.06 437.345  40
   1  -2 -16 6690.56 456.216  29
   1  -2 -16 7038.65 449.711  30
   1  -2 -16 8266.53 868.850  12
   1  -2 -16 7207.34 494.837  24
   1  -2 -16 6940.48 762.947   7
  -1   2  16 6126.97 468.160  40
  -1   2  16 7391.92 884.350  13
   1  -2 -15 344.719 119.310  30
  -1   2  15 176.719 140.190  40
   1  -2 -15 532.961 170.279  24
   1  -2 -15 276.860 172.532   7
  -1   2  15 437.792 233.837  13
   1  -2 -15 584.210 277.832  12
   1  -2 -14 488.749 127.804  30
  -1   2  14 782.978 296.890  13
   1  -2 -14 381.913 134.742  24
   1  -2 -14 288.290 178.908  12
  -1   2  14 66.2248 125.801  40
  -1   2  14 508.912 161.382  19
   1  -2 -14 298.018 226.634   7
   1  -2 -13 13104.7 1006.69   7
   1  -2 -13 13701.0 1031.33  12
   1  -2 -12 778.904 301.106   7
  -1   2  12 704.654 312.296  13
   1  -2 -12 728.185 271.496  12
   1  -2 -11 7562.08 705.236   7
  -1   2  11 7267.19 739.054  13
   1  -2 -11 7614.31 703.331  12
   1  -2 -10 10532.2 807.225   7
   1  -2 -10 10154.5 778.368  12
  -1   2  10 10272.0 835.963  13
  -1   2   9 58275.9 1973.83  13
   1  -2  -9 60131.9 1925.48   7
   1  -2  -8 44802.2 1557.76   7
  -1   2   8 43144.4 1588.48  13
   1  -2  -7 1089.61 238.055   7
  -1   2   7 1171.57 297.523  13
   1  -2  -6 23013.4 985.979   7
  -1   2   6 20622.1 976.069  13
   1  -2  -5 443971. 6861.35   7
  -1   2   5 441333. 6880.69  13
   1  -2  -5 434319. 6609.61   8
   1  -2  -4 1598.77 249.969   7
  -1   2   4 1656.08 148.598   6
  -1   2   4 1417.34 245.895  13
   1  -2  -4 1441.95 202.514   8
   1  -2  -3 55046.5 1396.82   7
  -1   2   3 54272.0 994.069   6
  -1   2   3 53854.4 1427.82  13
   1  -2  -3 55822.0 1289.87   8
   1  -2  -2 31646.4 974.806   7
   1  -2  -2 33381.4 890.151   8
  -1   2   2 33628.7 679.915   6
   1  -2  -1 79.2368 70.7781   8
   1  -2  -1 30.2059 74.3140  12
   1  -2  -1 75.1539 100.960   7
  -1   2   0 915224. 12012.6   1
   1  -2   0 928405. 12083.5  12
  -1   2   0 913173. 12468.5  14
   1  -2   1 10495.0 465.622   5
  -1   2  -1 11373.9 547.657  14
  -1   2  -1 10469.3 344.830   1
   1  -2   2 58650.9 1283.35   5
  -1   2  -2 62512.2 1117.02   1
   1  -2   3 90595.4 1731.08   5
   1  -2   3 96176.7 1554.83  11
  -1   2  -3 92311.9 1565.34   1
   1  -2   4 76764.6 1713.25  15
  -1   2  -4 70677.2 1312.44   1
   1  -2   4 70397.7 1446.03   5
   1  -2   4 76669.7 1566.41   4
  -1   2  -4 69437.6 1677.76  14
   1  -2   4 71630.9 1171.93   3
   1  -2   5-33.1092 126.075  15
   1  -2   5 167.434 52.9804   3
  -1   2  -5 163.055 150.867  14
  -1   2  -5 105.459 66.4880   1
   1  -2   5 179.415 131.446   4
  -1   2  -6 25287.4 980.704  14
  -1   2  -6 25831.4 720.733   1
   1  -2   6 25735.2 878.109   4
   1  -2   6 25563.8 574.209   3
   1  -2   6 27412.7 997.544  15
  -1   2  -7 32529.3 868.928   1
   1  -2   7 30213.4 1027.38   4
   1  -2   7 32932.9 1168.15  15
  -1   2  -7 30964.8 1131.04  14
   1  -2   8 10852.7 674.561  15
  -1   2  -8 9679.07 473.869   1
   1  -2   9 38102.6 1395.08  15
  -1   2  -9 40053.6 1104.18   1
  -1   2 -10 9423.00 474.458  12
   1  -2  10 9100.41 699.986  15
  -1   2 -10 8728.00 504.181   1
   1  -2  11 4132.29 481.627  15
  -1   2 -11 3944.35 355.729   1
  -1   2 -12 2743.52 314.886   1
   1  -2  12 3137.57 472.190  15
  -1   2 -13 428.126 149.424   1
   1  -2  13 286.813 225.662  15
  -1   2 -14 5294.16 479.502   1
   1  -2  14 5930.83 694.321  15
  -1   2 -15 76.6330 107.497  30
  -1   2 -15 168.978 105.276  39
   1  -2  15-169.517 114.520  40
   1  -2  15-45.1156 176.131  15
  -1   2 -15-0.88284 98.8066   1
  -1   2 -15 137.761 98.7295  24
   1  -2  16 650.093 306.630  15
  -1   2 -16 830.365 193.645  30
  -1   2 -16 496.397 166.410   1
  -1   2 -16 557.013 130.097  24
   1  -2  16 583.960 155.704  40
  -1   2 -16 487.558 150.242  39
   1  -2  17 8845.36 950.626  15
  -1   2 -17 9714.42 617.660  39
   1  -2  17 10188.4 557.955  40
  -1   2 -17 9129.60 493.746  24
  -1   2 -18 4991.78 370.785  24
   1  -2  18 6207.29 469.455  47
   1  -2  18 6731.39 418.635  45
  -1   2 -18 5805.90 483.656  39
   1  -2  18 6422.64 455.040  40
   1  -2  19 11622.9 556.220  45
   1  -2  19 12259.4 652.644  47
  -1   2 -19 11336.1 568.375  24
   1  -2  19 11940.9 591.661  19
   1  -2  19 11758.1 624.925  40
  -1   2 -19 12527.3 700.207  39
  -1   2 -20 3580.08 372.571  39
   1  -2  20 3298.95 308.478  19
   1  -2  20 2972.68 328.422  47
   1  -2  20 2653.30 299.609  40
   1  -2  20 2874.41 274.707  45
   1  -2  21 1979.08 263.746  47
   1  -2  21 1590.32 207.797  19
   1  -2  21 1612.83 193.020  45
   1  -2  22 148.883 97.8236  45
   1  -2  22 70.2721 95.4171  19
   1  -2  22 394.713 157.819  47
   1  -1 -23 5298.74 319.806  29
   1  -1 -23 5354.64 282.416  32
   1  -1 -22 380.720 144.450  24
   1  -1 -22 369.050 120.824  29
   1  -1 -22 357.449 116.075  32
   1  -1 -21 213.945 116.498  32
   1  -1 -21 220.427 124.426  29
   1  -1 -21 202.000 126.920  24
  -1   1  21 120.341 118.656  46
  -1   1  21 122.283 101.712  40
   1  -1 -20 1638.36 232.908  29
  -1   1  20 1737.97 242.171  46
  -1   1  20 1171.86 258.013  40
   1  -1 -20 1322.41 235.191  24
   1  -1 -19 5220.85 408.959  30
   1  -1 -19 4973.65 398.316  29
  -1   1  19 3854.18 425.541  40
   1  -1 -19 4722.77 418.197  24
   1  -1 -18 1056.37 207.783  30
   1  -1 -18 1184.59 221.834  24
  -1   1  18 614.205 221.012  40
   1  -1 -18 1140.00 218.945  29
   1  -1 -17 1498.05 253.880  24
   1  -1 -17 1646.59 252.006  30
   1  -1 -17 1671.82 378.193   7
  -1   1  17 2326.36 549.944  13
  -1   1  17 1469.60 269.107  40
   1  -1 -17 1999.84 453.790  12
   1  -1 -16 1408.51 383.801   7
   1  -1 -16 1321.90 221.516  24
   1  -1 -16 2189.47 478.876  12
  -1   1  16 1760.85 444.926  13
   1  -1 -16 1556.23 226.435  30
  -1   1  16 1753.21 283.489  40
   1  -1 -15 1271.48 200.391  30
  -1   1  15 874.123 205.841  40
  -1   1  15 1411.82 211.367  19
  -1   1  15 1631.92 440.967  13
   1  -1 -15 1364.67 358.894  12
   1  -1 -15 1323.14 341.289   7
   1  -1 -14 6748.01 720.774   7
   1  -1 -14 5820.38 678.962  12
  -1   1  14 5718.26 748.223  13
   1  -1 -13 338.359 220.566   7
  -1   1  13 369.359 263.701  13
  -1   1  12 5781.45 679.756  13
   1  -1 -12 5997.51 639.135   7
   1  -1 -11 14473.2 949.381   7
  -1   1  11 13758.5 974.233  13
   1  -1 -10 27088.6 1250.53   7
  -1   1  10 26654.6 1306.18  13
   1  -1 -10 27289.8 1113.55   8
   1  -1  -9 156704. 3380.74   7
  -1   1   9 155747. 3440.36  13
   1  -1  -9 154149. 3127.12   8
   1  -1  -9 155076. 3382.05  16
   1  -1  -8 10276.7 691.844   7
   1  -1  -8 10264.1 676.800  16
   1  -1  -8 10018.3 613.307   8
  -1   1   8 10437.9 721.133  13
   1  -1  -7 18428.3 876.872   7
   1  -1  -7 17210.4 762.485   8
   1  -1  -7 17311.6 843.361  16
  -1   1   7 16767.1 859.443  13
   1  -1  -6 215839. 3713.95   7
  -1   1   6 208220. 3709.84  13
   1  -1  -6 204442. 3635.97  16
   1  -1  -6 207436. 3492.34   8
   1  -1  -5 290061. 4191.08   2
   1  -1  -5 304687. 4831.85   7
  -1   1   5 303081. 4832.81  13
   1  -1  -5 303757. 4670.07   8
   1  -1  -5 292701. 4773.13  16
   1  -1  -4 977013. 13400.0   8
   1  -1  -4 977804. 12902.5   2
  -1   1   4 999999. 13563.7  13
   1  -1  -4 989887. 13505.0  16
  -1   1   3 282915. 4065.01  14
  -1   1   3 286815. 4467.78  13
   1  -1  -3 287396. 3920.28   2
   1  -1  -3 288942. 4366.59  16
  -1   1   2 199176. 2888.41  14
  -1   1   2 194163. 3137.33  13
   1  -1  -2 184525. 3091.31   7
   1  -1  -2 193779. 3015.28   8
   1  -1  -2 187224. 3013.72  16
  -1   1   1 106200. 1726.93   1
  -1   1   1 110470. 1815.13  14
   1  -1  -1 106204. 1858.66   7
  -1   1   1 108130. 1930.94  13
   1  -1  -1 105523. 1770.80  16
   1  -1   0 280030. 3976.52   7
  -1   1   0 275091. 3960.66   1
  -1   1   0 280932. 4099.45  14
  -1   1   0 280981. 4139.90  13
   1  -1   0 279240. 3869.66  16
  -1   1  -1 100449. 1664.31   1
  -1   1  -1 101237. 1824.77  14
   1  -1   1 99128.7 1542.58   7
  -1   1  -1 100313. 1767.02  13
   1  -1   1 101604. 1439.63  16
   1  -1   2 250629. 3588.29   5
  -1   1  -2 245828. 3592.53   1
  -1   1  -3 138282. 2235.17   1
   1  -1   3 145308. 2191.37   5
  -1   1  -4 48232.8 1009.12   1
   1  -1   4 46534.7 935.994   5
   1  -1   5 4605.13 367.686  15
  -1   1  -5 4522.43 209.973  12
  -1   1  -5 4484.47 275.624   1
   1  -1   5 4627.85 333.574   4
   1  -1   6 21276.2 824.172  15
  -1   1  -6 21437.9 647.198   1
  -1   1  -6 19846.9 412.459   9
   1  -1   6 20553.2 751.980   4
  -1   1  -6 20968.7 562.725  12
  -1   1  -7 8655.60 276.088   9
   1  -1   7 8381.15 551.742  15
  -1   1  -7 8235.26 281.100   7
  -1   1  -7 9244.12 438.404   1
  -1   1  -7 8776.22 397.719  12
  -1   1  -8 26000.6 628.970   7
  -1   1  -8 26615.4 803.348  12
  -1   1  -8 25729.0 823.338   1
  -1   1  -8 26893.7 606.065   9
   1  -1   8 27461.9 1080.18  15
  -1   1  -9 55890.4 1388.62   1
  -1   1  -9 56430.9 1364.44  12
   1  -1   9 59851.1 1753.26  15
  -1   1 -10 11263.1 582.148  12
  -1   1 -10 11622.0 596.294   1
   1  -1  10 11062.8 768.813  15
  -1   1 -11 33489.2 1118.03   1
   1  -1  11 33065.0 1426.72  15
  -1   1 -11 33260.1 1108.54  12
   1  -1  12 47199.7 1815.18  15
  -1   1 -12 44231.0 1383.10  12
  -1   1 -12 46399.5 1414.80   1
   1  -1  13 17921.3 1178.06  15
  -1   1 -13 19337.0 906.405   1
   1  -1  14 1097.78 336.510  15
  -1   1 -14 1180.30 242.346   1
   1  -1  15 2209.22 450.753  15
  -1   1 -15 2258.08 237.105  24
  -1   1 -15 2553.00 304.851  39
  -1   1 -15 2420.20 274.476  30
  -1   1 -15 2264.63 341.608   1
  -1   1 -16 4327.24 484.873   1
  -1   1 -16 4194.77 339.735  24
  -1   1 -16 4494.79 409.194  39
   1  -1  16 4088.27 645.978  15
  -1   1 -17 14925.7 607.663  29
  -1   1 -17 15123.5 769.625  39
   1  -1  17 15106.0 1183.56  13
  -1   1 -17 14245.3 661.575  24
   1  -1  17 16081.1 678.316  45
   1  -1  17 15764.1 753.870  47
  -1   1 -18 2767.88 328.068  39
  -1   1 -18 2842.96 303.328  24
   1  -1  18 2932.61 307.573  45
   1  -1  18 2916.97 349.171  47
   1  -1  18 3259.98 337.066  19
   1  -1  19 20365.3 818.899  19
   1  -1  19 19794.2 866.616  47
   1  -1  19 19135.5 781.693  45
   1  -1  20 25767.0 913.115  19
   1  -1  20 25020.6 875.577  45
   1  -1  20 25799.5 993.740  47
   1  -1  21 7046.78 494.447  47
   1  -1  21 7374.14 451.725  19
   1  -1  21 6545.22 417.525  45
   1  -1  22 8571.78 507.257  47
   1  -1  22 7521.17 429.865  19
   1  -1  22 7805.41 420.252  45
   1  -1  23 219.171 101.341  19
   1   0 -23 2063.76 178.050  32
  -1   0  23 1560.19 195.859  40
   1   0 -23 1994.11 224.464  24
   1   0 -23 2173.58 208.304  29
   1   0 -22 8849.63 427.573  32
   1   0 -22 9557.98 477.084  29
   1   0 -22 9174.60 513.132  24
  -1   0  22 7780.93 500.225  40
   1   0 -21 583.985 149.670  29
   1   0 -21 660.639 177.726  24
  -1   0  21 771.656 194.991  40
   1   0 -20 2583.90 284.287  29
   1   0 -20 2619.96 322.144  24
  -1   0  20 1938.94 302.130  40
   1   0 -20 2431.04 304.231  30
   1   0 -19 6907.59 499.612  24
   1   0 -19 6686.41 492.560  30
  -1   0  19 6517.21 532.973  40
   1   0 -19 6794.28 458.381  29
  -1   0  18 2790.78 358.959  40
   1   0 -18 2175.85 281.181  24
   1   0 -18 2788.09 317.667  30
   1   0 -17 927.471 213.982  30
   1   0 -17 833.074 304.363   7
   1   0 -17 1325.52 362.172  12
  -1   0  17 1772.44 455.016  13
  -1   0  17 716.945 207.186  40
   1   0 -16 1845.25 250.597  30
  -1   0  16 2239.97 308.741  40
  -1   0  16 2009.60 484.234  13
   1   0 -16 2234.31 443.992   7
   1   0 -15 28592.1 910.053  30
  -1   0  15 25440.6 953.860  40
   1   0 -15 24671.3 1426.84   7
  -1   0  15 27839.1 1634.59  13
   1   0 -14 7188.26 750.522   7
  -1   0  14 8033.31 853.340  13
   1   0 -13 39298.0 1686.48   7
  -1   0  13 38561.3 1778.20  13
   1   0 -12 65.9964 128.761  16
   1   0 -12 194.511 155.727   8
   1   0 -12 6.87395 143.085   7
  -1   0  12-123.596 254.844  13
  -1   0  11 26784.6 1337.65  13
   1   0 -11 25773.9 1251.03  16
   1   0 -11 25372.6 1095.91   8
   1   0 -10 1777.05 330.952  16
  -1   0  10 1755.06 348.267  13
   1   0 -10 2526.87 328.776   8
   1   0  -9 10386.5 635.174   8
   1   0  -9 9562.10 583.879   2
  -1   0   9 9109.96 688.794   3
  -1   0   9 9225.19 708.676  13
   1   0  -9 10057.9 708.157  16
  -1   0   8 16118.8 859.460  13
  -1   0   8 15395.9 840.712   3
   1   0  -8 15624.3 676.945   2
   1   0  -8 16621.7 859.399  16
   1   0  -8 16289.5 768.771   8
   1   0  -7 103389. 2197.75   8
   1   0  -7 100762. 1991.92   2
  -1   0   7 102053. 2336.07   3
  -1   0   7 104479. 2336.45  13
   1   0  -7 104068. 2346.46  16
  -1   0   6 152922. 2875.40  13
   1   0  -6 144948. 2516.73   2
   1   0  -6 151233. 2900.17  16
  -1   0   6 149606. 2899.91   3
   1   0  -6 151455. 2766.49   8
   1   0  -5 73171.5 1719.88  16
   1   0  -5 76828.0 1454.59   2
  -1   0   5 75234.5 1684.21  13
  -1   0   5 75393.3 1746.88   3
  -1   0   4 3289.36 308.076  13
  -1   0   4 3763.70 346.575   3
   1   0  -4 3604.02 234.775   2
   1   0  -4 3659.84 121.875  10
   1   0  -3 2021.58 176.522   2
  -1   0   3 2086.09 243.427   3
  -1   0   3 2342.69 234.865  13
   1   0  -2 349368. 4745.48   6
  -1   0   2 352795. 5061.98   3
  -1   0   2 338695. 4936.27  13
   1   0  -1 40566.9 792.081   6
  -1   0   1 39552.6 857.549   1
  -1   0   1 40230.5 835.075  13
  -1   0   1 40018.1 896.573   3
  -1   0   0 43953.3 840.517  13
  -1   0   0 44259.1 922.794   1
  -1   0   0 43911.4 881.666   3
   1   0   1 102.554 71.0412  15
  -1   0  -1 268.159 78.7148   3
  -1   0  -1 81.2592 68.2117   1
  -1   0  -2 986644. 12636.2   3
   1   0   2 938790. 12903.7  15
   1   0   2 944912. 12883.0   4
  -1   0  -2 971829. 12867.6   1
   1   0   3 23396.9 678.331   4
   1   0   3 23347.1 701.483  15
  -1   0  -3 23988.8 637.711   1
   1   0   4 13451.9 564.012  15
  -1   0  -4 13209.4 479.042   1
   1   0   4 12603.8 523.207   4
  -1   0  -4 12712.8 295.812  11
  -1   0  -4 14450.6 439.628   9
   1   0   5 13849.9 612.970  15
  -1   0  -5 14418.7 518.366   1
  -1   0  -5 13760.1 459.454   9
   1   0   6 2357.71 282.184  15
  -1   0  -6 1999.66 216.568  12
  -1   0  -6 2247.84 196.858   9
  -1   0  -6 2220.32 212.980   1
  -1   0  -7 4507.28 296.066   9
   1   0   7 4729.53 413.766  15
  -1   0  -7 4819.98 330.463   1
  -1   0  -7 5019.93 346.776  12
   1   0   8 254.834 165.942  15
  -1   0  -8 165.333 108.501   1
  -1   0  -8 135.083 122.584  12
  -1   0  -8 75.4433 79.6186   9
  -1   0  -8 12.7681 60.1367   7
  -1   0  -9 1677.32 201.442   9
  -1   0  -9 1811.26 250.251  12
  -1   0  -9 2197.07 256.067   1
  -1   0  -9 2216.26 200.661   7
   1   0   9 1916.37 324.390  15
   1   0  10 16578.8 963.319  15
  -1   0 -10 18323.3 765.513   1
  -1   0 -10 16849.7 826.914  12
   1   0  10 18636.3 804.175  10
  -1   0 -10 16760.9 684.871   9
   1   0  11 1678.14 345.259  15
  -1   0 -11 1697.29 246.837   1
   1   0  11 1695.25 243.246  10
  -1   0 -11 1600.64 271.304  12
  -1   0 -12 9082.44 646.023  12
   1   0  12 8655.93 755.124  15
   1   0  12 9308.33 566.951  10
  -1   0 -12 9174.91 605.294   1
   1   0  13 19899.3 1244.53  15
  -1   0 -13 19444.4 1000.25  12
  -1   0 -13 20852.5 957.090   1
   1   0  14 1113.27 349.095  15
  -1   0 -14 1153.31 239.807   1
   1   0  15 4454.19 671.266  15
  -1   0 -15 4443.27 332.110  29
  -1   0 -15 4869.86 414.818  39
   1   0  15 5306.42 402.197  47
   1   0  15 4508.94 609.501  13
  -1   0 -15 4698.82 369.855  24
  -1   0 -15 4257.43 468.625   1
  -1   0 -16 138.592 128.489  39
  -1   0 -16 662.719 147.462  29
   1   0  16 522.606 164.461  47
   1   0  16 604.267 295.298  13
  -1   0 -16 354.154 142.497  24
  -1   0 -16 611.666 209.450   1
   1   0  16 624.986 170.437  45
   1   0  17 8116.42 540.259  47
  -1   0 -17 6719.91 432.191  29
  -1   0 -17 7091.18 484.146  24
   1   0  17 7777.99 494.345  45
   1   0  17 7995.63 517.923  19
   1   0  17 6927.11 777.339  13
   1   0  18 5414.91 457.516  47
   1   0  18 5394.25 440.534  19
   1   0  18 5397.29 424.153  45
   1   0  19 1535.00 257.763  19
   1   0  19 1740.88 296.092  47
   1   0  19 1232.79 220.314  45
   1   0  20 1416.56 228.475  45
   1   0  20 1418.08 262.770  47
   1   0  20 1103.98 179.915  43
   1   0  20 1345.96 256.761  19
   1   0  21 6262.09 432.785  45
   1   0  21 6313.97 428.079  19
   1   0  21 5826.29 461.220  47
   1   0  22 972.089 192.686  19
  -1  -1  24 210.468 106.920  40
   1   1 -24 389.151 106.933  24
   1   1 -23 96.0130 79.0083  29
   1   1 -23 118.513 107.107  24
  -1  -1  23 70.1423 114.569  40
  -1  -1  22 9083.86 547.874  40
   1   1 -22 8205.83 485.128  24
   1   1 -22 8611.17 440.444  29
   1   1 -21 5820.20 385.494  29
  -1  -1  21 5487.46 462.159  40
   1   1 -21 5994.18 439.960  24
   1   1 -21 5134.45 418.006  30
   1   1 -20 870.993 219.177  30
   1   1 -20 1137.87 198.223  29
   1   1 -20 834.675 189.576  24
  -1  -1  20 957.287 248.636  40
   1   1 -19 42547.1 1313.61  30
  -1  -1  19 42990.6 1427.40  40
   1   1 -19 42691.1 1308.59  24
  -1  -1  18 23034.7 984.976  40
   1   1 -18 22596.2 908.041  30
   1   1 -17 8988.87 848.563   7
  -1  -1  17 10744.0 1042.67  13
   1   1 -17 10006.6 570.454  30
  -1  -1  17 10585.5 651.628  40
   1   1 -16 81575.4 2760.89   7
  -1  -1  16 87932.4 3096.08  13
   1   1 -16 85834.6 1899.54  30
  -1  -1  16 87714.0 2187.70  41
  -1  -1  16 84569.7 2014.41  40
   1   1 -15 785.278 280.712   7
  -1  -1  15 1114.79 384.776  13
  -1  -1  15 1408.43 256.129  41
  -1  -1  15 1657.41 243.558  40
   1   1 -14 6827.49 714.156   7
  -1  -1  14 7163.62 792.532  13
   1   1 -14 6568.50 716.905  16
   1   1 -14 7206.03 621.471   8
  -1  -1  13 56267.7 2139.34  13
   1   1 -13 55546.5 2072.43  16
   1   1 -13 54438.8 1764.25   8
  -1  -1  12 11223.3 893.773   3
  -1  -1  12 11286.0 872.998  13
   1   1 -12 11268.0 734.167   8
   1   1 -12 10910.0 837.287  16
   1   1 -11 4569.46 550.910  16
   1   1 -11 5658.81 497.070   8
   1   1 -11 5023.51 505.880   2
  -1  -1  11 5264.67 607.242   3
   1   1 -10 1423.22 297.045  16
  -1  -1  10 1613.94 331.443   3
   1   1 -10 1636.46 267.589   8
   1   1 -10 1384.47 260.280   2
  -1  -1   9 6191.38 584.607   3
   1   1  -9 6022.79 478.945   2
   1   1  -9 5878.79 471.451   8
   1   1  -9 6032.63 552.261  16
   1   1  -8 2713.06 371.457  16
  -1  -1   8 2477.25 374.086   3
   1   1  -8 2641.17 308.425   2
  -1  -1   7 7777.15 564.887   3
   1   1  -7 7745.37 490.067   2
   1   1  -6 3402.13 304.288   2
  -1  -1   6 3245.57 364.782   3
  -1  -1   5 201640. 3567.90   3
   1   1  -5 201487. 3302.97   2
   1   1  -4 16210.0 597.638   2
   1   1  -4 16338.1 408.396  10
  -1  -1   4 15777.1 691.365   3
   1   1  -3 70712.7 1462.32   6
   1   1  -3 70309.0 1209.12  10
   1   1  -3 70387.8 1458.61   2
  -1  -1   3 72369.8 1600.90   3
   1   1  -2 212895. 3334.97   6
  -1  -1   2 206584. 3039.35  13
   1   1  -2 210111. 3082.79  10
  -1  -1   2 211486. 3427.43   3
  -1  -1   1 11227.2 489.659   3
   1   1  -1 11508.7 409.496  10
  -1  -1   1 11127.6 290.332  13
   1   1  -1 10740.0 492.939   6
  -1  -1   1 11464.2 416.932   1
   1   1   0 115503. 1670.53  15
   1   1   0 117705. 1746.14   4
   1   1   0 111356. 1944.49  10
  -1  -1   0 110253. 2005.47   3
  -1  -1   0 113039. 1919.69   1
   1   1   1 1166.44 116.915  15
   1   1   1 1079.36 115.141   4
  -1  -1  -1 1145.40 143.616   1
  -1  -1  -1 1352.20 170.909   3
   1   1   2 132052. 2134.22   4
  -1  -1  -2 138566. 2190.04  11
  -1  -1  -2 135846. 2233.16   1
   1   1   2 135059. 2190.68  15
  -1  -1  -3 75.6997 77.0486  11
   1   1   3 40.7572 78.2818  15
  -1  -1  -3 239.600 114.628   9
  -1  -1  -3 28.8583 67.6139   1
   1   1   3 64.7685 98.3469  10
   1   1   4 125546. 2323.36  15
  -1  -1  -4 124980. 2173.61   1
  -1  -1  -4 126821. 2088.97  11
  -1  -1  -4 131180. 2272.24   9
   1   1   4 129021. 2357.55  10
   1   1   5 7349.75 454.417  15
  -1  -1  -5 7153.46 382.449   1
   1   1   5 6877.10 432.879  10
  -1  -1  -5 7684.22 414.055   9
   1   1   6 3275.48 338.143  15
  -1  -1  -6 3471.17 280.797   1
  -1  -1  -6 3869.59 306.687   9
   1   1   6 3836.40 327.185  10
   1   1   7 22381.8 957.616  15
  -1  -1  -7 21845.4 755.038   1
   1   1   7 22614.5 848.420  10
  -1  -1  -7 22638.9 799.370   9
  -1  -1  -8 4357.43 356.881   9
  -1  -1  -8 3846.23 325.368   1
   1   1   8 4052.75 436.238  15
   1   1   8 4041.47 361.568  10
   1   1   9 277.817 159.920  15
  -1  -1  -9 362.214 126.575   1
   1   1   9 440.620 141.464  10
  -1  -1  -9 601.434 168.656   9
   1   1  10 48.7049 138.571  15
  -1  -1 -10-124.211 120.552   9
   1   1  10-17.2310 85.8897  10
  -1  -1 -10-17.3989 85.7934   1
   1   1  11 897.223 278.582  15
   1   1  11 793.658 268.526  13
   1   1  11 839.857 173.781  10
  -1  -1 -11 756.784 180.287   1
  -1  -1 -11 989.664 201.177   9
   1   1  12 2498.87 463.552  15
  -1  -1 -12 2654.93 319.199   9
  -1  -1 -12 3609.30 392.985   1
   1   1  12 3715.69 486.744  13
   1   1  12 3021.45 331.194  10
   1   1  13 252.182 190.653  13
  -1  -1 -13 339.218 157.077   1
  -1  -1 -14 16287.2 700.833  24
  -1  -1 -14 14976.0 637.795  29
  -1  -1 -14 16739.1 916.891   1
   1   1  14 16310.0 1069.00  13
   1   1  14 17093.8 674.650  45
   1   1  14 16094.8 705.262  47
  -1  -1 -15 1001.09 188.541  29
  -1  -1 -15 848.300 213.495   1
   1   1  15 1429.30 232.261  47
   1   1  15 923.743 307.046  13
   1   1  15 1126.36 187.737  45
   1   1  15 1316.76 205.439  19
   1   1  16 11881.3 661.204  47
  -1  -1 -16 11615.1 805.114   1
   1   1  16 11295.8 620.798  19
   1   1  16 11636.1 609.868  45
   1   1  17-49.0513 158.995  19
   1   1  17 11.6115 138.676  45
   1   1  17-70.3345 151.014  47
   1   1  18 26036.3 964.858  45
   1   1  18 25970.9 986.128  19
   1   1  18 25292.2 1013.80  47
   1   1  19 23446.7 909.271  45
   1   1  19 22454.9 859.722  43
   1   1  19 23576.3 937.188  19
   1   1  19 23856.4 982.323  47
   1   1  20 28300.1 925.942  43
   1   1  20 30421.1 1020.67  45
   1   1  20 31316.0 1050.16  19
   1   1  21-97.8639 113.953  43
   1   1  21 1.01079 134.951  19
  -1  -2  24 13.0696 106.044  40
   1   2 -24 94.1625 76.4001  24
   1   2 -23 5089.37 282.112  29
   1   2 -23 5033.37 339.421  24
  -1  -2  23 5223.65 407.591  40
   1   2 -22 9368.42 529.345  30
   1   2 -22 8711.00 419.275  29
  -1  -2  22 9838.33 588.132  40
   1   2 -22 8572.70 485.749  24
   1   2 -21 147.495 142.668  30
   1   2 -21-66.4702 88.0433  29
   1   2 -21-107.950 124.977  24
  -1  -2  21-122.419 159.400  40
   1   2 -20 1339.28 245.445  30
   1   2 -20 1120.86 213.059  24
  -1  -2  20 1256.59 263.410  40
   1   2 -19 6458.57 488.380  30
  -1  -2  19 7660.65 571.883  40
   1   2 -18 671.130 175.250  30
  -1  -2  18 956.499 255.146  41
  -1  -2  18 930.253 235.254  40
   1   2 -17 114881. 3366.56   7
   1   2 -17 122154. 2369.97  26
  -1  -2  17 120845. 2767.57  41
  -1  -2  17 117788. 2593.27  40
   1   2 -17 116440. 2427.54  30
  -1  -2  16 5305.10 445.839  40
   1   2 -16 4434.19 610.581   7
   1   2 -16 5209.94 392.143  26
  -1  -2  16 5002.79 480.768  41
  -1  -2  16 5641.53 741.659  13
   1   2 -16 4201.76 626.376  16
   1   2 -15 30257.7 1593.90  16
   1   2 -15 29467.9 923.428  26
  -1  -2  15 29405.8 1649.93  13
  -1  -2  15 29216.1 1021.23  40
  -1  -2  14 7166.26 458.544  40
  -1  -2  14 6672.19 751.278   3
  -1  -2  14 6447.71 761.840  13
   1   2 -14 7214.76 601.988   8
   1   2 -14 6309.79 697.662  16
  -1  -2  13 11841.4 958.386   3
   1   2 -13 13199.2 986.629  16
   1   2 -13 11161.5 754.320   8
  -1  -2  12 5413.50 635.617   3
   1   2 -12 6278.45 628.671   2
   1   2 -12 5570.95 520.786   8
   1   2 -12 5248.76 593.951  16
   1   2 -11 2544.38 387.118   2
   1   2 -11 2011.03 372.953  16
  -1  -2  11 2326.48 420.937   3
   1   2 -11 2313.14 329.802   8
   1   2 -10 1389.45 296.184  16
  -1  -2  10 1567.80 350.691   3
   1   2 -10 1054.32 252.395   2
  -1  -2   9 8177.90 688.493   3
   1   2  -9 8861.44 621.832   2
   1   2  -8 467.201 183.204   2
  -1  -2   8 760.204 268.981   3
   1   2  -7 30496.6 1070.49   2
  -1  -2   7 30259.0 1210.57   3
   1   2  -6 11671.3 603.076   2
  -1  -2   6 11723.8 704.044   3
   1   2  -5 56455.5 1049.43  14
   1   2  -5 58688.0 1467.63   2
  -1  -2   5 60703.3 1645.46   3
   1   2  -4 4594.40 360.643   2
  -1  -2   4 4677.01 413.525   3
  -1  -2   3 13536.4 675.056   3
   1   2  -3 13433.6 660.777   6
   1   2  -3 13399.5 602.265   2
   1   2  -3 12989.0 483.329  10
   1   2  -2 40712.6 1233.89   6
  -1  -2   2 45388.7 1256.16   3
   1   2  -2 43416.4 1156.84   2
   1   2  -2 42965.4 1015.28  10
  -1  -2   1 76672.0 1700.41   3
   1   2  -1 72513.0 1752.52   6
   1   2  -1 71946.9 1476.78  10
  -1  -2   1 74361.2 1389.21   1
  -1  -2   0 8800.06 503.790   3
   1   2   0 8487.31 553.111   6
   1   2   0 8857.78 436.527  10
  -1  -2   0 9059.72 388.885   1
   1   2   1 60461.1 1627.40   6
  -1  -2  -1 58154.3 1402.59  11
   1   2   1 58860.3 1338.75  10
  -1  -2  -1 61620.1 1245.84   1
  -1  -2  -2 80923.5 1690.72  11
   1   2   2 81959.6 1703.21  10
  -1  -2  -2 79409.8 1549.74   1
  -1  -2  -2 81872.6 1777.35   9
  -1  -2  -3 11335.6 534.864  11
  -1  -2  -3 11662.8 585.005   9
   1   2   3 12100.2 563.782  10
  -1  -2  -3 12060.4 492.566   1
   1   2   3 10501.4 330.221  13
   1   2   4 94109.3 1937.09  10
  -1  -2  -4 90728.2 1769.94   1
   1   2   4 93229.8 1585.79  13
  -1  -2  -4 88544.2 1975.62   9
  -1  -2  -4 89778.0 1860.50  11
   1   2   5 904.384 195.212  15
  -1  -2  -5 1183.40 192.496  11
   1   2   5 793.803 170.096  10
   1   2   5 1129.80 159.179  13
  -1  -2  -5 950.848 160.326   1
  -1  -2  -5 778.684 187.833   9
   1   2   6 51698.6 1513.70  15
  -1  -2  -6 52957.2 1297.21   1
   1   2   6 56185.8 1463.20  10
   1   2   6 54064.3 1286.78  13
  -1  -2  -6 53068.1 1479.11   9
  -1  -2  -7 1061.61 182.818   1
   1   2   7 813.316 177.049  10
  -1  -2  -7 958.516 206.510   9
   1   2   7 1189.99 199.923  13
   1   2   8 3550.04 354.147  13
   1   2   8 3420.55 349.695  10
  -1  -2  -8 3197.65 359.903   9
  -1  -2  -8 3392.10 316.049   1
  -1  -2  -9 40591.8 1370.00   9
   1   2   9 37853.1 1269.20  10
  -1  -2  -9 41134.6 1261.21   1
   1   2   9 42763.7 1360.31  13
  -1  -2 -10 43640.0 1480.50   9
  -1  -2 -10 43446.7 1354.54   1
   1   2  10 44176.0 1400.67  10
   1   2  10 45726.7 1512.76  13
   1   2  11 13016.9 731.593  10
  -1  -2 -11 13597.5 744.546   1
  -1  -2 -11 12613.2 786.079   9
   1   2  11 13118.1 819.399  13
  -1  -2 -12 6748.31 544.738   1
   1   2  12 6935.64 530.448  10
  -1  -2 -12 7476.45 611.022   9
  -1  -2 -13 803.421 207.303   1
   1   2  13 844.684 169.319  19
   1   2  13 524.390 148.612  45
   1   2  13 437.984 144.808  47
  -1  -2 -14 38.6224 86.9842  32
   1   2  14 102.069 120.667  45
  -1  -2 -14-40.3631 105.517   1
   1   2  14 73.7236 126.063  47
   1   2  14-273.670 178.002  19
   1   2  15 53.7698 136.658  45
  -1  -2 -15 252.842 124.558   1
  -1  -2 -15 174.594 103.079  32
   1   2  15 327.696 155.263  19
   1   2  15 228.946 141.203  47
   1   2  16 21352.4 864.553  45
   1   2  16 21928.3 891.034  19
   1   2  16 19735.3 883.714  47
   1   2  17 48200.0 1401.45  45
   1   2  17 49341.6 1404.02  43
   1   2  17 46313.9 1447.99  47
   1   2  17 48085.3 1425.19  19
   1   2  17 47646.4 1224.07  18
   1   2  18 9695.04 591.457  19
   1   2  18 9267.84 558.009  43
   1   2  18 8715.00 562.493  45
   1   2  19 798.243 226.395  45
   1   2  19 855.584 243.518  19
   1   2  19 961.654 195.668  43
   1   2  20 9130.93 507.309  43
   1   2  20 10068.1 573.982  19
   1   2  21 2715.69 248.424  43
   1   2  22 2741.37 204.925  43
  -1  -2 -23 7556.31 317.218  23
   1   2  23 8408.34 364.554  46
  -1  -3  24 4436.95 328.457  40
   1   3 -24 4067.78 247.914  24
   1   3 -23 532.829 142.914  30
   1   3 -23 537.679 124.863  24
  -1  -3  23 402.925 166.654  40
   1   3 -22 2084.41 256.175  30
   1   3 -22 1938.88 176.291  29
   1   3 -22 1825.65 215.518  24
  -1  -3  22 2545.45 302.696  40
   1   3 -21 2449.53 296.630  30
   1   3 -21 2397.29 213.461  29
  -1  -3  21 1866.31 302.604  40
   1   3 -21 2443.79 275.102  24
  -1  -3  20 5151.96 488.859  40
   1   3 -20 4756.69 412.235  30
  -1  -3  19 3311.59 416.114  41
  -1  -3  19 2625.66 377.830  40
   1   3 -19 2744.09 328.086  30
   1   3 -19 2984.19 298.723  39
   1   3 -18 3964.82 394.670  30
  -1  -3  18 4258.72 470.312  41
   1   3 -18 4002.28 376.595  26
   1   3 -18 4395.95 374.355  39
  -1  -3  18 3841.78 421.844  40
  -1  -3  17 17937.2 844.659  40
  -1  -3  17 17209.8 1300.55  13
  -1  -3  17 17002.1 921.285  41
   1   3 -17 19737.8 805.635  39
   1   3 -17 15671.7 1147.47  16
   1   3 -17 16003.2 750.733  26
   1   3 -16 4898.17 389.752  26
  -1  -3  16 6508.43 802.115  13
  -1  -3  16 5050.54 438.800  40
   1   3 -16 5145.22 403.785  39
   1   3 -16 5151.83 663.389  16
   1   3 -15 7942.25 483.220  26
  -1  -3  15 8484.54 551.442  40
  -1  -3  15 6448.80 777.345   3
   1   3 -15 8180.09 495.069  39
   1   3 -15 8081.12 816.112  16
   1   3 -14-134.841 110.806  39
   1   3 -14-56.6845 107.276  26
  -1  -3  14-17.7167 172.145  40
  -1  -3  14 35.1892 170.994   3
   1   3 -14 57.0199 151.011  16
   1   3 -13 2980.81 482.386  16
  -1  -3  13 2940.74 491.091   3
   1   3 -13 3402.67 415.236   8
   1   3 -13 2909.73 475.607   2
   1   3 -12 91.4925 132.920  16
  -1  -3  12 335.549 256.372   3
   1   3 -12-12.2978 95.6490   8
   1   3 -12 155.392 136.275   2
  -1  -3  11 67600.4 2329.58   3
   1   3 -11 68156.6 2188.95   2
   1   3 -10 8710.72 698.826   2
  -1  -3  10 8403.46 763.481   3
   1   3  -9 156569. 3393.26   2
  -1  -3   9 152640. 3599.64   3
   1   3  -8 68.0712 126.275   2
  -1  -3   8-76.8659 202.625   3
   1   3  -7 45539.6 1466.98   2
  -1  -3   7 45158.5 1635.29   3
   1   3  -6 207939. 3327.37  14
   1   3  -6 209371. 3832.51   2
  -1  -3   6 212330. 4139.29   3
  -1  -3   5 25973.4 1122.23   3
   1   3  -5 25408.6 994.098   2
   1   3  -4 35300.3 1328.13   6
  -1  -3   4 37056.2 1335.75   3
   1   3  -4 37683.6 1195.97   2
   1   3  -3 1746.38 259.861   2
   1   3  -3 1723.03 305.267   6
  -1  -3   3 2043.59 324.506   3
  -1  -3   2 5122.61 476.956   3
   1   3  -2 5093.05 503.352   6
   1   3  -2 4611.20 356.531  10
   1   3  -2 4976.93 416.392   2
  -1  -3   1 153730. 3036.20   3
  -1  -3   1 150518. 2449.73   1
   1   3  -1 149023. 3153.22   6
   1   3  -1 152719. 2775.04  10
   1   3  -1 155376. 2905.84   2
  -1  -3   0 5936.49 486.445   3
   1   3   0 6457.98 551.985   6
   1   3   0 7021.22 450.530  10
  -1  -3   0 6821.57 341.306   1
   1   3   0 7044.65 473.943   2
   1   3   1 8589.94 644.772   6
  -1  -3  -1 7941.91 386.071   1
  -1  -3  -1 7339.20 520.495  11
   1   3   1 8121.02 488.875  10
   1   3   2 18330.4 768.364  10
  -1  -3  -2 17161.3 609.199   1
   1   3   2 17633.9 955.383   6
  -1  -3  -2 17363.7 797.505  11
  -1  -3  -2 17382.5 834.410   9
   1   3   3 163359. 3497.75   6
  -1  -3  -3 153568. 3019.72  11
   1   3   3 158567. 2988.74  10
  -1  -3  -3 156679. 3102.42   9
  -1  -3  -3 152165. 2659.69   1
  -1  -3  -4 44936.5 1159.72   1
   1   3   4 45036.9 1351.61  10
  -1  -3  -4 47470.4 1389.97  11
  -1  -3  -4 45844.5 1441.18   9
  -1  -3  -5 151632. 2731.47   1
  -1  -3  -5 155827. 3023.01  11
   1   3   5 150149. 2985.47  10
  -1  -3  -5 147916. 3104.07   9
  -1  -3  -6 670.337 149.370   1
  -1  -3  -6 702.481 214.528   9
   1   3   6 925.877 212.427  10
  -1  -3  -6 711.011 195.547  11
   1   3   7-26.5610 87.1187  10
  -1  -3  -7 15.2909 140.725   9
  -1  -3  -7 18.1503 62.7890   1
  -1  -3  -7 139.228 127.946  11
  -1  -3  -8 3454.44 381.827  11
  -1  -3  -8 3969.91 366.338   1
   1   3   8 3299.52 365.559  10
  -1  -3  -8 3089.82 404.315   9
  -1  -3  -9 23.6150 130.957   9
   1   3   9 101.192 121.440  10
  -1  -3  -9 96.5497 101.399   1
  -1  -3  -9 271.940 157.538  11
  -1  -3 -10 18583.6 880.773   1
   1   3  10 19383.9 960.079  10
  -1  -3 -10 19006.5 1051.14   9
  -1  -3 -10 19277.1 943.887  11
   1   3  11 71.3914 108.236  10
  -1  -3 -11-5.71856 96.8190   1
   1   3  11 191.836 131.908  19
  -1  -3 -11 145.414 171.064   9
  -1  -3 -12 4102.40 341.230  32
  -1  -3 -12 5063.53 558.750   9
  -1  -3 -12 4695.86 324.557  21
   1   3  12 4669.17 369.921  19
   1   3  12 4731.09 376.067  47
  -1  -3 -12 4934.35 476.477   1
   1   3  12 4660.21 354.591  45
  -1  -3 -13 6014.87 415.790  32
  -1  -3 -13 6781.91 584.083   1
   1   3  13 6245.94 465.844  47
   1   3  13 6023.94 431.537  45
  -1  -3 -13 6455.95 631.842   9
   1   3  13 6771.32 469.454  19
   1   3  14 15119.2 741.278  47
   1   3  14 14731.3 726.744  19
  -1  -3 -14 15430.0 673.903  32
   1   3  14 15119.7 711.906  45
  -1  -3 -14 15436.8 896.181   1
   1   3  14 14204.3 715.880  43
   1   3  15-64.5832 137.916  43
   1   3  15 326.062 188.976  19
   1   3  15 68.4722 156.935  45
  -1  -3 -15 71.5749 102.291  32
   1   3  15 262.274 163.380  18
  -1  -3 -16 520.061 133.508  32
   1   3  16 441.035 176.506  43
   1   3  16 608.229 206.496  45
   1   3  16 519.176 201.261  19
   1   3  16 760.805 192.531  18
  -1  -3 -17 1580.09 214.484  32
   1   3  17 1087.60 248.840  45
   1   3  17 1276.37 217.246  43
   1   3  17 1451.54 231.082  18
   1   3  17 1290.11 259.973  19
   1   3  18 17529.7 805.402  19
   1   3  18 15534.4 639.048  18
   1   3  18 17304.6 778.367  43
   1   3  19 21010.9 827.648  43
   1   3  19 20700.6 680.952  18
   1   3  20 6384.38 380.219  50
   1   3  20 5963.46 396.908  43
   1   3  21 9206.75 434.456  43
  -1  -3 -21 10325.1 467.898  23
  -1  -3 -22 2938.82 213.436  23
   1   3  22 3172.61 241.265  46
   1   4 -24 49.8634 50.0403  24
  -1  -4  24 100.296 94.8430  40
   1   4 -23 26161.3 774.043  30
  -1  -4  23 26284.5 856.750  40
   1   4 -23 23891.0 673.562  24
   1   4 -22 34148.5 993.934  30
   1   4 -22 33678.3 921.554  24
  -1  -4  22 36221.7 1108.81  40
   1   4 -21 5480.65 397.958  30
   1   4 -21 5151.64 354.915  24
   1   4 -21 5829.00 365.457  39
  -1  -4  21 4920.81 443.380  40
   1   4 -20 4030.18 369.561  30
  -1  -4  20 5510.90 477.843  41
  -1  -4  20 4915.85 478.836  40
   1   4 -20 4471.28 362.634  39
   1   4 -19 4273.25 377.915  30
  -1  -4  19 4755.53 460.842  41
  -1  -4  19 3940.15 420.660  40
   1   4 -19 4465.45 378.520  39
   1   4 -18 23016.1 902.101  30
   1   4 -18 23449.6 932.282  26
  -1  -4  18 21804.2 1042.43  41
  -1  -4  18 22956.4 997.110  40
   1   4 -18 24194.5 937.778  39
   1   4 -17 611.498 198.876  26
  -1  -4  17 1268.01 291.611  40
   1   4 -17 975.599 201.143  39
  -1  -4  17 1011.06 244.364  41
  -1  -4  16 19083.4 1316.34   3
   1   4 -16 18219.3 810.009  26
  -1  -4  16 18980.6 1312.07  13
  -1  -4  16 19096.1 862.109  40
   1   4 -16 19648.1 856.714  39
   1   4 -16 18384.1 1243.35  16
   1   4 -15 32299.7 1081.84  26
  -1  -4  15 32851.2 1121.53  40
  -1  -4  15 30834.4 1727.92   3
   1   4 -15 33264.6 1127.08  39
   1   4 -15 32007.5 1672.19  16
   1   4 -14 2532.29 298.647  39
   1   4 -14 2068.64 429.219  16
  -1  -4  14 2295.43 481.723   3
   1   4 -14 2272.91 273.913  26
  -1  -4  14 2153.43 272.709  40
   1   4 -14 2069.77 423.597   2
  -1  -4  14 1919.44 298.948  41
   1   4 -13 60.7430 153.389  16
  -1  -4  13 362.714 230.747   3
   1   4 -13 475.147 162.307  39
  -1  -4  13 345.686 163.630  40
  -1  -4  13 325.942 188.818  41
   1   4 -13-146.529 191.126   2
   1   4 -12 14502.3 1063.76   2
  -1  -4  12 13734.5 1081.02   3
   1   4 -11 212.857 143.129   2
  -1  -4  11-47.9288 234.110   3
   1   4 -10 49712.8 1863.72   2
  -1  -4  10 49476.8 2005.18   3
   1   4  -9 14021.2 912.481   2
  -1  -4   9 13077.6 978.849   3
   1   4  -8 2309.39 371.521   2
  -1  -4   8 2210.21 442.224   3
   1   4  -7 38043.0 1438.38   2
  -1  -4   7 35952.2 1560.60   3
   1   4  -6 34837.6 1127.42  14
   1   4  -6 35467.1 1331.82   2
  -1  -4   6 37028.3 1529.27   3
  -1  -4   5 2060.24 360.865   3
   1   4  -5 2286.12 343.428   2
   1   4  -5 1734.87 267.220  14
   1   4  -4 18.1407 123.501   2
   1   4  -4 188.724 186.261   6
  -1  -4   4 145.070 196.311   3
  -1  -4   3 11310.0 791.078   3
   1   4  -3 11040.3 817.791   6
   1   4  -3 11267.8 682.032   2
  -1  -4   2 11559.8 775.906   3
   1   4  -2 11263.5 816.146   6
   1   4  -2 10826.5 658.331   2
   1   4  -1-29.8428 123.096   2
  -1  -4   1 136.773 207.647   3
   1   4  -1 13.0281 149.618   6
  -1  -4   0 50761.2 1665.09   3
   1   4   0 49489.8 1806.68   6
   1   4   0 48434.4 1472.57  10
   1   4   0 51476.4 1505.90   2
  -1  -4  -1 75459.0 1459.03   1
  -1  -4  -1 69674.1 2021.80  11
   1   4   1 72891.8 2267.37   6
   1   4   1 72949.0 1903.83  10
   1   4   1 76391.0 1922.41   2
   1   4   2 4005.08 536.331   6
   1   4   2 4864.77 443.683   2
  -1  -4  -2 5010.86 310.304   1
   1   4   2 3686.19 411.051  10
  -1  -4  -2 4433.64 486.116  11
   1   4   3 5292.71 479.773  10
  -1  -4  -3 5586.25 530.491  11
   1   4   3 5902.40 636.119   6
  -1  -4  -3 5490.25 532.177   9
  -1  -4  -3 6031.57 362.763   1
  -1  -4  -4 833.753 146.824   1
   1   4   4 933.959 232.876  10
  -1  -4  -4 679.257 231.299  11
  -1  -4  -4 814.879 247.731   9
   1   4   4 973.614 316.837   6
   1   4   5 15424.2 1083.97   6
   1   4   5 14903.7 854.095  10
  -1  -4  -5 14747.5 913.512   9
  -1  -4  -5 14579.8 874.829  11
  -1  -4  -5 16325.7 680.543   1
  -1  -4  -6 574.647 201.234  11
   1   4   6 501.374 240.578   6
   1   4   6 833.406 229.898  10
  -1  -4  -6 314.249 194.830   9
  -1  -4  -6 574.924 138.448   1
   1   4   7 76270.7 2661.82   6
  -1  -4  -7 71593.7 2152.56  11
  -1  -4  -7 77938.7 1817.74   1
   1   4   7 70437.7 2083.44  10
  -1  -4  -7 71754.6 2272.16   9
   1   4   8 18167.0 1284.98   6
  -1  -4  -8 17791.9 993.776  11
   1   4   8 17497.4 967.492  10
  -1  -4  -8 17049.4 1053.60   9
  -1  -4  -8 19288.5 839.780   1
  -1  -4  -9 14768.6 907.969  11
  -1  -4  -9 13654.6 965.694   9
   1   4   9 13491.3 876.569  10
  -1  -4  -9 15336.7 776.615   1
  -1  -4 -10 65094.3 1493.34  21
   1   4  10 66436.8 1558.85  19
   1   4  10 65822.8 1605.99  43
   1   4  10 63542.1 1478.17  45
  -1  -4 -10 67850.5 1568.46  32
  -1  -4 -10 65442.0 2264.05   9
  -1  -4 -11 92488.0 1999.54  32
  -1  -4 -11 95469.8 1926.31  21
   1   4  11 91284.4 2000.80  19
   1   4  11 91580.0 2058.48  43
   1   4  11 89915.8 1938.73  45
  -1  -4 -11 94210.1 2796.53   9
  -1  -4 -12 5260.09 408.548  32
   1   4  12 5024.48 418.696  19
  -1  -4 -12 5222.79 381.618  21
   1   4  12 5237.87 434.914  43
   1   4  12 5358.68 412.368  45
  -1  -4 -12 3856.17 548.095   9
   1   4  12 4915.25 731.632   6
  -1  -4 -13 156.868 132.152  32
   1   4  13 265.701 169.468  45
   1   4  13 28.1568 142.648  43
   1   4  13 130.789 129.016  19
   1   4  13-29.0710 137.520  18
  -1  -4 -13-142.087 170.990   9
  -1  -4 -14 1817.19 260.669  32
   1   4  14 2038.43 298.949  19
   1   4  14 1484.64 261.572  45
   1   4  14 1653.90 284.368  43
   1   4  14 1689.73 252.840  18
   1   4  15-152.990 159.623  45
   1   4  15-130.293 183.933  43
   1   4  15-72.5981 162.053  19
   1   4  15-247.737 162.873  18
   1   4  16 17255.9 819.002  43
   1   4  16 17675.0 834.963  19
   1   4  16 18229.2 765.656  18
  -1  -4 -17 247.037 116.701  44
   1   4  17 267.613 153.572  18
   1   4  17 555.231 198.548  43
   1   4  18 1925.23 257.573  50
   1   4  18 1418.28 240.638  43
   1   4  18 1657.35 209.408  18
  -1  -4 -18 1777.25 208.407  44
   1   4  19 233.455 111.621  18
   1   4  19 264.422 116.460  50
  -1  -4 -19 259.474 83.4816  44
  -1  -4 -19 486.940 145.608  23
   1   4  20 33.2541 126.393  46
   1   4  20-33.6280 72.1200  50
  -1  -4 -20-213.648 114.127  23
   1   4  21 11142.7 438.783  46
  -1  -4 -21 11763.7 432.565  23
  -1  -5  23 14132.4 573.092  40
   1   5 -22 652.127 130.298  30
  -1  -5  22 1025.15 204.916  40
   1   5 -22 773.638 118.003  24
   1   5 -22 721.255 122.771  39
   1   5 -21 2253.33 243.823  30
   1   5 -21 2350.06 243.406  39
   1   5 -21 2372.18 211.100  24
  -1  -5  21 2499.12 297.835  40
   1   5 -20 13595.3 631.943  30
  -1  -5  20 14938.8 737.200  40
   1   5 -20 15225.6 672.271  39
   1   5 -19 2057.87 277.278  26
  -1  -5  19 2126.13 328.422  41
  -1  -5  19 1962.91 310.819  40
   1   5 -19 1841.66 243.887  30
   1   5 -19 2071.72 270.380  39
   1   5 -18 3401.60 339.014  30
   1   5 -18 3460.47 356.150  26
   1   5 -18 3568.53 366.937  39
  -1  -5  18 2767.75 359.444  41
  -1  -5  18 3481.55 399.862  40
   1   5 -17 594.800 185.454  39
   1   5 -17 396.616 168.108  26
  -1  -5  17 365.162 199.917  40
   1   5 -16 7231.63 528.206  26
  -1  -5  16 8389.50 556.221  40
   1   5 -16 8286.75 571.182  39
   1   5 -15 686.159 287.281  16
   1   5 -15 432.959 157.640  39
  -1  -5  15 356.903 161.434  40
  -1  -5  15 73.4191 196.459   3
   1   5 -15 89.0327 131.684  26
  -1  -5  15 552.053 217.488  41
   1   5 -14 45.3486 144.661  16
  -1  -5  14 209.072 184.565  41
  -1  -5  14 433.764 289.191   3
  -1  -5  14 264.968 163.244  40
   1   5 -14 127.275 115.119  26
   1   5 -14 186.133 133.439  39
   1   5 -14 217.621 179.178   2
   1   5 -13 19015.4 1292.97  16
   1   5 -13 19643.6 1347.68   2
  -1  -5  13 18877.8 1361.60   3
  -1  -5  13 19447.5 785.933  40
  -1  -5  13 18813.6 933.880  41
   1   5 -13 18379.0 832.815  39
  -1  -5  12 1502.21 397.622   3
  -1  -5  12 1328.19 251.454  41
   1   5 -12 1318.09 237.328  39
  -1  -5  12 2236.66 261.535  40
   1   5 -12 1480.46 410.299   2
   1   5 -11 6323.72 728.701   2
  -1  -5  11 5958.86 382.527  40
  -1  -5  11 6258.27 761.877   3
   1   5 -10 511.065 231.676   2
  -1  -5  10 876.775 336.060   3
   1   5  -9 4892.54 599.420   2
  -1  -5   9 5296.54 671.266   3
   1   5  -8 43430.5 1720.14   2
  -1  -5   8 43343.2 1905.52   3
   1   5  -7 34.2254 122.496   2
  -1  -5   7-156.717 251.691   3
   1   5  -6 12575.3 757.657  14
   1   5  -6 12955.3 863.502   2
  -1  -5   6 14719.7 1041.05   3
   1   5  -5 2596.04 367.838   2
  -1  -5   5 2839.81 454.091   3
  -1  -5   4 51301.5 1934.16   3
   1   5  -4 49711.8 1668.55   2
  -1  -5   3 969.688 306.235   3
   1   5  -3 1012.10 230.981   2
   1   5  -3 632.691 228.768   6
   1   5  -2 6957.57 724.517   6
  -1  -5   2 7308.80 702.829   3
   1   5  -2 6898.14 569.372   2
  -1  -5   1 22860.1 1237.27   3
   1   5  -1 24196.4 1069.89   2
   1   5  -1 23534.3 1325.56   6
  -1  -5   0 8682.81 747.122   3
   1   5   0 8470.58 801.562   6
   1   5   0 7345.38 574.007   2
  -1  -5  -1 46876.8 1787.19   3
   1   5   1 45396.9 1934.27   6
   1   5   1 45139.2 1496.59   2
   1   5   2 377.791 154.162   2
   1   5   2 309.203 221.568   6
  -1  -5  -2 479.533 234.662  11
   1   5   3 2131.32 311.723   2
  -1  -5  -3 1766.00 343.165  11
  -1  -5  -4 20081.8 1135.74  11
   1   5   4 18945.3 929.104   2
   1   5   4 20405.2 1326.41   6
   1   5   5 16253.9 1209.00   6
  -1  -5  -5 14013.4 957.938  11
  -1  -5  -5 14862.1 1028.66   9
   1   5   5 15376.4 830.374   2
  -1  -5  -6 2617.55 433.335  11
  -1  -5  -6 3327.54 520.265   9
   1   5   6 2544.56 525.044   6
  -1  -5  -7 24090.7 868.662  23
  -1  -5  -7 23240.7 1264.48  11
   1   5   7 24898.4 1563.99   6
  -1  -5  -7 23233.3 1344.51   9
   1   5   7 24082.5 813.009  18
   1   5   7 23994.3 872.578  43
   1   5   8 47912.5 1202.87  45
   1   5   8 52226.8 1396.55  43
  -1  -5  -8 50628.7 1915.70  11
  -1  -5  -8 49544.1 2027.47   9
   1   5   8 48226.9 1262.56  19
  -1  -5  -8 47362.4 1161.59  35
  -1  -5  -8 50673.2 1364.27  23
   1   5   8 49817.5 2308.07   6
   1   5   8 49147.7 1289.63  18
   1   5   9 28215.7 1726.55   6
   1   5   9 27905.5 1009.49  43
  -1  -5  -9 27843.0 1378.01  11
   1   5   9 26583.0 926.754  19
  -1  -5  -9 28812.5 1533.15   9
   1   5   9 28401.8 958.851  18
  -1  -5  -9 26654.0 812.608  35
   1   5  10 12146.6 1118.21   6
   1   5  10 12210.6 639.927  19
   1   5  10 11655.6 654.347  43
  -1  -5 -10 12018.5 985.309   9
   1   5  10 13529.3 650.341  18
   1   5  11 729.400 306.546   6
  -1  -5 -11 871.469 317.006   9
   1   5  11 372.485 153.520  19
   1   5  11 862.884 206.969  18
   1   5  11 917.442 227.434  43
   1   5  12 2013.31 295.223  43
   1   5  12 1918.73 275.522  18
  -1  -5 -13 30203.6 1081.26  44
   1   5  13 33970.6 1112.32  18
   1   5  13 33144.5 1181.15  43
  -1  -5 -14 1096.79 235.929  23
  -1  -5 -14 1273.69 225.099  44
   1   5  14 1082.86 240.032  43
   1   5  14 1597.20 269.919  18
   1   5  15 6280.70 486.564  50
  -1  -5 -15 5639.53 460.856  23
  -1  -5 -15 6495.76 461.384  44
   1   5  15 6133.62 491.894  43
   1   5  15 6023.60 396.527  25
   1   5  15 6458.00 451.089  18
   1   5  16 3176.70 266.160  25
   1   5  16 3287.88 319.948  18
  -1  -5 -16 2843.91 285.792  44
  -1  -5 -16 2935.40 326.093  23
   1   5  16 2861.29 326.500  50
  -1  -5 -17 363.603 143.470  23
  -1  -5 -17 352.616 116.807  44
   1   5  17 130.490 140.570  43
   1   5  17 426.648 149.324  18
   1   5  17 420.278 156.779  50
   1   5  18 3816.95 313.662  46
   1   5  18 3594.11 296.987  50
  -1  -5 -18 4164.06 322.376  23
  -1  -5 -18 3639.44 259.539  44
   1   5  19 205.172 93.2423  50
  -1  -5 -19 145.278 93.0015  23
  -1  -5 -19 388.161 80.9452  44
   1   5  19 393.381 146.053  46
   1   5  20 66.2671 81.7385  46
  -1  -5 -20-3.93390 69.1398  23
   1   6 -22 1376.77 145.484  30
  -1  -6  22 1321.96 201.489  40
   1   6 -22 1173.16 137.523  39
   1   6 -21 1609.78 182.200  30
   1   6 -21 1622.83 198.065  39
  -1  -6  21 1553.55 224.760  40
   1   6 -20 191.213 113.879  30
  -1  -6  20 363.878 142.980  41
  -1  -6  20-45.1087 141.353  40
   1   6 -20 299.447 125.265  39
   1   6 -19 9417.46 488.699  30
   1   6 -19 9090.56 528.976  26
  -1  -6  19 9898.90 583.866  41
   1   6 -19 9865.89 555.887  39
  -1  -6  19 8776.28 542.501  40
   1   6 -18 7.42591 103.772  30
   1   6 -18 196.434 134.185  26
  -1  -6  18 449.582 190.121  40
   1   6 -18 88.8360 120.318  39
  -1  -6  18 182.787 164.086  41
   1   6 -17 3469.79 312.608  30
   1   6 -17 2963.77 347.844  39
   1   6 -17 3013.47 340.265  26
  -1  -6  17 3613.19 361.155  40
   1   6 -16 1898.24 285.139  26
  -1  -6  16 2272.10 308.937  40
   1   6 -16 2250.70 316.497  39
   1   6 -15 79.8003 128.119  26
  -1  -6  15 130.947 143.572  41
  -1  -6  15 112.665 158.951  40
   1   6 -15 251.225 140.064  39
   1   6 -14 4907.36 425.900  26
  -1  -6  14 5289.69 501.567  41
  -1  -6  14 5405.75 431.335  40
   1   6 -14 4984.72 458.335  39
   1   6 -13 2120.69 425.146  16
  -1  -6  13 1518.59 414.704   3
   1   6 -13 1846.70 269.623  26
  -1  -6  13 1879.88 313.699  41
   1   6 -13 1861.90 284.066  39
  -1  -6  13 2206.78 269.924  40
   1   6 -13 1925.95 482.698   2
  -1  -6  12 866.752 164.243  40
  -1  -6  12 751.026 319.869   3
   1   6 -12 844.118 212.477  39
  -1  -6  12 911.558 246.081  41
   1   6 -12 1203.06 213.280  42
   1   6 -12 864.646 292.542   2
   1   6 -11 19573.1 810.707  42
  -1  -6  11 19523.1 735.542  40
   1   6 -11 18853.3 1298.47   2
  -1  -6  11 18997.8 1383.32   3
   1   6 -10 15533.5 707.162  42
  -1  -6  10 14345.5 1185.25   3
   1   6 -10 14102.4 1100.14   2
   1   6  -9 20513.7 802.006  37
   1   6  -9 18201.8 1208.68   2
  -1  -6   9 18037.2 1312.12   3
   1   6  -9 17844.2 778.958  42
   1   6  -8 51950.4 2046.93   2
   1   6  -8 52697.9 1389.96  37
  -1  -6   8 53036.8 2265.80   3
   1   6  -8 52803.5 1399.18  42
   1   6  -7 14176.6 663.367  42
   1   6  -7 14517.3 1014.06   2
  -1  -6   7 14569.4 1138.71   3
  -1  -6   6 1737.25 434.771   3
   1   6  -6 1840.64 358.204   2
   1   6  -5 11105.0 825.732  14
   1   6  -5 13105.7 897.842   2
  -1  -6   5 13349.4 1079.20   3
  -1  -6   4 8797.47 857.127   3
   1   6  -4 7608.93 701.165  14
   1   6  -4 9787.59 755.437   2
   1   6  -3 1272.52 282.169   2
  -1  -6   3 894.010 287.761   3
  -1  -6   2 12013.9 999.807   3
   1   6  -2 12062.6 1057.63   6
   1   6  -2 12158.4 811.192   2
   1   6  -1 2772.08 387.669   2
   1   6  -1 3345.38 569.027   6
  -1  -6   1 3584.12 573.065   3
   1   6   0 81.7714 119.984   2
   1   6   0 53.4002 206.782   6
  -1  -6   0 169.778 223.433   3
   1   6   1 6253.84 787.049   6
  -1  -6  -1 5902.96 686.974   3
   1   6   1 6408.95 552.624   2
   1   6   2 1358.25 266.371   2
  -1  -6  -2 1098.64 207.504  44
   1   6   2 1094.47 359.494   6
  -1  -6  -2 1008.35 168.911  35
  -1  -6  -2 765.682 358.556   3
  -1  -6  -3 16063.9 716.281  44
   1   6   3 16171.9 740.082  50
  -1  -6  -3 15763.2 638.232  35
   1   6   3 15672.8 679.954  25
  -1  -6  -3 15780.6 677.956  49
   1   6   3 16875.6 1292.71   6
   1   6   4 1318.82 364.131   6
   1   6   4 1571.97 247.232  50
  -1  -6  -4 1835.87 226.772  34
  -1  -6  -4 1281.61 206.911  23
  -1  -6  -4 1579.76 386.733  11
  -1  -6  -4 1359.46 205.784  44
   1   6   4 1565.92 205.312  18
  -1  -6  -4 1394.40 214.723  49
  -1  -6  -4 1731.56 224.235  35
   1   6   5 1484.77 258.032  50
  -1  -6  -5 1419.13 226.109  23
  -1  -6  -5 1260.11 238.068  44
  -1  -6  -5 1355.18 207.328  49
   1   6   5 1870.20 232.560  18
   1   6   5 1595.02 448.429   6
  -1  -6  -5 1462.50 200.419  35
  -1  -6  -5 1590.71 385.925  11
  -1  -6  -5 1672.62 209.724  34
   1   6   6 15616.0 1276.18   6
  -1  -6  -6 16177.2 756.251  44
  -1  -6  -6 13681.7 1057.98  11
   1   6   6 15145.2 774.887  50
  -1  -6  -6 14184.2 661.286  49
   1   6   6 16068.6 728.542  43
   1   6   6 15465.9 684.966  18
  -1  -6  -6 16418.3 655.111  35
  -1  -6  -6 15650.2 726.167  23
   1   6   7 7096.41 850.911   6
  -1  -6  -7 7475.52 519.618  44
  -1  -6  -7 7496.94 473.780  49
  -1  -6  -7 7723.54 442.325  35
  -1  -6  -7 7036.99 492.376  23
   1   6   7 7174.69 536.115  50
   1   6   7 7812.99 490.989  18
  -1  -6  -7 7042.53 747.159  11
   1   6   7 6997.08 502.507  43
  -1  -6  -8 3831.29 377.470  23
   1   6   8 3588.53 395.575  50
  -1  -6  -8 3003.26 297.917  49
  -1  -6  -8 3491.07 374.426  44
   1   6   8 3287.60 334.506  18
   1   6   8 3504.68 378.516  43
  -1  -6  -8 3265.75 503.106  11
  -1  -6  -8 3013.33 276.504  35
   1   6   8 2877.05 555.867   6
   1   6   9 1771.47 287.714  43
   1   6   9 1839.36 274.557  18
  -1  -6  -9 1579.78 244.096  44
  -1  -6  -9 1959.73 276.312  23
   1   6   9 1700.45 294.077  50
  -1  -6  -9 2268.31 255.646  49
  -1  -6  -9 1324.10 186.578  35
   1   6   9 1538.31 392.539   6
  -1  -6 -10 8516.16 568.902  44
   1   6  10 9141.90 573.832  18
   1   6  10 8717.55 616.667  50
  -1  -6 -10 9147.78 574.498  23
  -1  -6 -10 7575.94 424.244  35
   1   6  10 8396.16 536.075  25
   1   6  10 8679.88 592.217  43
  -1  -6 -11 802.869 195.196  23
   1   6  11 1397.56 275.328  50
   1   6  11 1160.61 254.254  18
   1   6  11 744.238 198.787  25
  -1  -6 -11 872.192 225.511  44
   1   6  12 6069.61 504.319  50
  -1  -6 -12 5750.06 451.053  23
  -1  -6 -12 5211.23 439.560  44
   1   6  12 5381.32 422.088  25
   1   6  12 5880.30 471.480  18
   1   6  13 13516.5 639.901  25
   1   6  13 13810.7 735.263  50
  -1  -6 -13 13225.1 692.713  44
   1   6  13 13620.6 686.835  18
  -1  -6 -13 13449.4 686.115  23
   1   6  14 7320.92 445.397  25
   1   6  14 7663.01 535.582  50
   1   6  14 7770.83 470.999  46
   1   6  14 8168.75 559.187  43
  -1  -6 -14 7923.69 495.944  44
   1   6  14 7396.53 487.792  18
  -1  -6 -14 8009.21 511.181  23
   1   6  15 1585.46 220.301  46
  -1  -6 -15 1737.21 230.786  44
   1   6  15 1608.32 269.025  43
   1   6  15 1793.55 261.923  18
  -1  -6 -15 1573.66 239.637  23
   1   6  15 1607.18 203.439  25
   1   6  15 1689.65 253.344  50
   1   6  16 12105.9 589.741  50
  -1  -6 -16 12350.2 534.281  44
   1   6  16 11314.7 453.414  25
   1   6  16 13063.3 551.130  46
  -1  -6 -16 13134.5 584.853  23
   1   6  16 13336.2 580.287  18
   1   6  17 9257.39 423.211  46
  -1  -6 -17 9055.43 400.457  44
   1   6  17 8940.54 446.658  50
  -1  -6 -17 9230.51 448.073  23
   1   6  17 10047.9 478.103  38
   1   6  18 10134.5 395.369  50
   1   6  18 9590.58 373.887  28
  -1  -6 -18 9065.39 329.124  44
   1   6  18 9810.77 383.349  46
   1   6  18 11237.8 441.729  38
  -1  -6 -18 11280.8 428.805  23
  -1  -7  21 124.304 107.188  40
   1   7 -21 142.328 75.5461  39
   1   7 -20 1539.03 145.108  30
  -1  -7  20 1515.85 189.272  41
  -1  -7  20 1546.70 214.387  40
   1   7 -20 1932.54 222.406  39
  -1  -7  19 576.821 137.984  41
   1   7 -19 641.091 115.317  30
  -1  -7  19 379.103 149.192  40
   1   7 -19 495.780 147.563  39
   1   7 -18 4067.44 276.435  30
   1   7 -18 4284.64 364.994  26
  -1  -7  18 4090.05 355.970  41
  -1  -7  18 4161.33 346.972  40
   1   7 -18 4063.30 352.964  39
   1   7 -17 5750.71 350.624  30
   1   7 -17 5729.04 440.167  26
  -1  -7  17 6042.88 422.414  40
   1   7 -17 5341.95 433.372  39
   1   7 -16 4897.38 334.651  30
   1   7 -16 5060.48 411.430  26
  -1  -7  16 5639.57 415.839  40
   1   7 -16 4856.64 435.115  39
   1   7 -15 17601.4 793.562  26
  -1  -7  15 16376.9 732.850  40
   1   7 -15 16399.4 817.306  39
  -1  -7  15 17022.4 856.185  41
   1   7 -14 807.670 206.710  26
  -1  -7  14 846.129 233.821  41
  -1  -7  14 484.088 161.809  40
   1   7 -14 558.126 199.818  39
   1   7 -13 500.434 202.574  26
  -1  -7  13 496.915 172.125  40
  -1  -7  13 279.274 172.719  41
   1   7 -13 439.485 188.225  39
   1   7 -12 7005.00 498.326  26
  -1  -7  12 7212.57 573.368  41
   1   7 -12 6155.10 513.798  39
  -1  -7  12 6680.62 437.445  40
   1   7 -12 6933.56 496.919  42
   1   7 -11 8187.36 592.837  39
   1   7 -11 9249.41 595.416  42
   1   7 -10 987.520 321.787   2
  -1  -7  10 1700.66 458.737   3
   1   7 -10 1230.77 237.367  42
   1   7  -9 1810.38 410.502   2
  -1  -7   9 1809.02 485.730   3
   1   7  -9 2000.27 301.828  42
   1   7  -8 103812. 3163.38   2
   1   7  -8 108721. 2375.01  42
   1   7  -8 111154. 2391.13  37
  -1  -7   8 104290. 3493.39   3
   1   7  -7 8402.85 550.755  37
   1   7  -7 7231.26 523.668  42
   1   7  -7 7729.84 777.366   2
  -1  -7   7 7895.34 886.997   3
  -1  -7   6 3415.69 613.418   3
   1   7  -6 2888.16 479.671   2
   1   7  -6 3469.42 359.597  42
   1   7  -6 3234.60 352.079  37
   1   7  -5 181.670 171.287   2
   1   7  -5 37.6650 106.000  25
   1   7  -5 219.219 147.910  42
   1   7  -5 71.9882 143.618  37
  -1  -7   5-60.9829 281.568   3
   1   7  -4 3597.82 543.883  14
   1   7  -4 4553.29 366.021  25
   1   7  -4 3898.08 507.971   2
  -1  -7   4 4426.75 680.862   3
   1   7  -4 5351.62 436.065  37
  -1  -7   4 4420.68 389.913  44
  -1  -7   3 12806.8 1122.29   3
   1   7  -3 9525.21 881.163  14
   1   7  -3 10310.8 806.826   2
   1   7  -3 13280.3 675.790  37
   1   7  -3 11798.9 607.717  25
  -1  -7   3 12197.5 656.211  44
  -1  -7   2 66375.7 2632.29   3
   1   7  -2 67370.8 1639.91  25
  -1  -7   2 64995.1 1683.63  44
   1   7  -2 66499.9 1710.35  37
   1   7  -2 63208.8 2080.54   2
  -1  -7   1 17625.3 1319.93   3
   1   7  -1 18197.4 1414.07   6
  -1  -7   1 18136.2 736.620  35
   1   7  -1 17124.0 760.429  25
  -1  -7   1 16501.6 775.133  44
   1   7   0 21272.0 1523.96   6
   1   7   0 20787.2 853.108  25
  -1  -7   0 20358.4 1420.83   3
  -1  -7   0 20364.3 869.847  44
  -1  -7   0 21229.2 813.203  35
   1   7   0 20296.5 893.995  50
   1   7   1 434.396 196.081  50
   1   7   1 553.210 274.516   6
  -1  -7  -1 372.292 147.959  44
  -1  -7  -1 476.145 146.284  23
  -1  -7  -1 498.343 146.582  35
   1   7   1 397.282 144.643  18
   1   7   1 579.720 178.719  25
  -1  -7  -1 347.148 256.146   3
  -1  -7  -1 351.071 135.113  34
  -1  -7  -2 6323.84 811.834   3
   1   7   2 7157.15 897.117   6
   1   7   2 8238.62 531.069  25
   1   7   2 7876.00 572.450  50
  -1  -7  -2 8493.67 498.056  35
   1   7   2 8005.67 474.192  18
  -1  -7  -2 8511.14 511.866  23
  -1  -7  -2 7789.68 537.866  44
  -1  -7  -2 7743.57 501.511  34
   1   7   3 57203.6 1548.55  25
  -1  -7  -3 58826.3 2447.55   3
   1   7   3 54912.3 2510.28   6
  -1  -7  -3 57075.7 1454.04  35
   1   7   3 57058.0 1650.40  50
  -1  -7  -3 56630.5 1583.68  44
   1   7   3 54647.6 1410.08  38
   1   7   3 56223.7 1443.72  18
  -1  -7  -3 57651.3 1496.41  34
  -1  -7  -3 57698.1 1493.72  23
  -1  -7  -4 2452.08 327.936  44
  -1  -7  -4 2731.14 309.791  23
  -1  -7  -4 3223.38 323.230  35
   1   7   4 2517.75 542.550   6
   1   7   4 2904.21 317.684  18
   1   7   4 2593.56 309.312  25
   1   7   4 3033.39 379.765  50
  -1  -7  -4 2421.91 279.622  34
  -1  -7  -4 1831.05 431.421   3
  -1  -7  -5 2248.69 491.058   3
   1   7   5 1233.09 265.688  50
   1   7   5 1793.28 275.706  18
  -1  -7  -5 1420.52 258.375  44
  -1  -7  -5 1726.57 261.263  23
   1   7   5 1758.78 455.709   6
   1   7   5 1437.91 245.075  25
  -1  -7  -5 1907.02 239.979  35
  -1  -7  -5 1881.26 255.448  34
   1   7   6 26308.2 987.178  18
   1   7   6 26067.5 1110.90  50
   1   7   6 28136.2 1046.81  25
  -1  -7  -6 27220.8 938.856  35
  -1  -7  -6 27856.0 1021.88  23
  -1  -7  -6 29624.7 954.226  34
  -1  -7  -6 26709.0 1074.67  44
  -1  -7  -7 681.472 220.075  44
   1   7   7 463.839 228.381  50
   1   7   7 509.266 180.479  25
  -1  -7  -7 495.713 178.052  23
   1   7   7 589.680 181.840  18
  -1  -7  -7 492.312 137.934  35
   1   7   8 2399.43 352.033  50
  -1  -7  -8 1901.09 311.357  44
   1   7   8 1975.59 298.611  25
   1   7   8 2089.06 297.277  18
  -1  -7  -8 1648.02 225.639  35
  -1  -7  -8 2172.21 306.117  23
   1   7   9 5526.12 500.944  50
  -1  -7  -9 5703.99 484.563  44
   1   7   9 5856.26 460.772  25
   1   7   9 5201.63 438.433  18
  -1  -7  -9 5708.21 447.763  23
   1   7  10 5625.90 501.444  50
  -1  -7 -10 5608.90 477.421  44
   1   7  10 5812.97 452.151  18
   1   7  10 5667.70 442.719  25
  -1  -7 -10 6351.14 470.130  23
   1   7  11 9476.32 630.830  50
  -1  -7 -11 10220.5 604.179  44
   1   7  11 9633.50 580.098  18
   1   7  11 9924.51 566.940  25
  -1  -7 -11 9931.84 571.346  23
   1   7  12 4011.38 347.231  25
  -1  -7 -12 4274.74 374.811  44
   1   7  12 3758.31 378.292  50
  -1  -7 -12 3988.19 354.767  23
   1   7  12 3993.24 369.038  18
   1   7  13 4780.02 353.072  25
   1   7  13 5295.84 425.581  50
  -1  -7 -13 4806.84 386.900  44
   1   7  13 4638.50 312.794  46
   1   7  13 5299.55 404.846  38
   1   7  13 4822.73 381.914  18
  -1  -7 -13 5271.87 382.573  23
   1   7  14 3561.45 336.791  50
  -1  -7 -14 3424.74 288.587  23
  -1  -7 -14 3437.99 293.761  44
   1   7  14 2811.96 238.935  46
   1   7  14 3534.42 320.026  38
   1   7  14 2985.02 256.647  25
  -1  -7 -15 1269.59 172.624  44
   1   7  15 1127.13 195.836  38
  -1  -7 -15 996.040 151.374  23
   1   7  15 916.577 135.379  25
   1   7  15 1364.46 199.558  50
   1   7  15 1116.00 145.278  46
   1   7  16 736.997 130.396  28
  -1  -7 -16 587.649 105.062  44
   1   7  16 787.388 152.647  38
  -1  -7 -16 700.264 117.623  23
   1   8 -20 2532.04 197.970  39
  -1  -8  19 3268.69 221.114  40
   1   8 -19 3545.90 266.532  39
  -1  -8  18 311.951 112.680  41
  -1  -8  18 369.243 110.309  40
   1   8 -18 84.0005 100.756  39
   1   8 -17 2205.80 236.420  26
  -1  -8  17 2491.49 259.757  41
  -1  -8  17 2463.30 231.203  40
   1   8 -17 2654.95 282.040  39
   1   8 -16 122.513 122.216  26
   1   8 -16-60.3475 149.411  39
  -1  -8  16 120.571 99.7562  40
   1   8 -15 54.5988 127.497  26
  -1  -8  15-49.8183 151.141  41
   1   8 -15 96.9926 158.448  39
  -1  -8  15-78.4426 120.613  40
   1   8 -14 3567.49 338.328  26
  -1  -8  14 3626.62 378.182  41
   1   8 -14 3052.19 354.745  39
   1   8 -13 130.914 140.620  26
  -1  -8  13 128.007 170.623  41
   1   8 -13 158.454 152.700  39
   1   8 -12 406.974 160.870  26
  -1  -8  12 611.829 197.433  41
   1   8 -12 632.185 204.416  42
   1   8 -12 360.371 175.893  39
   1   8 -11 7084.20 480.632  26
   1   8 -11 7321.95 535.049  42
  -1  -8  11 7987.15 586.079  41
   1   8 -11 6499.44 523.766  39
   1   8 -10 8639.97 583.206  42
   1   8 -10 8241.72 587.812  39
   1   8  -9 3738.82 402.042  42
   1   8  -8 442.738 179.491  37
   1   8  -8 245.321 155.470  42
   1   8  -7 5944.54 493.952  42
   1   8  -7 6353.68 524.863  37
   1   8  -6 96240.8 2286.58  42
   1   8  -6 99394.7 2323.81  37
   1   8  -5 837.228 231.915  37
   1   8  -5 746.880 211.590  42
   1   8  -4 1668.72 294.635  42
   1   8  -4 1519.98 279.879  37
   1   8  -4 1436.13 252.769  25
   1   8  -3 777.619 223.143  42
  -1  -8   3 601.268 186.327  44
   1   8  -3 613.346 218.590  37
   1   8  -3 381.600 129.097  25
   1   8  -2-33.8317 152.769  25
   1   8  -2-82.3907 171.426  37
   1   8  -2-81.8966 147.442  42
  -1  -8   2-67.2001 139.333  44
   1   8  -1 58893.6 1619.98  25
   1   8  -1 61656.5 1709.92  37
  -1  -8   1 58826.2 1661.56  44
  -1  -8   0 43529.2 1398.84  44
   1   8   0 46811.5 1443.61  37
   1   8   0 44208.6 1380.70  25
  -1  -8  -1 16033.9 812.384  44
   1   8   1 16631.0 820.671  37
   1   8   1 16486.9 802.711  25
   1   8   2 2438.61 338.745  25
   1   8   2 2498.71 326.739  37
  -1  -8  -2 2678.29 359.914  44
   1   8   3 743.929 222.619  25
  -1  -8  -3 1177.52 260.523  44
   1   8   3 642.769 181.945  38
   1   8   3 962.821 226.597  37
   1   8   4 177.503 159.507  25
   1   8   4-96.7327 184.143  50
   1   8   4-104.525 149.173  37
   1   8   4-81.2243 145.166  38
  -1  -8  -4 11.4490 102.205  23
  -1  -8  -4 128.211 170.210  44
   1   8   5 2596.35 345.226  25
   1   8   5 2390.76 353.672  50
  -1  -8  -5 2854.72 303.382  23
  -1  -8  -5 2446.44 339.513  44
   1   8   5 2461.18 307.285  38
   1   8   5 2713.48 316.285  37
   1   8   6 1623.27 269.060  38
  -1  -8  -6 1912.64 255.822  23
  -1  -8  -6 1660.54 272.691  44
   1   8   6 1968.92 298.134  25
   1   8   6 1669.56 265.032  37
   1   8   6 1765.01 314.359  50
   1   8   7 2126.14 337.703  50
   1   8   7 2436.68 314.519  38
   1   8   7 2329.60 323.121  25
  -1  -8  -7 2744.95 291.865  23
  -1  -8  -7 2387.06 325.499  44
   1   8   7 2558.60 293.377  37
   1   8   8 3679.48 370.736  25
  -1  -8  -8 4248.25 405.380  44
   1   8   8 3363.05 400.646  50
   1   8   8 3451.50 355.334  38
   1   8   8 3518.19 326.211  37
  -1  -8  -8 3765.82 333.637  23
   1   8   9 1354.70 242.111  25
   1   8   9 1217.28 254.574  50
  -1  -8  -9 1282.85 253.679  44
   1   8   9 1037.95 235.535  38
   1   8   9 1165.23 194.978  37
  -1  -8  -9 1359.69 213.311  23
   1   8  10 344.287 158.266  25
  -1  -8 -10 324.732 135.749  44
   1   8  10 592.763 186.932  38
   1   8  10 477.532 129.247  37
  -1  -8 -10 279.549 117.791  23
   1   8  10 453.396 193.397  50
   1   8  11 3898.87 364.338  50
   1   8  11 3402.35 320.437  38
   1   8  11 3419.44 311.064  25
  -1  -8 -11 3794.32 335.192  44
  -1  -8 -11 3801.89 294.032  23
  -1  -8 -12 85.2033 113.873  44
  -1  -8 -12-50.5037 83.4824  23
   1   8  12 20.2169 108.056  25
   1   8  12-76.8902 127.526  38
   1   8  13 2139.62 223.888  28
   1   8  13 1863.00 183.226  25
  -1  -8 -13 2034.67 205.674  44
  -1  -8 -13 1899.04 174.997  23
   1   8  13 1954.05 219.231  38
   1   8  14 174.517 102.218  28
  -1  -8 -14 379.319 96.3937  44
   1   8  14 156.506 95.2464  38
   1   9 -18 3046.26 215.181  39
   1   9 -17 1836.25 192.532  39
   1   9 -16 15586.2 604.583  39
  -1  -9  16 13061.6 476.571  41
   1   9 -15 191.946 102.394  26
   1   9 -15 206.443 119.388  39
   1   9 -14 2777.39 265.631  26
  -1  -9  14 2767.23 272.635  41
   1   9 -14 3351.27 314.206  39
   1   9 -13 5323.40 361.796  26
   1   9 -13 4901.46 342.168  22
  -1  -9  13 6283.42 436.223  41
   1   9 -13 5794.23 428.092  39
   1   9 -12 3136.38 286.124  26
  -1  -9  12 2794.55 319.999  41
   1   9 -12 2925.79 317.482  39
   1   9 -11 182.080 160.323  42
   1   9 -11 149.240 119.350  26
  -1  -9  11 185.044 147.562  41
   1   9 -11 162.939 139.598  39
   1   9 -10-27.3628 97.0173  26
   1   9 -10 121.411 158.901  42
   1   9 -10 96.2900 127.030  39
  -1  -9  10-40.7075 149.788  41
   1   9  -9 101.741 105.476  26
   1   9  -9 29.4665 153.958  42
   1   9  -9 212.342 170.454  39
   1   9  -8 21703.2 762.915  26
   1   9  -8 24136.5 980.113  42
   1   9  -8 22675.1 918.297  39
   1   9  -7 295.601 115.092  26
   1   9  -7 558.948 193.676  42
   1   9  -6 14074.9 762.654  37
   1   9  -6 14095.5 755.515  42
   1   9  -5 2588.24 341.837  37
   1   9  -5 2693.04 358.534  42
   1   9  -4-112.357 169.210  42
   1   9  -4-472.850 196.480  37
   1   9  -3 12584.5 721.510  42
   1   9  -3 13074.5 742.811  37
   1   9  -2 12978.7 698.536  25
   1   9  -2 14287.6 748.148  42
   1   9  -2 13890.5 762.066  37
   1   9  -1 2624.73 321.195  42
   1   9  -1 2251.24 333.253  37
   1   9  -1 2595.20 329.657  25
   1   9   0 10298.8 621.689  42
   1   9   0 10021.0 617.288  25
  -1  -9   0 9885.00 611.511  44
   1   9   0 9253.14 616.202  37
  -1  -9  -1 0.64079 158.750  44
   1   9   1-6.56400 139.275  37
   1   9   1-348.303 179.928  25
   1   9   1-176.749 167.677  42
   1   9   2 562.725 165.941  28
   1   9   2 561.673 174.820  42
  -1  -9  -2 764.043 190.971  44
   1   9   2 493.689 169.620  37
   1   9   2 426.311 186.819  25
   1   9   3 4337.73 359.589  28
   1   9   3 4881.68 448.027  25
   1   9   3 4868.40 399.929  42
  -1  -9  -3 5180.38 445.403  44
   1   9   3 5105.77 440.328  37
   1   9   4 837.846 219.770  25
   1   9   4 707.217 174.698  28
  -1  -9  -4 788.970 215.100  44
   1   9   4 681.793 160.986  38
   1   9   4 518.132 153.429  42
   1   9   4 723.945 189.819  37
   1   9   5 5445.31 401.265  28
   1   9   5 6571.10 483.047  25
   1   9   5 5548.67 419.410  37
  -1  -9  -5 5732.04 445.826  44
   1   9   5 4641.07 359.828  42
   1   9   5 5142.47 370.539  38
   1   9   6-11.3315 123.283  28
   1   9   6-32.3975 111.498  37
  -1  -9  -6 70.3245 139.823  44
   1   9   6 50.7677 94.9439  42
   1   9   6 76.3148 119.534  38
   1   9   6-265.214 183.551  25
   1   9   7 1162.42 204.920  28
   1   9   7 1543.73 256.725  25
  -1  -9  -7 1871.40 256.192  44
   1   9   7 1586.52 223.276  38
   1   9   7 1488.56 210.539  37
   1   9   7 1183.49 154.746  42
   1   9   8 2367.68 260.190  28
   1   9   8 2880.65 292.162  25
  -1  -9  -8 2901.93 295.504  44
   1   9   8 2639.37 255.295  38
   1   9   8 2226.58 217.167  37
   1   9   9 254.749 138.279  25
   1   9   9 315.357 136.713  28
  -1  -9  -9 163.903 95.7452  44
   1   9   9-158.586 121.717  38
   1   9   9 99.2621 74.2178  37
   1   9  10 7024.77 381.051  28
   1   9  10 7007.07 373.388  25
  -1  -9 -10 7542.96 395.539  44
   1   9  10 7112.52 361.742  38
   1   9  11 304.748 99.4013  28
   1   9  11 234.240 97.7140  25
   1   9  11 292.020 95.7766  38
   1  10 -15 2117.09 180.102  39
   1  10 -14 1971.85 192.192  39
   1  10 -13 194.389 91.8082  39
   1  10 -13-27.2064 52.7091  22
   1  10 -12 131.766 74.7998  26
   1  10 -12 39.7285 89.7965  39
   1  10 -12 166.623 75.9816  22
  -1 -10  12 352.453 122.164  41
   1  10 -11 1766.11 165.262  26
   1  10 -11 2079.77 233.362  39
   1  10 -10 381.841 121.725  39
   1  10 -10 333.334 93.8842  26
  -1 -10  10 450.126 143.037  41
   1  10  -9 251.076 143.223  42
  -1 -10   9-8.42377 115.530  41
   1  10  -9 13.8937 110.783  39
   1  10  -8 1051.82 208.533  42
   1  10  -8 985.375 185.966  39
   1  10  -7 1417.19 245.108  42
   1  10  -7 1153.71 191.628  39
   1  10  -6-117.357 96.5394  52
   1  10  -6-174.918 115.225  39
   1  10  -6-169.709 170.642  42
   1  10  -5 11212.3 554.168  52
   1  10  -5 11826.0 547.577  39
   1  10  -4 7231.76 480.725  42
   1  10  -4 5337.16 362.270  39
   1  10  -3 1155.78 170.609  39
   1  10  -3 1599.03 261.831  37
   1  10  -3 1620.90 256.094  42
   1  10  -2 3811.64 349.248  42
   1  10  -2 2585.46 227.579  39
   1  10  -2 3493.14 358.956  37
   1  10  -1 10022.5 575.819  37
   1  10  -1 9989.44 550.528  42
  -1 -10   1 9823.72 441.310  17
   1  10   0 272.764 140.061  42
   1  10   0 509.007 162.205  37
   1  10   1 8388.50 479.845  42
   1  10   1 8647.19 525.201  37
   1  10   2 56.6204 111.342  37
   1  10   2 100.257 111.779  42
   1  10   3-245.530 129.715  42
   1  10   3-63.0200 124.516  37
   1  10   4 285.707 117.458  42
   1  10   4 366.200 105.379  28
   1  10   4 78.3307 95.3471  37
   1  10   5 1501.08 168.300  28
   1  10   5 1318.44 146.669  42
   1  10   5 1635.17 188.987  37
   1  10   6 1263.15 150.571  28
   1  10   6 1003.99 134.094  37
  -1 -10  -6 1219.78 171.425  44
   1  10   7 1469.91 155.952  28
   1  11  -9 230.212 81.7645  22
   1  11  -8 3160.90 184.320  39
  -1 -11   7 909.120 126.750  41
  -1 -11   6 447.217 97.8128  41
   1  11  -6 2232.00 220.814  42
   1  11  -5 3562.24 283.723  42
   1  11  -4 7307.75 383.449  42
   1  11  -4 4193.88 244.398  52
   1  11  -3 214.122 87.6679  52
   1  11  -3 506.272 132.732  42
   1  11  -2 5440.22 301.247  52
   1  11  -2 6552.18 350.862  42
   1  11  -1 22.0623 86.6506  42
   1  11  -1 242.435 92.4767  52
   1  11   0 4086.54 264.820  52
   1  11   0 4584.68 265.653  42
   1  11   1 692.860 117.439  52
   1  11   1 847.223 109.383  42
   1  11   2 513.603 108.815  52
  -2  11   5 444.548 121.922  28
   2 -11  -5 269.631 86.0878  34
  -2  11   4 117.713 73.2888  52
   2 -11  -4 256.753 93.5703  34
  -2  11   3 12850.9 512.510  28
  -2  11   3 10823.1 461.336  52
   2 -11  -3 11952.7 489.540  34
   2 -11  -2 306.701 83.7022  51
  -2  11   2 602.204 149.786  28
  -2  11   2 215.999 106.164  52
   2 -11  -2 507.286 137.044  34
  -2  11   1 11939.4 518.031  28
   2 -11  -1 10793.4 443.036  51
  -2  11   1 11043.4 527.428  52
   2 -11  -1 11657.5 510.855  34
  -2  11   0 3854.54 300.436  28
   2 -11   0 3740.56 269.670  51
  -2  11   0 4021.78 325.467  52
  -2  11  -1 3355.43 275.963  28
   2 -11   1 2661.14 241.197  51
  -2  11  -1 2676.70 279.480  52
   2 -11   2 473.907 136.077  51
  -2  11  -2 640.085 146.016  28
  -2  11  -2 324.538 98.1750  22
  -2  11  -2 409.247 148.023  52
  -2  11  -3 9632.97 536.429  52
  -2  11  -3 9235.34 424.250  28
   2 -11   3 9451.66 475.872  51
  -2  11  -3 8766.85 429.725  22
   2 -11   4 2230.66 239.850  51
  -2  11  -4 2294.68 275.116  52
  -2  11  -4 2007.39 219.823  22
  -2  11  -5 2681.75 260.169  22
  -2  11  -5 2698.65 297.449  52
   2 -11   5 2725.10 269.097  51
  -2  11  -6 263.012 123.318  52
  -2  11  -6 216.465 110.889  22
   2 -11   6 393.577 135.913  51
   2 -11   7 1635.95 211.238  51
  -2  11  -7 952.122 165.022  22
  -2  11  -7 1543.86 220.208  52
  -2  11  -8 3267.04 288.051  22
  -2  11  -8 4404.40 336.709  52
  -2  11  -9 513.610 136.504  52
  -2  11  -9 591.084 141.716  22
  -2  11 -10 40.8871 79.9162  22
   2 -11  10 161.696 67.4705  40
  -2  11 -11 929.223 145.568  22
   2 -11  11 747.395 89.2439  40
  -2  11 -12 6426.32 328.015  27
  -2  11 -12 7133.85 352.297  22
  -2  10  10 13254.2 458.869  28
   2 -10 -10 11349.7 385.654  34
  -2  10   9 7869.03 392.633  28
   2 -10  -9 6701.08 332.975  34
  -2  10   8 10777.9 507.695  28
   2 -10  -8 9417.79 454.916  49
   2 -10  -8 10379.1 457.757  34
  -2  10   7 119.266 158.551  28
   2 -10  -7 219.986 111.687  49
   2 -10  -7 410.322 138.161  34
  -2  10   6 2783.92 304.264  28
  -2  10   6 1965.64 209.429  52
   2 -10  -6 2589.82 270.928  49
   2 -10  -6 2531.64 261.552  34
   2 -10  -5 3117.14 241.249  51
  -2  10   5 4566.56 392.649  28
   2 -10  -5 3960.78 338.352  49
   2 -10  -5 3957.44 336.116  34
  -2  10   5 3476.08 298.993  52
  -2  10   4 5524.25 438.810  28
  -2  10   4 4780.17 377.959  52
   2 -10  -4 4710.29 373.963  49
   2 -10  -4 4807.16 321.165  51
   2 -10  -4 4750.09 374.877  34
  -2  10   3 1566.60 261.435  28
  -2  10   3 1776.66 175.967  20
   2 -10  -3 1497.71 203.262  51
  -2  10   3 1451.12 232.692  52
   2 -10  -3 1742.67 245.983  34
  -2  10   2 24700.8 948.966  52
  -2  10   2 25186.1 966.238  28
   2 -10  -2 23034.1 809.683  51
  -2  10   2 25502.1 707.136  20
   2 -10  -2 23614.5 880.373  34
  -2  10   1 37.5628 103.062  20
  -2  10   1-220.336 191.656  28
   2 -10  -1-165.826 133.931  51
  -2  10   1-29.2534 157.504  52
   2 -10  -1-61.7473 124.007  34
  -2  10   0 56706.5 1517.22  28
  -2  10   0 54702.8 1555.60  52
   2 -10   0 55022.6 1441.60  34
  -2  10   0 55161.6 1232.94  20
   2 -10   1 10462.8 585.191  51
  -2  10  -1 11150.5 616.383  28
  -2  10  -1 10854.0 662.444  52
  -2  10  -1 9336.42 513.591  22
  -2  10  -1 11202.8 496.176  20
   2 -10   1 10596.9 576.790  34
  -2  10  -2 25480.6 1041.85  52
  -2  10  -2 25477.1 931.153  28
   2 -10   2 24920.8 916.704  51
  -2  10  -2 25831.6 789.539  20
   2 -10   2 24378.5 892.219  34
   2 -10   3 6697.84 468.380  51
  -2  10  -3 7031.03 555.582  52
  -2  10  -3 6934.86 463.560  28
  -2  10  -3 5574.15 436.923  22
   2 -10   3 6178.92 425.247  34
  -2  10  -4 2710.70 292.192  28
   2 -10   4 2864.64 327.481  51
  -2  10  -4 1851.77 265.785  22
  -2  10  -4 3043.08 364.841  52
   2 -10   4 2791.19 288.955  34
  -2  10  -5 3792.15 329.043  28
  -2  10  -5 3941.83 410.033  52
   2 -10   5 3937.50 372.435  51
  -2  10  -5 3162.37 350.479  22
   2 -10   6 1230.43 225.855  51
  -2  10  -6 804.523 197.844  22
   2 -10   6 1021.87 160.529  40
  -2  10  -6 744.813 224.348  52
   2 -10   7 963.312 214.588  51
  -2  10  -7 1074.60 244.520  52
  -2  10  -7 940.378 220.972  22
   2 -10   7 965.520 156.198  40
   2 -10   8 1566.53 198.502  40
  -2  10  -8 1620.34 274.646  52
  -2  10  -8 1510.09 252.181  22
   2 -10   8 1786.27 254.101  51
  -2  10  -9 283.051 166.109  52
  -2  10  -9 286.003 153.162  22
   2 -10   9 193.564 102.375  40
   2 -10   9 171.148 140.056  51
   2 -10  10 524.341 172.787  51
  -2  10 -10 273.006 143.004  22
   2 -10  10 675.291 143.873  40
  -2  10 -10 498.542 169.961  52
  -2  10 -11 137.929 124.718  22
   2 -10  11-40.2288 104.288  40
  -2  10 -11 2.56683 115.508  52
   2 -10  12 558.142 125.787  40
  -2  10 -12 504.277 154.713  22
  -2  10 -13 5663.17 398.546  22
   2 -10  13 5692.82 327.817  40
   2 -10  14 928.689 144.163  40
  -2  10 -14 1088.34 172.238  22
  -2  10 -15 8764.47 432.605  27
  -2  10 -15 9531.65 436.271  22
   2 -10  15 9413.41 381.908  40
  -2  10 -16 867.238 132.311  27
  -2  10 -16 820.376 117.030  22
   2 -10  16 940.382 120.775  40
  -2   9  13 23930.6 573.573  28
   2  -9 -13 23303.0 617.957  49
  -2   9  12 1029.78 156.669  28
   2  -9 -12 1134.26 118.770  44
   2  -9 -12 1031.31 147.152  49
   2  -9 -12 887.500 118.289  34
  -2   9  12 1040.93 146.496  33
  -2   9  11 7900.91 431.365  28
   2  -9 -11 6874.44 324.631  44
   2  -9 -11 7423.79 406.367  49
   2  -9 -11 7515.49 370.940  34
  -2   9  11 6711.64 362.997  33
  -2   9  10 266.120 144.870  28
   2  -9 -10 314.580 137.388  49
   2  -9 -10 240.371 91.4780  44
   2  -9 -10 408.780 131.529  34
  -2   9  10 85.8348 97.6168  33
   2  -9  -9 4926.52 381.574  49
   2  -9  -9 4813.54 300.207  44
   2  -9  -9 4852.95 358.312  34
  -2   9   9 4687.99 331.979  33
   2  -9  -8 4493.51 373.630  49
  -2   9   8 4363.78 395.072  28
   2  -9  -8 4190.12 350.100  34
  -2   9   8 3895.07 306.251  33
   2  -9  -7 160.400 145.772  34
  -2   9   7 223.924 174.063  28
  -2   9   7 86.0902 86.0699  52
   2  -9  -7 225.064 133.812  49
  -2   9   7-71.4187 121.067  33
  -2   9   6-70.6953 214.103  28
   2  -9  -6-4.02352 132.515  49
  -2   9   6 208.020 136.783  52
   2  -9  -6-190.798 144.851  34
  -2   9   5 2541.39 340.973  28
  -2   9   5 2018.19 195.011  20
   2  -9  -5 1892.53 277.144  49
  -2   9   5 1962.50 283.715  52
   2  -9  -5 2341.78 310.044  34
  -2   9   4-118.350 219.717  28
  -2   9   4-70.6046 151.215  52
   2  -9  -4 415.373 172.416  49
  -2   9   4 216.537 99.1407  20
   2  -9  -4 289.474 169.619  34
  -2   9   3 1001.01 271.829  28
  -2   9   3 502.058 175.198  52
   2  -9  -3 650.853 185.237  49
  -2   9   3 979.270 168.878  20
   2  -9  -3 539.845 177.731  34
  -2   9   2 4018.70 437.869  28
  -2   9   2 3787.89 415.300  52
  -2   9   2 4357.34 325.068  20
   2  -9  -2 3782.44 363.486  49
   2  -9  -2 4336.13 393.196  34
  -2   9   1 65.8093 202.556  28
  -2   9   1 316.250 191.897  52
  -2   9   1 131.937 119.166  20
   2  -9  -1 2.48683 119.092  49
   2  -9  -1-3.03739 122.080  34
  -2   9   0 255.360 178.664  28
  -2   9   0 55.9477 153.408  52
   2  -9   0-40.6017 107.196  49
  -2   9   0-77.4509 111.870  20
   2  -9   0-145.427 165.854  34
  -2   9  -1 5731.26 488.774  28
  -2   9  -1 5046.82 507.663  52
   2  -9   1 6182.78 449.599  49
  -2   9  -1 6184.97 407.158  20
   2  -9   1 6198.03 456.578  34
  -2   9  -2 2700.29 353.098  28
  -2   9  -2 2447.31 384.341  52
  -2   9  -2 2694.73 275.979  20
   2  -9   2 2769.38 327.821  34
  -2   9  -3 12354.8 679.084  28
  -2   9  -3 10483.3 722.177  52
  -2   9  -3 11674.2 563.755  20
   2  -9   3 11604.7 618.426  34
  -2   9  -4 736.853 221.231  28
   2  -9   4 751.130 215.014  51
  -2   9  -4 677.120 169.713  20
  -2   9  -4 709.503 250.875  52
   2  -9   4 494.052 148.844  34
   2  -9   5 4095.13 414.951  51
  -2   9  -5 4118.03 381.132  28
  -2   9  -5 4594.53 480.442  52
  -2   9  -5 4333.73 346.095  20
   2  -9   5 4029.96 343.851  34
  -2   9  -6 817.551 194.416  28
  -2   9  -6 961.765 267.538  52
   2  -9   6 1148.65 234.740  51
  -2   9  -6 846.807 216.201  22
  -2   9  -6 842.726 181.529  20
   2  -9   6 1064.75 180.402  34
  -2   9  -7 13399.7 628.069  28
  -2   9  -7 12408.8 748.578  52
   2  -9   7 12375.4 679.926  51
  -2   9  -7 12475.7 736.201  22
  -2   9  -8-128.520 181.332  52
   2  -9   8 45.4216 140.100  51
  -2   9  -8-27.9036 150.987  22
  -2   9  -9 11955.0 708.635  52
   2  -9   9 10920.9 628.468  51
  -2   9  -9 11454.9 703.739  22
   2  -9  10 15278.3 738.148  51
   2  -9  10 14800.9 643.153  40
  -2   9 -10 14706.9 778.660  52
  -2   9 -10 14191.1 775.935  22
   2  -9  11 7079.57 488.602  51
  -2   9 -11 6822.71 508.324  52
   2  -9  11 7194.76 442.973  40
  -2   9 -11 7190.87 542.673  22
   2  -9  12 3164.97 299.127  40
  -2   9 -12 3470.49 349.173  52
  -2   9 -12 3393.34 377.468  22
  -2   9 -13 216.066 154.713  22
   2  -9  13 190.520 119.338  40
  -2   9 -13 368.407 112.254  39
  -2   9 -14 10335.5 593.520  22
  -2   9 -14 10974.8 507.229  39
   2  -9  14 10083.6 502.355  40
  -2   9 -15 565.151 155.364  22
   2  -9  15 365.169 140.060  40
  -2   9 -15 463.755 126.066  39
  -2   9 -16 21271.4 779.876  27
   2  -9  16 21383.7 708.010  40
  -2   9 -16 21967.3 687.039  39
  -2   9 -16 23017.8 785.625  22
  -2   9 -17 615.093 147.329  27
  -2   9 -17 508.733 117.942  22
  -2   9 -17 566.437 110.910  39
   2  -9  17 624.492 137.983  40
  -2   9 -18 3.24017 79.5517  27
   2  -9  18 15.4230 85.1954  40
  -2   9 -18 164.875 71.5126  39
   2  -8 -15 3168.78 222.702  49
   2  -8 -15 3464.70 218.821  44
  -2   8  15 3792.01 265.062  33
  -2   8  14 9580.82 399.884  28
   2  -8 -14 9144.31 408.039  44
   2  -8 -14 9219.00 432.510  49
   2  -8 -14 8249.20 343.590  34
  -2   8  14 9551.26 474.564  33
  -2   8  13 625.020 152.341  28
   2  -8 -13 518.030 125.257  44
   2  -8 -13 560.441 133.657  21
   2  -8 -13 561.368 122.063  34
   2  -8 -13 666.190 160.558  49
  -2   8  13 606.500 168.330  33
  -2   8  12 2820.80 303.222  28
   2  -8 -12 2749.26 294.620  49
   2  -8 -12 2476.65 253.038  44
   2  -8 -12 2683.17 275.349  21
   2  -8 -12 3058.06 269.457  34
  -2   8  12 2868.43 308.790  33
  -2   8  11 1254.44 240.217  33
  -2   8  11 1213.90 239.275  28
   2  -8 -11 1101.48 195.334  49
   2  -8 -11 1150.97 194.163  21
   2  -8 -11 1056.83 188.304  34
  -2   8  10 11991.8 659.366  28
   2  -8 -10 11351.1 572.364  21
   2  -8 -10 12754.1 649.356  49
   2  -8 -10 11958.7 601.813  34
  -2   8   9 898.664 238.251  28
   2  -8  -9 700.429 198.829  49
   2  -8  -9 571.257 162.392  21
  -2   8   8 276.063 178.566  28
   2  -8  -8 177.983 140.625  49
   2  -8  -8 295.592 116.471  21
  -2   8   7 902.693 265.616  28
  -2   8   7 655.484 139.206  20
   2  -8  -7 603.766 187.111  49
   2  -8  -7 369.616 96.0593  44
   2  -8  -7 486.156 138.370  21
   2  -8  -6 5537.40 456.141  49
   2  -8  -6 5528.14 401.676  21
  -2   8   6 5776.50 362.449  20
  -2   8   6 5733.49 509.032  28
  -2   8   5 6358.57 529.874  28
   2  -8  -5 5989.49 464.578  49
   2  -8  -5 5618.37 397.471  21
  -2   8   5 5336.93 356.598  20
  -2   8   5 5595.95 443.013  33
  -2   8   4 5410.99 489.676  28
   2  -8  -4 4931.81 432.643  49
   2  -8  -4 5340.00 372.671  21
  -2   8   4 5552.72 369.087  20
  -2   8   3 3894.21 426.446  28
   2  -8  -3 4286.27 391.219  49
  -2   8   3 4363.61 332.049  20
   2  -8  -2 1377.11 353.705  11
  -2   8   2 1971.70 352.172  28
  -2   8   2 1166.30 399.911  14
  -2   8   2 1544.40 286.602  52
   2  -8  -2 1529.06 236.941  49
  -2   8   2 1721.02 219.350  20
  -2   8   1 7324.94 590.964  28
  -2   8   1 7494.31 923.596  14
  -2   8   1 8161.59 598.977  52
  -2   8   1 9584.97 489.659  20
   2  -8  -1 8105.13 842.243  11
   2  -8  -1 8171.08 532.124  49
   2  -8  -1 7924.93 520.573  34
  -2   8   0 1210.04 285.581  28
  -2   8   0 779.231 352.588  14
  -2   8   0 983.792 239.143  52
   2  -8   0 915.135 299.800  11
  -2   8   0 1038.43 189.819  20
   2  -8   0 729.472 184.033  49
   2  -8   0 722.297 176.809  34
  -2   8  -1 42095.5 1365.82  28
  -2   8  -1 37542.5 2065.70  14
  -2   8  -1 40812.0 1401.01  52
   2  -8   1 39875.8 1206.07  49
  -2   8  -1 44590.9 1163.61  20
   2  -8   1 43625.7 1267.89  34
   2  -8   1 40949.4 1818.71  11
  -2   8  -2 7586.11 590.846  52
  -2   8  -2 7362.70 543.862  28
  -2   8  -2 6634.47 866.693  14
  -2   8  -2 7717.74 444.574  20
   2  -8   2 8100.66 482.723  49
   2  -8   2 8081.46 506.489  34
  -2   8  -3 12596.4 765.137  52
  -2   8  -3 13310.4 726.053  28
  -2   8  -3 13289.1 1185.01  14
  -2   8  -3 14680.8 619.394  20
   2  -8   3 13624.6 648.618  34
  -2   8  -4 30511.1 1103.92  28
  -2   8  -4 27959.2 1743.98  14
  -2   8  -4 30826.8 1206.28  52
  -2   8  -4 30882.4 948.027  20
   2  -8   4 31264.1 1002.21  34
   2  -8   5-225.167 183.126  15
  -2   8  -5-107.792 160.232  28
  -2   8  -5-217.289 283.778  14
  -2   8  -5-105.855 156.351  52
  -2   8  -5 111.483 124.634  20
   2  -8   5-20.7804 98.1119  34
   2  -8   6 2296.57 476.536  15
  -2   8  -6 2688.17 324.073  28
  -2   8  -6 2480.16 528.189  14
  -2   8  -6 2091.31 325.104  52
   2  -8   6 1662.16 270.588  51
  -2   8  -6 2256.57 244.326  20
  -2   8  -7 42054.0 1450.28  52
  -2   8  -7 45260.5 1285.46  28
   2  -8   7 41889.1 1311.94  51
  -2   8  -7 41456.4 1397.51  22
  -2   8  -7 43009.9 1159.96  20
  -2   8  -8 2341.69 343.214  52
   2  -8   8 2310.32 315.133  51
  -2   8  -8 2231.11 316.139  22
  -2   8  -8 2197.26 261.117  20
   2  -8   9 1763.18 276.321  51
  -2   8  -9 1657.05 291.391  22
  -2   8  -9 1533.57 299.545  52
  -2   8 -10 1681.45 294.117  52
   2  -8  10 1500.98 240.770  51
  -2   8 -10 1342.32 289.420  22
  -2   8 -11 38277.4 1315.19  52
  -2   8 -11 38358.3 1354.21  22
  -2   8 -11 37538.7 1147.91  39
   2  -8  11 38448.7 1153.92  40
   2  -8  11 37118.7 1206.83  51
  -2   8 -12 1876.48 300.406  22
   2  -8  12 2357.62 288.712  40
   2  -8  12 2093.85 273.853  51
  -2   8 -12 2112.72 262.485  39
  -2   8 -12 2386.71 316.890  52
   2  -8  13 31.4219 151.345  40
  -2   8 -13 149.357 120.005  39
  -2   8 -13-34.6339 146.951  22
  -2   8 -14 10815.0 651.543  22
   2  -8  14 11445.6 585.165  40
  -2   8 -14 10303.5 576.041  39
  -2   8 -15 6192.40 472.701  22
   2  -8  15 6549.36 434.460  40
  -2   8 -15 6456.17 443.987  39
   2  -8  16 4385.17 348.796  40
  -2   8 -16 4287.75 351.096  39
  -2   8 -16 4468.45 380.904  22
  -2   8 -17 1802.71 248.521  27
  -2   8 -17 2401.25 260.417  22
   2  -8  17 2185.11 236.960  40
  -2   8 -17 2201.85 251.742  39
  -2   8 -17 1897.69 200.784  48
  -2   8 -18-1.25305 93.1629  27
  -2   8 -18 147.783 86.9463  48
   2  -8  18-48.8141 105.807  40
  -2   8 -18-49.0585 91.1684  39
  -2   8 -19 14833.8 537.511  27
   2  -8  19 15103.4 551.051  40
  -2   8 -19 15357.1 562.634  39
  -2   8 -19 13764.2 464.802  48
  -2   8 -20-51.0037 47.4264  27
  -2   8 -20 98.8296 73.9356  39
   2  -8  20-14.0541 87.9271  40
   2  -7 -17-130.681 79.6379  21
   2  -7 -17 134.618 76.4528  44
   2  -7 -17 142.787 67.4117  49
  -2   7  17 5.40205 92.5583  33
   2  -7 -16 165.384 98.6934  21
   2  -7 -16 54.1472 76.7910  49
  -2   7  16 324.951 154.598  33
  -2   7  15 67.7995 158.955  33
   2  -7 -15-5.20558 107.534  32
   2  -7 -15 196.970 115.277  21
   2  -7 -15 111.989 92.4319  49
   2  -7 -15-53.0505 63.3270  34
   2  -7 -14 906.138 177.307  32
  -2   7  14 704.142 162.863  28
   2  -7 -14 1138.79 192.295  49
   2  -7 -14 999.422 188.539  21
   2  -7 -13 2045.79 246.689  32
  -2   7  13 2274.05 277.847  28
   2  -7 -13 2004.89 249.403  21
  -2   7  13 1836.68 261.946  38
   2  -7 -12 9.63933 113.614  32
  -2   7  12-61.1287 150.549  28
  -2   7  12-72.8681 163.684  38
   2  -7 -12-38.6371 108.980  21
   2  -7 -11 543.577 160.855  32
  -2   7  11 427.766 201.277  28
   2  -7 -11 552.365 156.356  21
  -2   7  11 284.615 185.532  38
  -2   7  10 8627.49 584.077  28
   2  -7 -10 7814.71 504.686  21
   2  -7 -10 8165.10 519.485  32
  -2   7  10 8469.51 580.590  38
   2  -7  -9 10480.0 582.278  32
  -2   7   9 10709.9 662.481  28
   2  -7  -9 11011.5 594.334  21
  -2   7   9 10902.6 659.673  38
   2  -7  -8 15959.2 706.001  32
  -2   7   8 17596.1 841.287  28
  -2   7   8 15775.4 627.969  20
   2  -7  -8 15350.8 702.922  21
  -2   7   8 15954.9 802.547  38
   2  -7  -7 42654.7 1208.53  32
  -2   7   7 44103.5 1403.51  28
  -2   7   7 40946.0 1929.25  14
  -2   7   7 40237.9 1936.76  13
   2  -7  -7 40503.5 1687.45   5
   2  -7  -7 41602.1 1210.19  21
  -2   7   7 44034.3 1138.50  20
   2  -7  -7 42472.3 1858.06   9
  -2   7   7 43758.4 1385.23  38
   2  -7  -6 31487.6 982.975  32
  -2   7   6 33775.6 1186.32  28
  -2   7   6 28239.3 1623.02  14
  -2   7   6 32400.4 1721.26  13
   2  -7  -6 29667.1 1505.55   9
   2  -7  -6 31069.2 991.511  21
  -2   7   6 32147.9 1165.49  38
   2  -7  -6 30959.3 1485.35   5
  -2   7   6 31632.6 949.318  20
  -2   7   5 4.23278 185.734  28
  -2   7   5 227.588 250.464  13
   2  -7  -5 105.926 155.984   5
   2  -7  -5 59.8721 104.425  21
  -2   7   5 183.599 109.325  20
  -2   7   5 162.230 170.888  38
   2  -7  -5-16.8904 184.926   9
  -2   7   4 747.481 184.176  28
  -2   7   4 891.875 317.073  14
  -2   7   4 724.039 292.221  13
   2  -7  -4 1272.81 324.417   5
   2  -7  -4 1025.53 165.476  21
  -2   7   4 1051.85 175.893  20
   2  -7  -4 1131.71 384.354  11
  -2   7   4 1193.64 241.832  38
   2  -7  -4 1745.23 380.864   9
  -2   7   3 1613.81 395.849  13
  -2   7   3 2129.68 312.540  28
  -2   7   3 1161.72 392.161  14
   2  -7  -3 1853.16 402.415  11
   2  -7  -3 1281.00 327.413   5
  -2   7   3 1904.08 233.857  20
   2  -7  -3 1896.45 353.652   9
  -2   7   2 2321.56 319.556  28
  -2   7   2 2016.03 483.661  14
   2  -7  -2 2551.77 274.380  49
   2  -7  -2 2482.31 426.622   5
  -2   7   2 2650.49 256.777  20
   2  -7  -2 2316.00 412.314  11
  -2   7   1 3148.62 345.789  28
  -2   7   1 2295.09 509.735  14
   2  -7  -1 3698.04 535.411   5
   2  -7  -1 3372.06 309.918  49
   2  -7  -1 3157.93 499.715  11
  -2   7   1 2998.78 276.647  20
  -2   7   0 37.9654 168.794  28
  -2   7   0 177.345 230.376  14
   2  -7   0 109.389 80.5672  49
   2  -7   0 134.301 184.525   5
   2  -7   0-68.6772 220.437  11
  -2   7   0 104.336 96.2580  20
  -2   7  -1 5013.81 434.519  28
  -2   7  -1 5444.97 734.896  14
  -2   7  -1 4541.48 420.969  52
   2  -7   1 4778.66 598.915   5
   2  -7   1 4750.79 341.594  49
  -2   7  -1 4906.34 348.606  20
   2  -7   1 5110.43 579.552  11
  -2   7  -2 5073.08 426.185  28
  -2   7  -2 4349.27 650.150  14
   2  -7   2 4539.11 542.748  11
  -2   7  -2 5392.04 348.938  20
  -2   7  -2 4925.24 432.103  52
  -2   7  -3 217.866 170.898  28
  -2   7  -3-184.407 297.146  14
  -2   7  -3 111.133 127.438  52
   2  -7   3 31.2211 129.108   4
  -2   7  -3 90.0015 104.546  20
   2  -7   3-102.927 87.8906  34
  -2   7  -4 5901.19 776.688  14
  -2   7  -4 6617.30 522.119  52
   2  -7   4 5969.86 565.861   4
  -2   7  -4 6208.63 437.242  28
  -2   7  -4 7326.80 403.209  20
   2  -7   4 6394.67 387.910  34
  -2   7  -5 4814.17 390.659  28
  -2   7  -5 4220.71 663.049  14
  -2   7  -5 5070.68 339.013  20
  -2   7  -5 4327.79 417.977  52
   2  -7   6 37896.7 1867.65  15
  -2   7  -6 37805.1 1168.36  28
  -2   7  -6 36432.3 1920.74  14
  -2   7  -6 38548.5 1318.01  52
  -2   7  -6 41364.5 1069.96  20
   2  -7   7 1942.53 428.212  15
  -2   7  -7 2035.11 265.348  28
  -2   7  -7 1891.44 441.412  14
  -2   7  -7 1969.86 296.519  52
  -2   7  -7 1942.07 224.813  20
  -2   7  -7 1675.18 254.449  22
   2  -7   8 76085.6 2717.29  15
  -2   7  -8 78248.9 1762.79  28
   2  -7   8 78794.3 1822.01  51
  -2   7  -8 78014.6 2871.44  14
  -2   7  -8 75989.6 1996.28  52
  -2   7  -8 73980.9 1609.86  20
  -2   7  -8 77709.6 1951.59  22
   2  -7   9 32273.1 1695.83  15
  -2   7  -9 32715.7 1783.05  14
  -2   7  -9 34195.2 969.099  20
  -2   7  -9 32807.0 1198.63  22
  -2   7  -9 30779.5 1192.62  52
   2  -7   9 31734.6 1070.05  51
   2  -7  10 37089.2 1822.50  15
  -2   7 -10 40804.4 1981.69  14
   2  -7  10 38858.7 1198.98  51
  -2   7 -10 39301.0 1190.18  39
  -2   7 -10 39600.0 1346.74  52
  -2   7 -10 38576.1 1329.00  22
  -2   7 -11 20440.9 1363.63  14
  -2   7 -11 22803.0 993.280  52
   2  -7  11 22730.2 880.897  51
  -2   7 -11 21665.0 982.752  22
  -2   7 -11 22034.7 881.992  39
  -2   7 -12 18647.5 823.405  39
  -2   7 -12 19477.7 895.549  52
   2  -7  12 19713.8 811.744  51
  -2   7 -12 18241.8 894.098  22
   2  -7  12 18337.8 762.456  40
  -2   7 -13 30150.8 1168.05  22
  -2   7 -13 30858.9 1094.94  39
   2  -7  13 29529.6 1011.35  40
  -2   7 -14 8742.41 604.259  22
   2  -7  14 8500.81 526.692  40
  -2   7 -14 8130.16 541.832  39
  -2   7 -15 466.407 165.661  22
   2  -7  15 404.846 164.975  40
  -2   7 -15 737.855 207.701  39
  -2   7 -16 1715.80 288.312  22
   2  -7  16 1734.81 251.048  40
  -2   7 -16 1342.68 237.281  39
  -2   7 -17 115.133 127.483  27
   2  -7  17-74.9301 142.509  40
  -2   7 -17-192.498 135.898  39
  -2   7 -17-190.576 146.731  22
  -2   7 -18 1039.17 189.344  27
  -2   7 -18 1140.41 215.438  39
   2  -7  18 970.708 187.327  40
  -2   7 -19 883.461 166.022  27
   2  -7  19 711.647 160.470  40
  -2   7 -19 900.087 179.005  39
  -2   7 -20 2996.39 226.203  27
  -2   7 -20 3051.58 266.544  39
   2  -7  20 3391.61 269.434  40
   2  -7  21 1126.36 148.417  40
  -2   7 -21 966.128 136.039  48
   2  -6 -19 743.521 87.7312  49
   2  -6 -19 1159.30 123.972  21
  -2   6  19 1113.60 150.369  33
   2  -6 -18 1172.42 162.994  32
   2  -6 -18 1270.97 146.724  49
   2  -6 -18 1290.34 155.019  21
  -2   6  18 1260.90 196.559  33
   2  -6 -17 817.255 161.746  32
  -2   6  17 799.994 183.403  33
   2  -6 -17 761.258 144.855  21
   2  -6 -16 6726.33 433.806  32
   2  -6 -16 7245.96 429.793  21
   2  -6 -15 6620.10 443.291  32
   2  -6 -15 7227.46 448.267  21
  -2   6  15 6444.48 406.498  38
  -2   6  15 6829.57 515.353  46
   2  -6 -14 1528.61 236.108  32
   2  -6 -14 1255.12 215.768  21
  -2   6  14 1263.63 204.672  38
  -2   6  14 1846.26 332.623  46
   2  -6 -13 3508.83 348.345  32
  -2   6  13 4275.36 372.196  28
  -2   6  13 4239.84 436.626  46
   2  -6 -13 3473.63 343.537  21
  -2   6  13 4407.01 399.992  38
   2  -6 -12 1527.02 251.422  32
  -2   6  12 1541.70 258.393  28
  -2   6  12 1801.19 321.810  46
   2  -6 -12 1974.04 265.024  21
  -2   6  12 1843.22 292.613  38
   2  -6 -11 32.3680 127.129  32
  -2   6  11 26.5285 144.236  28
  -2   6  11-179.011 224.854  46
  -2   6  11-9.02164 160.633  38
   2  -6 -10 18926.8 801.211  32
  -2   6  10 18823.5 851.307  28
  -2   6  10 16856.7 678.173  20
  -2   6  10 17770.3 873.505  46
  -2   6  10 18736.7 842.835  38
   2  -6  -9 96.1049 113.394  32
  -2   6   9 58.7458 149.247  28
  -2   6   9-5.68006 189.240  46
   2  -6  -9 113.134 140.129   5
  -2   6   9-169.124 116.786  20
  -2   6   9-46.0528 168.438  38
  -2   6   9 214.710 245.658  13
   2  -6  -8 2969.23 295.983  32
  -2   6   8 2553.45 506.644  13
  -2   6   8 2749.63 343.774  28
  -2   6   8 2694.48 358.030  46
   2  -6  -8 2912.36 444.638   5
  -2   6   8 2915.34 278.620  20
  -2   6   8 3444.97 357.983  38
   2  -6  -7 3762.37 324.723  32
   2  -6  -7 3875.28 508.984   5
  -2   6   7 3653.21 371.379  28
  -2   6   7 3842.41 575.664  14
  -2   6   7 4357.02 417.180  46
  -2   6   7 4344.17 643.436  13
  -2   6   7 3201.76 294.531  20
  -2   6   7 4931.72 431.890  38
   2  -6  -6 22269.2 776.193  32
   2  -6  -6 25120.9 1313.07   5
  -2   6   6 23475.9 948.342  28
  -2   6   6 21652.6 1338.70  14
  -2   6   6 24568.1 1489.43  13
  -2   6   6 23703.0 927.702  46
  -2   6   6 24048.8 821.835  20
  -2   6   6 23798.9 910.069  38
  -2   6   5 33747.1 1148.55  28
  -2   6   5 31918.1 1655.81  14
  -2   6   5 36001.1 1787.64  13
   2  -6  -5 37520.1 1625.80   5
  -2   6   5 34904.4 1017.84  20
  -2   6   5 35863.8 1125.15  38
  -2   6   4-147.557 162.254  28
  -2   6   4-137.666 217.901  14
   2  -6  -4 106.474 144.153   5
  -2   6   4-106.265 308.205  13
  -2   6   4-64.2336 115.625  20
  -2   6   4 281.884 161.147  38
  -2   6   3 5767.32 696.952  14
  -2   6   3 5634.52 689.649  13
   2  -6  -3 6937.87 679.973   5
  -2   6   2 8175.73 831.722  14
  -2   6   2 9276.33 848.017  13
   2  -6  -2 10008.1 805.490   5
  -2   6   1 26319.8 1508.78  14
  -2   6   1 29090.1 1486.94  13
   2  -6  -1 29277.1 1389.57   5
   2  -6  -1 27662.5 1167.45   9
  -2   6   0 10795.9 963.513  14
   2  -6   0 11917.9 873.096   5
   2  -6   0 11130.2 820.087  11
  -2   6  -1 1536.80 378.362  14
   2  -6   1 1692.45 349.309   5
   2  -6   1 1378.22 300.086  11
  -2   6  -2 16573.0 1153.40  14
   2  -6   2 16281.3 944.115  11
   2  -6   2 16855.3 1022.89   5
  -2   6  -3 1236.19 352.788  14
   2  -6   3 837.983 236.848  11
   2  -6   3 1031.95 281.061   5
  -2   6  -4 10331.6 918.993  14
   2  -6   4 10601.9 759.535   4
  -2   6  -5 4501.80 620.059  14
   2  -6   5 4853.93 507.794   4
   2  -6   6 37952.4 1781.86  15
  -2   6  -6 35786.7 1784.17  14
   2  -6   6 35350.5 1441.10   4
   2  -6   7 3294.07 514.393  15
  -2   6  -7 3711.83 352.796  22
  -2   6  -7 3303.02 548.898  14
  -2   6  -7 3172.04 327.633  52
  -2   6  -7 3102.41 246.765  20
   2  -6   7 2865.65 393.230   4
  -2   6  -8 10616.2 623.703  52
   2  -6   8 11228.7 954.565  15
  -2   6  -8 11363.8 1003.70  14
  -2   6  -8 10765.7 609.571  22
  -2   6  -8 12139.1 495.953  20
   2  -6   8 10538.1 770.112   4
   2  -6   9 154461. 4040.63  15
  -2   6  -9 155203. 4142.75  14
  -2   6  -9 152156. 3009.21  52
   2  -6   9 146922. 3413.66   4
  -2   6  -9 143622. 2548.07  20
  -2   6  -9 150487. 2786.72  39
  -2   6  -9 159431. 3009.92  22
   2  -6   9 152882. 2755.39  51
   2  -6  10 14093.2 1094.17  15
  -2   6 -10 14990.2 1146.22  14
   2  -6  10 16332.9 677.955  51
  -2   6 -10 14900.3 760.238  22
  -2   6 -10 15243.5 700.500  39
  -2   6 -10 15872.9 786.154  52
  -2   6 -10 15207.5 576.495  20
   2  -6  11 4023.48 598.805  15
  -2   6 -11 3307.86 522.792  14
  -2   6 -11 4300.50 411.677  52
   2  -6  11 4211.01 344.718  51
  -2   6 -11 4367.88 379.784  39
  -2   6 -11 3778.97 387.948  22
   2  -6  12 39573.1 1140.31  51
   2  -6  12 37966.6 1875.71  15
  -2   6 -12 38811.9 1298.66  52
  -2   6 -12 38138.7 1305.93  22
  -2   6 -12 36700.0 1207.70  39
   2  -6  13 16353.4 1205.57  15
  -2   6 -13 15420.8 804.815  22
   2  -6  13 15742.6 706.184  40
  -2   6 -13 15855.6 771.861  39
  -2   6 -14 1911.34 310.602  22
   2  -6  14 1658.45 249.932  40
  -2   6 -14 1381.55 254.828  39
  -2   6 -15 760.698 201.706  22
   2  -6  15 993.086 226.085  40
  -2   6 -15 886.634 208.818  39
   2  -6  16 866.057 199.000  40
  -2   6 -16 565.242 191.074  39
  -2   6 -16 419.059 171.923  22
  -2   6 -17-108.908 127.877  27
   2  -6  17 200.839 143.817  40
  -2   6 -17 139.595 139.174  39
  -2   6 -17 80.7063 124.773  22
  -2   6 -18 4865.12 423.869  39
  -2   6 -18 4302.81 376.707  27
   2  -6  18 4434.32 366.673  40
  -2   6 -19 2345.61 258.285  27
   2  -6  19 2199.15 251.899  40
  -2   6 -19 2046.67 278.887  39
  -2   6 -20 118.147 75.4619  27
   2  -6  20 177.873 96.5132  47
   2  -6  20 283.769 132.645  40
  -2   6 -20 252.468 135.957  39
   2  -6  21 2634.57 228.379  40
  -2   6 -21 2491.32 253.474  39
  -2   6 -22 1431.88 181.479  48
   2  -6  22 1516.44 146.594  40
   2  -5 -20-52.7996 73.2794  32
   2  -5 -20 19.0526 45.1218  49
   2  -5 -20 64.0576 56.3913  21
  -2   5  20 32.1050 78.6063  33
   2  -5 -19 9750.49 461.906  32
   2  -5 -19 8973.77 412.791  21
  -2   5  19 10217.1 494.777  33
   2  -5 -18 4637.35 354.064  32
  -2   5  18 5369.52 409.458  46
   2  -5 -18 4980.20 331.441  21
  -2   5  18 5487.14 414.310  33
   2  -5 -17 232.798 126.616  32
  -2   5  17 391.792 196.778  46
   2  -5 -17 235.573 116.727  21
   2  -5 -16 5344.70 369.441  29
  -2   5  16 5714.12 495.772  46
   2  -5 -16 6192.15 421.356  21
   2  -5 -16 5414.33 420.135  32
   2  -5 -15 2008.46 286.672  32
   2  -5 -15 2290.68 252.751  29
  -2   5  15 2260.18 334.608  46
   2  -5 -14 837.001 207.679  32
  -2   5  14 940.771 273.703  46
   2  -5 -14 840.430 163.099  29
   2  -5 -13 1173.95 228.955  32
   2  -5 -13 1500.80 216.451  29
  -2   5  13 1188.26 276.300  46
  -2   5  13 1458.56 243.849  38
   2  -5 -12 2212.53 298.112  32
   2  -5 -12 2157.98 235.120  29
  -2   5  12 2232.63 326.167  46
  -2   5  12 2554.21 302.760  38
  -2   5  11 402.012 153.207  28
  -2   5  11 816.154 286.808  46
   2  -5 -11 212.096 119.099   5
  -2   5  11 669.014 191.846  38
   2  -5 -11 714.103 147.352  29
  -2   5  11 643.831 293.393  13
  -2   5  11 457.223 143.226  20
  -2   5  10 21119.0 857.824  28
   2  -5 -10 19969.7 1152.31   5
  -2   5  10 18321.2 740.249  20
  -2   5  10 19837.1 887.867  46
  -2   5  10 21682.1 1470.23  13
  -2   5  10 19779.4 812.842  38
  -2   5   9 4653.19 416.821  28
  -2   5   9 5473.14 742.215  13
  -2   5   9 4535.05 362.064  20
  -2   5   9 5134.69 435.590  46
   2  -5  -9 5028.64 573.379   5
  -2   5   9 4646.90 381.328  38
  -2   5   8-58.9789 142.489  28
  -2   5   8 153.575 153.205  46
  -2   5   8 299.862 231.534  13
   2  -5  -8-183.548 159.034   5
  -2   5   8 51.6320 90.4361  20
  -2   5   8-58.3205 121.966  38
  -2   5   7 32033.7 1519.22  14
  -2   5   7 34728.6 1108.84  46
   2  -5  -7 35747.3 1563.77   5
  -2   5   7 35320.9 1770.51  13
  -2   5   6 23501.6 1278.88  14
   2  -5  -6 25844.0 1305.00   5
  -2   5   6 25618.2 1483.16  13
  -2   5   5 37437.7 1656.97  14
  -2   5   5 40085.5 1813.38  13
   2  -5  -5 42556.1 1673.20   5
  -2   5   4 62972.3 2208.11  14
  -2   5   4 66736.6 2361.96  13
   2  -5  -4 68414.1 2166.91   5
  -2   5   3 10125.6 839.992  14
  -2   5   3 9765.06 833.399  13
   2  -5  -3 11640.6 822.569   5
  -2   5   2 2206.44 404.114  14
  -2   5   2 2519.78 442.166  13
   2  -5  -2 2448.40 385.992   5
  -2   5   1 19803.1 1176.90  14
  -2   5   1 21883.3 1197.26  13
   2  -5  -1 21378.6 1096.93   5
  -2   5   0 35543.4 1538.18  13
  -2   5   0 34371.5 1565.88  14
   2  -5   0 35678.1 1424.34   5
  -2   5  -1 970.415 310.706  14
   2  -5   1 854.117 228.991   5
  -2   5  -2 15250.8 1018.66  14
   2  -5   2 14846.3 881.928   5
   2  -5   2 15539.4 808.745  11
  -2   5  -3 10573.9 855.609  14
   2  -5   3 11020.4 746.140   5
   2  -5   3 11090.5 654.515  11
  -2   5  -4 210.738 189.109  14
   2  -5   4 735.759 244.931   5
  -2   5  -5 409.064 220.202  14
   2  -5   5 170.674 142.637   5
   2  -5   5 316.069 180.276   4
   2  -5   6 41932.6 1762.81  15
  -2   5  -6 39185.0 1745.40  14
   2  -5   6 40264.3 1496.69   4
   2  -5   7 13526.1 998.887  15
  -2   5  -7 12617.1 992.126  14
   2  -5   7 13096.2 842.345   4
   2  -5   8-112.193 201.030  15
  -2   5  -8 88.8181 165.051  14
   2  -5   8-57.3070 158.097   4
  -2   5  -9 98767.9 3018.54  14
   2  -5   9 91556.1 2567.92   4
   2  -5   9 97225.9 2985.01  15
   2  -5  10 7645.60 788.592  15
  -2   5 -10 6970.08 749.964  14
  -2   5 -10 6640.31 468.193  52
  -2   5 -10 6835.34 474.667  22
  -2   5 -10 6373.75 441.469  39
   2  -5  11 35341.3 1768.81  15
  -2   5 -11 34357.8 1153.85  52
  -2   5 -11 33499.5 1145.09  22
  -2   5 -11 33885.8 1096.68  39
   2  -5  12 17407.3 1241.83  15
  -2   5 -12 16633.6 769.085  39
  -2   5 -12 17352.6 818.454  22
   2  -5  13 482.883 244.853  15
  -2   5 -13 996.025 232.574  22
   2  -5  13 796.537 170.709  40
  -2   5 -13 928.041 223.976  39
   2  -5  14 9766.78 941.722  15
  -2   5 -14 10359.7 646.848  22
   2  -5  14 10003.7 553.737  40
  -2   5 -14 10659.5 640.587  39
  -2   5 -15 653.319 198.948  22
   2  -5  15 800.111 192.063  40
  -2   5 -15 629.367 195.124  39
  -2   5 -16 18331.9 852.169  27
  -2   5 -16 18319.9 859.970  22
   2  -5  16 18788.7 786.018  40
  -2   5 -16 18045.3 870.307  39
  -2   5 -17 107.575 140.114  27
   2  -5  17-186.262 150.787  40
  -2   5 -17 181.067 157.085  39
  -2   5 -18 1549.47 234.634  27
   2  -5  18 1719.70 233.163  40
  -2   5 -18 1810.95 292.324  39
  -2   5 -19 494.482 138.265  27
   2  -5  19 153.266 114.155  40
  -2   5 -19 241.495 162.585  39
  -2   5 -20 6310.50 451.695  39
  -2   5 -20 6196.99 360.668  27
   2  -5  20 5855.27 373.564  47
   2  -5  20 6105.27 394.851  40
   2  -5  21 556.606 132.620  47
   2  -5  21 458.716 123.057  40
  -2   5 -21 667.165 172.471  39
   2  -5  22 1171.18 144.700  47
   2  -5  22 1394.37 144.431  40
  -2   5 -23 1856.03 185.581  48
   2  -4 -21 651.875 118.686  32
   2  -4 -21 599.623 89.1891  21
  -2   4  21 622.437 102.122  33
   2  -4 -20 1791.45 207.068  32
   2  -4 -20 1550.74 168.585  21
  -2   4  20 1822.91 208.685  33
   2  -4 -19 718.841 160.806  32
   2  -4 -19 712.806 146.321  29
  -2   4  19 396.872 143.151  46
   2  -4 -19 440.458 124.488  21
  -2   4  19 510.996 154.603  33
  -2   4  18 245.065 176.803  33
   2  -4 -18 144.038 111.054  32
   2  -4 -18 164.968 112.151  29
  -2   4  18 255.908 185.429  46
   2  -4 -18 202.696 114.262  21
   2  -4 -17 219.110 124.601  32
   2  -4 -17 310.740 135.052  29
  -2   4  17 117.862 194.133  46
   2  -4 -16 208.262 121.493  29
  -2   4  16 167.800 209.078  46
   2  -4 -15 620.597 157.891  29
  -2   4  15 501.138 215.619  46
   2  -4 -15 635.796 155.894  24
   2  -4 -14 15031.3 674.260  29
  -2   4  14 15635.4 794.982  46
   2  -4 -14 15537.6 672.222  24
   2  -4 -13 241.830 169.096   7
   2  -4 -13 134.080 96.2934  29
   2  -4 -13 76.0142 98.5502  24
  -2   4  13 270.275 227.043  46
  -2   4  13 449.222 313.718  13
   2  -4 -13 138.339 179.568  12
  -2   4  13-56.9137 95.4403  20
   2  -4 -12 138.352 201.352   7
   2  -4 -12 306.416 100.823  29
  -2   4  12 447.947 190.332  46
  -2   4  12 292.208 332.261  13
   2  -4 -12 229.305 201.619  12
  -2   4  12-16.7204 107.589  20
   2  -4 -12 155.365 171.781   5
   2  -4 -11 520.211 265.274   7
  -2   4  11 600.996 175.330  20
  -2   4  11 1035.66 249.487  46
  -2   4  11 423.044 361.716  13
   2  -4 -11 431.320 169.824  12
   2  -4 -11 519.842 188.758   5
   2  -4 -10 3402.28 550.814   7
  -2   4  10 2991.39 334.147  46
   2  -4 -10 3110.42 471.646   5
   2  -4 -10 3104.37 496.217  12
  -2   4  10 2929.84 297.451  20
  -2   4  10 2970.85 606.431  13
  -2   4   9 76289.3 2741.78  13
   2  -4  -9 77573.3 2417.86   5
   2  -4  -9 74171.6 2458.31  12
   2  -4  -9 72447.8 2610.62   7
   2  -4  -8 2084.36 415.574   7
  -2   4   8 1380.59 420.289  13
   2  -4  -8 1417.90 320.582  12
   2  -4  -8 1286.41 307.498   5
  -2   4   7 14745.6 884.600  14
   2  -4  -7 17777.8 1058.64   5
   2  -4  -7 17080.4 1023.03  12
  -2   4   7 17267.2 1184.63  13
   2  -4  -7 17142.6 1104.87   7
  -2   4   6 3550.76 449.584  14
   2  -4  -6 3570.18 464.247   5
   2  -4  -6 3353.50 434.268  12
  -2   4   6 3868.81 558.640  13
   2  -4  -6 3846.91 506.612   7
  -2   4   5 30991.6 1301.94  14
  -2   4   5 30877.6 1500.55  13
   2  -4  -5 30736.5 1263.91  12
   2  -4  -5 32084.9 1375.76   5
   2  -4  -5 30065.8 1378.28   7
  -2   4   4 6088.70 644.430  13
  -2   4   4 5450.91 550.429  14
   2  -4  -4 5943.89 574.445   5
   2  -4  -4 5678.36 496.356  12
   2  -4  -4 5392.62 548.223   7
   2  -4  -3 34.6979 137.508   7
  -2   4   3 142.638 151.336  14
  -2   4   3 133.238 226.505  13
   2  -4  -3-100.044 118.294  12
   2  -4  -3-54.2815 148.505   5
  -2   4   2 499.760 214.092  14
   2  -4  -2 928.069 248.169   5
  -2   4   2 849.830 288.995  13
   2  -4  -2 722.096 214.172   7
  -2   4   1 22597.1 1113.98  14
  -2   4   1 23833.0 1163.22  13
   2  -4  -1 24133.9 1087.43   5
  -2   4   0 20532.5 1057.91  14
   2  -4   0 21110.1 983.906   5
  -2   4  -1 70938.7 2131.73  14
  -2   4  -1 75025.1 2135.22  13
   2  -4   1 74814.3 1994.62   5
  -2   4  -2 1342.30 154.138   1
  -2   4  -2 1191.07 303.740  14
   2  -4   2 1234.79 263.596   5
  -2   4  -3 142.135 156.992  14
   2  -4   3 81.1826 124.190   5
   2  -4   3 49.7204 79.5713  11
  -2   4  -3 84.5457 60.3046   1
  -2   4  -4 16.2863 191.563  14
  -2   4  -4-37.4567 72.0119   1
   2  -4   4 23.0859 125.869   5
  -2   4  -5 67022.9 2163.36  14
  -2   4  -5 70647.4 1555.36   1
   2  -4   5 69106.3 1871.70   5
   2  -4   5 70794.1 1988.11   4
   2  -4   6 4475.65 543.559  15
  -2   4  -6 3815.17 492.890  14
  -2   4  -6 4560.49 349.956   1
   2  -4   6 4225.23 467.273   4
   2  -4   7 113173. 3024.50  15
  -2   4  -7 109171. 2999.70  14
   2  -4   7 110376. 2720.95   4
  -2   4  -7 115616. 2317.00   1
   2  -4   8 22909.0 1257.75  15
  -2   4  -8 22042.7 1245.18  14
   2  -4   8 20859.9 1067.02   4
  -2   4  -8 22652.5 884.820   1
   2  -4   9 2934.74 477.250  15
  -2   4  -9 2790.90 465.207  14
   2  -4   9 3143.59 441.530   4
  -2   4  -9 2889.80 318.841   1
   2  -4  10 36915.1 1719.67  15
  -2   4 -10 35892.5 1249.03   1
   2  -4  11 2550.35 455.805  15
  -2   4 -11 2344.56 318.479   1
   2  -4  12 27868.5 1567.55  15
  -2   4 -12 27545.1 1006.38  22
  -2   4 -12 26191.0 1134.27   1
  -2   4 -12 27600.3 992.636  39
   2  -4  13 60752.8 2411.62  15
   2  -4  13 58390.7 1409.13  40
  -2   4 -13 57921.3 1584.96  39
  -2   4 -13 55160.8 1772.64   1
  -2   4 -13 57211.1 1577.94  22
   2  -4  14-390.681 287.895  15
  -2   4 -14-128.469 144.688   1
   2  -4  14 123.062 128.932  40
  -2   4 -14 33.7362 149.043  39
  -2   4 -14-84.4508 121.761  22
  -2   4 -14 63.3882 118.189  35
   2  -4  15 1753.77 414.890  15
  -2   4 -15 1737.96 257.852  27
  -2   4 -15 2024.59 292.240  22
  -2   4 -15 1760.14 281.800  39
   2  -4  15 1855.72 242.320  40
  -2   4 -16 18583.0 833.388  27
   2  -4  16 19614.5 785.905  40
  -2   4 -16 17673.4 880.737  39
  -2   4 -17 2731.49 320.503  27
   2  -4  17 3055.98 309.810  40
  -2   4 -17 3263.09 391.434  39
  -2   4 -18 507.735 172.327  27
   2  -4  18 346.696 143.979  40
  -2   4 -18 202.302 146.262  39
  -2   4 -19 23055.2 815.059  27
   2  -4  19 21355.9 807.186  40
  -2   4 -19 23065.6 960.838  39
   2  -4  20 2479.64 252.320  40
  -2   4 -20 3064.51 338.031  39
   2  -4  20 2691.28 287.160  47
   2  -4  20 2628.22 222.761  45
   2  -4  21 2760.46 267.108  47
   2  -4  21 2672.61 228.486  19
   2  -4  22 277.949 112.188  47
   2  -4  22 374.701 94.4940  19
   2  -4  23-6.69988 69.3174  47
  -2   4 -23-68.5848 93.5103  48
   2  -3 -22 310.091 94.2595  32
   2  -3 -22 294.494 58.8055  21
   2  -3 -21 3143.74 263.904  32
   2  -3 -21 3744.12 276.774  29
   2  -3 -21 3810.55 239.686  21
   2  -3 -20 269.115 128.246  32
   2  -3 -20 250.461 108.888  29
   2  -3 -20 401.379 107.413  21
  -2   3  20 216.245 128.457  46
  -2   3  20 278.303 120.076  33
   2  -3 -19 615.752 180.322  32
   2  -3 -19 287.043 124.188  29
   2  -3 -19 371.703 134.233  24
  -2   3  19 159.083 145.961  46
  -2   3  19 484.209 163.310  33
   2  -3 -18 4828.05 373.343  29
   2  -3 -18 5685.21 407.275  24
  -2   3  18 5950.05 436.829  46
  -2   3  18 5595.83 453.133  33
   2  -3 -17 62.5027 110.123  29
   2  -3 -17 225.410 124.784  24
  -2   3  17 242.307 206.474  46
  -2   3  17 256.048 163.466  40
   2  -3 -16 1692.87 241.593  29
   2  -3 -16 1766.32 246.278  24
  -2   3  16 970.686 263.953  40
  -2   3  16 1694.23 308.736  46
   2  -3 -15 11220.6 586.663  24
  -2   3  15 10104.9 661.166  40
  -2   3  15 8983.07 582.224  20
   2  -3 -14 358.557 231.932   7
   2  -3 -14 253.649 105.326  24
  -2   3  14 285.070 191.438  46
  -2   3  14 229.625 278.595  13
   2  -3 -14 679.207 277.741  12
  -2   3  14 89.4087 185.254  40
  -2   3  14 202.108 138.336  20
   2  -3 -13 62.6290 194.089   7
  -2   3  13-229.177 334.545  13
   2  -3 -13 156.080 207.962  12
   2  -3 -13 102.479 90.1999  24
  -2   3  13 153.883 140.751  20
  -2   3  13 90.9785 129.833  40
  -2   3  13 58.1357 160.856  46
   2  -3 -12 3627.56 589.270   7
   2  -3 -12 3029.87 266.757  24
  -2   3  12 3888.48 353.632  46
   2  -3 -12 3155.70 515.857  12
  -2   3  12 3110.65 345.003  20
  -2   3  12 2699.27 339.500  40
  -2   3  12 3343.41 609.764  13
  -2   3  11 1011.57 389.608  13
   2  -3 -11 798.676 299.240   7
  -2   3  11 1012.91 201.061  46
   2  -3 -11 634.186 282.079  12
  -2   3  11 665.042 173.621  40
   2  -3 -10 4472.89 600.945   7
   2  -3 -10 4147.85 565.953  12
  -2   3  10 4078.54 631.090  13
   2  -3  -9 46955.3 1925.21   7
   2  -3  -9 49231.2 1888.16  12
  -2   3   9 48536.1 2019.77  13
   2  -3  -8 644.470 270.882   7
  -2   3   8 1118.24 385.016  13
   2  -3  -8 708.137 231.696  12
   2  -3  -7 26682.7 1322.19   7
  -2   3   7 26520.0 1381.66  13
   2  -3  -7 27677.1 1251.28  12
   2  -3  -6 119657. 2984.37   7
  -2   3   6 118526. 2529.27  14
  -2   3   6 117021. 3081.61  13
   2  -3  -6 115932. 2769.29  12
   2  -3  -5 22103.3 1101.19   7
  -2   3   5 23062.7 945.108  14
  -2   3   5 21887.8 1166.40  13
   2  -3  -5 21754.8 989.806  12
   2  -3  -4 40341.1 1463.81   7
   2  -3  -4 39962.5 1313.81  12
  -2   3   4 42552.1 1330.80  14
  -2   3   4 39615.5 1543.74  13
   2  -3  -4 40613.2 1336.93   8
   2  -3  -3 70.7684 131.193   7
  -2   3   3-45.6892 110.494  14
  -2   3   3-166.923 229.807  13
   2  -3  -3-128.846 123.593  12
   2  -3  -3 154.757 123.214   8
  -2   3   2 15454.5 791.629  14
  -2   3   2 14845.8 876.892  13
   2  -3  -2 15901.0 840.300   5
   2  -3  -2 16397.1 676.794  12
   2  -3  -2 14821.3 711.193   8
   2  -3  -2 15551.8 792.851   7
  -2   3   1 33754.1 1206.21  14
  -2   3   1 34106.3 1297.10  13
   2  -3  -1 32460.5 1207.94   5
   2  -3  -1 33727.7 922.725  12
   2  -3  -1 32636.8 1124.77   7
  -2   3   0 37853.2 1329.59  14
  -2   3   0 40410.4 1393.07  13
   2  -3   0 39404.4 1307.30   5
   2  -3   0 40476.3 916.118  12
   2  -3   0 38849.4 1172.41   7
  -2   3  -1 147024. 3069.60  14
  -2   3  -1 149626. 3080.07  13
   2  -3   1 142003. 2881.50   5
  -2   3  -1 142846. 2509.83   1
   2  -3   2 499.254 165.045   5
  -2   3  -2 586.717 219.737  14
  -2   3  -2 734.462 140.087   1
   2  -3   3 8316.20 522.601   5
  -2   3  -3 8085.02 626.116  14
  -2   3  -3 8277.52 449.933   1
   2  -3   3 7914.33 369.711  11
  -2   3  -4 13711.5 609.811   1
  -2   3  -4 13634.9 828.857  14
   2  -3   4 13516.7 671.829   5
   2  -3   5 32447.4 1322.61  15
  -2   3  -5 28580.0 1262.16  14
   2  -3   5 31023.5 1048.04   5
   2  -3   5 30075.9 1169.80   4
  -2   3  -5 29133.3 969.241   1
   2  -3   6 33744.6 1406.34  15
  -2   3  -6 33153.7 1402.37  14
   2  -3   6 35754.3 1320.29   4
   2  -3   6 34034.3 1108.74   5
  -2   3  -6 33309.9 1079.98   1
   2  -3   7 17617.5 1024.15  15
  -2   3  -7 17869.2 1030.11  14
   2  -3   7 17725.9 927.596   4
  -2   3  -7 17565.9 777.637   1
   2  -3   8 1416.74 311.833  15
  -2   3  -8 1186.68 214.665   1
   2  -3   8 1325.71 304.541   4
  -2   3  -9 500.161 149.022   1
   2  -3   9 461.543 200.979  15
   2  -3   9 643.644 226.390   4
  -2   3 -10 272.315 125.908   1
   2  -3  10 475.591 256.517  15
  -2   3 -11 252.224 127.506   1
   2  -3  11 167.683 185.131  15
   2  -3  12 755.727 258.615  15
  -2   3 -12 670.667 156.542  22
  -2   3 -12 925.833 193.309  39
  -2   3 -12 410.905 165.034   1
   2  -3  13 42530.3 1973.41  15
  -2   3 -13 43253.4 1259.92  27
  -2   3 -13 42905.1 1299.09  22
   2  -3  13 41472.1 1085.95  40
  -2   3 -13 42593.6 1310.32  39
  -2   3 -13 40709.7 1544.86   1
  -2   3 -13 40883.8 1137.62  35
   2  -3  14 3675.13 584.101  15
  -2   3 -14 3201.11 336.462  27
   2  -3  14 3293.29 291.032  40
  -2   3 -14 3442.31 362.389  39
  -2   3 -14 2762.89 406.779   1
  -2   3 -15 952.427 248.253   1
   2  -3  15 1699.32 418.593  15
  -2   3 -15 1324.19 233.784  27
  -2   3 -15 1234.30 244.460  39
   2  -3  15 1284.80 198.043  40
  -2   3 -16 37489.5 1194.92  27
   2  -3  16 36943.5 1077.12  40
  -2   3 -16 34956.7 1265.62  39
  -2   3 -17 23553.6 896.280  27
   2  -3  17 22782.0 825.982  40
  -2   3 -17 21330.9 980.439  39
  -2   3 -18 749.379 175.922  27
  -2   3 -18 860.813 212.859  39
  -2   3 -19 33101.1 1197.24  39
   2  -3  20 23301.5 871.848  47
   2  -3  20 22140.1 740.433  45
   2  -3  21 7286.65 454.082  47
   2  -3  21 6899.55 368.780  45
   2  -3  21 6863.75 397.366  19
   2  -3  22 4180.63 317.164  47
   2  -3  22 3696.82 234.269  45
   2  -3  22 3638.60 261.319  19
   2  -3  23 438.609 108.813  47
   2  -3  23 401.512 93.1544  19
  -2   3 -23 208.311 106.824  48
   2  -2 -23 7095.28 301.695  32
   2  -2 -22 674.160 128.244  32
   2  -2 -22 743.906 133.323  29
   2  -2 -22 441.712 73.4946  21
   2  -2 -21 2648.97 258.675  32
   2  -2 -21 2743.72 254.442  29
   2  -2 -21 2881.55 217.384  21
   2  -2 -21 2540.40 249.872  24
   2  -2 -20 2993.57 287.616  29
   2  -2 -20 3423.16 308.689  24
  -2   2  20 2869.59 339.936  40
   2  -2 -19-39.3903 109.112  29
  -2   2  19-41.2412 145.970  40
   2  -2 -19 206.030 131.907  24
  -2   2  19 0.96630 136.091  46
  -2   2  19 77.0284 125.071  33
   2  -2 -18 648.027 169.363  29
   2  -2 -18 688.009 173.185  24
  -2   2  18 767.344 204.593  46
  -2   2  18 664.069 230.306  40
  -2   2  18 758.121 195.841  33
   2  -2 -17 1325.27 215.968  24
  -2   2  17 1435.32 242.420  46
  -2   2  17 1019.77 276.708  40
  -2   2  17 826.947 205.371  20
   2  -2 -16 25.6227 110.876  24
  -2   2  16-334.451 140.431  46
  -2   2  16-177.815 148.465  20
  -2   2  16-205.581 201.496  40
   2  -2 -15 9030.03 928.122   7
  -2   2  15 8358.15 594.207  40
  -2   2  15 7999.14 934.517  13
  -2   2  15 7714.98 499.048  46
   2  -2 -15 8755.17 904.758  12
  -2   2  15 7596.64 543.129  20
   2  -2 -15 7678.36 500.857  24
   2  -2 -14 3041.57 562.502   7
  -2   2  14 2805.55 348.088  20
  -2   2  14 3224.10 331.083  46
  -2   2  14 1934.81 457.467  13
   2  -2 -14 2923.71 531.237  12
  -2   2  14 2678.29 348.692  40
   2  -2 -13 8742.00 897.919   7
  -2   2  13 8883.15 946.051  13
  -2   2  13 8890.43 528.975  46
   2  -2 -13 8806.29 892.223  12
  -2   2  13 9034.98 587.896  40
  -2   2  13 8712.70 588.771  20
   2  -2 -12 1674.50 418.821   7
  -2   2  12 1784.77 467.294  13
  -2   2  12 1884.74 275.621  40
  -2   2  12 1774.73 273.495  20
   2  -2 -11 1807.36 406.401   7
  -2   2  11 2271.73 493.003  13
   2  -2 -10 1847.56 388.781   7
   2  -2 -10 1364.66 310.869   8
  -2   2  10 1425.58 388.390  13
   2  -2  -9 238731. 4985.84   7
  -2   2   9 238692. 5061.19  13
   2  -2  -9 231851. 4645.28   8
   2  -2  -8 162330. 3776.23   7
  -2   2   8 164464. 3839.47  13
   2  -2  -8 165206. 3552.49   8
   2  -2  -7 202279. 4191.65   7
  -2   2   7 196068. 4233.92  13
   2  -2  -7 196054. 3933.40   8
   2  -2  -7 199917. 4040.44  16
   2  -2  -6 29761.3 1280.30   7
  -2   2   6 27833.2 1283.55  13
   2  -2  -6 28099.6 1150.90   8
   2  -2  -6 28555.0 1207.09  16
   2  -2  -5 8104.92 626.433   7
  -2   2   5 7907.06 446.053  14
  -2   2   5 7983.75 655.046  13
   2  -2  -5 7671.07 572.040   8
   2  -2  -5 8354.54 587.619  16
   2  -2  -4 2903.75 370.664   7
  -2   2   4 3796.93 319.818  14
  -2   2   4 3148.19 434.457  13
   2  -2  -4 3240.70 186.932   2
   2  -2  -4 2939.99 341.759   8
   2  -2  -4 3554.39 363.388  16
   2  -2  -3 9327.53 615.163   7
  -2   2   3 10567.4 535.820  14
  -2   2   3 10102.0 679.997  13
   2  -2  -3 10074.3 382.447   2
   2  -2  -3 10121.1 589.447   8
   2  -2  -3 9434.62 549.717  16
   2  -2  -2 8937.11 564.136   7
  -2   2   2 9461.04 528.087  14
  -2   2   2 8616.41 604.478  13
   2  -2  -2 8471.17 517.680   8
   2  -2  -2 8710.71 487.201  16
   2  -2  -1 116938. 2322.99   7
  -2   2   1 116688. 2361.12  14
  -2   2   1 118076. 2519.32  13
   2  -2  -1 112313. 2273.74   8
   2  -2  -1 115975. 2123.12  16
   2  -2   0 39037.2 1084.07   7
  -2   2   0 39731.5 1226.68  14
  -2   2   0 41991.0 1274.52  13
  -2   2   0 39416.3 1062.05   1
   2  -2   0 39188.1 1073.21   8
  -2   2  -1 64219.9 1677.64  14
  -2   2  -1 68428.6 1673.74  13
   2  -2   1 64007.2 1591.16   5
  -2   2  -1 62178.5 1456.63   1
   2  -2   1 62193.0 1357.61   8
   2  -2   1 62310.9 1323.79   7
  -2   2  -2 367025. 5914.95  14
  -2   2  -2 362838. 5525.70   1
   2  -2   2 368216. 5615.31   5
   2  -2   2 361802. 5210.23   8
  -2   2  -3 64288.1 1546.05   1
  -2   2  -3 66668.1 1835.63  14
   2  -2   3 69886.5 1572.78   5
   2  -2   3 67967.2 1204.97   8
   2  -2   4 25055.1 1069.54  15
  -2   2  -4 25717.5 1082.68  14
   2  -2   4 24822.3 998.822   4
   2  -2   4 25271.7 832.931   5
  -2   2  -4 24225.8 872.888   1
   2  -2   5 29152.7 1187.39  15
  -2   2  -5 28440.1 1182.82  14
   2  -2   5 30518.3 902.270   5
   2  -2   5 28556.2 1096.42   4
  -2   2  -5 27280.6 960.717   1
   2  -2   6 16725.1 915.336  15
   2  -2   6 16423.0 836.486   4
  -2   2  -6 16277.3 744.524   1
   2  -2   7 149623. 3344.34  15
   2  -2   7 147468. 3148.79   4
  -2   2  -7 148377. 2910.67   1
   2  -2   8 26897.7 1269.78  15
   2  -2   8 26482.8 1165.68   4
  -2   2  -8 26753.9 1041.73   1
   2  -2   9 4868.39 557.300  15
  -2   2  -9 4865.11 448.703   1
   2  -2  10 14699.8 980.882  15
  -2   2 -10 13576.9 788.577   1
   2  -2  11 2509.99 435.959  15
  -2   2 -11 2532.17 361.252   1
   2  -2  12 3822.09 554.843  15
  -2   2 -12 3470.16 434.039   1
   2  -2  13 1774.30 409.500  15
  -2   2 -13 1759.01 233.768  27
  -2   2 -13 1616.80 254.932  39
  -2   2 -13 1176.14 271.281   1
   2  -2  14 3223.82 546.523  15
  -2   2 -14 3247.49 316.622  27
  -2   2 -14 2957.42 343.850  39
  -2   2 -14 2891.57 419.004   1
   2  -2  15 52194.7 2352.62  15
  -2   2 -15 54580.9 1451.59  27
  -2   2 -15 53106.4 1572.09  39
  -2   2 -15 53929.0 1915.27   1
   2  -2  16 20387.7 1431.43  15
  -2   2 -16 21941.7 846.853  27
  -2   2 -16 20533.7 949.994  39
  -2   2 -17 4412.59 361.337  27
  -2   2 -17 4498.64 441.872  39
   2  -2  19 7490.37 521.945  47
   2  -2  19 6656.15 433.737  45
   2  -2  20 2719.09 315.133  47
   2  -2  20 2803.76 301.201  19
   2  -2  20 2777.19 275.925  45
   2  -2  21 7613.31 482.209  47
   2  -2  21 7094.22 406.907  45
   2  -2  21 7397.92 432.891  19
  -2   2 -22 69.2428 104.361  48
   2  -2  22 84.0289 94.2695  45
   2  -2  22 183.064 131.636  47
   2  -2  22 164.068 95.5727  19
   2  -2  23 783.971 152.456  47
  -2   2 -23 631.708 114.696  48
   2  -2  23 579.490 106.132  19
   2  -1 -23 12596.5 443.745  32
   2  -1 -23 12615.5 461.161  29
   2  -1 -22 12644.4 519.574  29
   2  -1 -22 12966.4 539.646  24
  -2   1  22 12048.0 538.129  40
   2  -1 -21 3007.29 278.209  29
   2  -1 -21 3213.52 296.064  24
  -2   1  21 2399.16 298.859  40
   2  -1 -20 2050.03 254.003  29
   2  -1 -20 2115.48 223.841  30
   2  -1 -20 2100.17 263.428  24
  -2   1  20 2414.81 327.967  40
   2  -1 -19 2418.78 257.702  30
  -2   1  19 2047.77 331.632  40
   2  -1 -19 2278.60 284.137  24
   2  -1 -18 1019.93 187.041  30
   2  -1 -18 1111.27 220.739  24
  -2   1  18 931.315 253.738  40
  -2   1  18 723.198 201.845  20
   2  -1 -17 4643.51 365.633  30
   2  -1 -17 4773.96 403.689  24
  -2   1  17 3864.94 429.507  20
  -2   1  17 5026.03 496.053  40
   2  -1 -16 37597.3 1924.91   7
   2  -1 -16 37898.9 1106.66  30
  -2   1  16 37800.8 2040.85  13
  -2   1  16 38446.1 1331.38  40
   2  -1 -16 38174.2 1924.66  12
  -2   1  16 38026.8 1326.19  20
   2  -1 -15 6318.16 786.245   7
   2  -1 -15 6209.61 413.681  30
  -2   1  15 5982.64 798.039  13
  -2   1  15 6248.46 505.593  40
   2  -1 -14 779.536 303.142   7
  -2   1  14 798.137 223.777  40
  -2   1  14 648.621 309.783  13
   2  -1 -13 24.2134 171.957   7
  -2   1  13 230.578 289.645  13
  -2   1  13-234.002 160.209  41
  -2   1  13 75.5327 127.902  40
   2  -1 -13-250.963 210.254   8
   2  -1 -12 23499.6 1404.78   7
  -2   1  12 24364.4 1486.44  13
   2  -1 -12 25387.8 1328.38   8
   2  -1 -11 27723.3 1485.18   7
  -2   1  11 29787.9 1539.14  13
   2  -1 -11 28445.5 1367.79   8
   2  -1 -11 28430.6 1478.32  16
   2  -1 -10 126410. 3338.14   7
  -2   1  10 130158. 3401.19  13
   2  -1 -10 123666. 3084.79   8
   2  -1 -10 126864. 3287.59  16
   2  -1  -9 6111.89 644.802   7
  -2   1   9 6514.25 678.654  13
   2  -1  -9 6281.52 604.540   8
   2  -1  -9 6233.96 629.601  16
   2  -1  -8 329.560 201.805  16
   2  -1  -8 298.278 184.379   7
  -2   1   8 292.227 201.761  13
   2  -1  -8 475.410 198.024   8
  -2   1   7 9680.58 721.586  13
   2  -1  -7 9708.11 466.970   2
   2  -1  -7 9762.86 687.525   8
   2  -1  -7 9726.45 704.190  16
  -2   1   6 64202.0 1902.45  13
   2  -1  -6 63592.9 1368.86   2
   2  -1  -6 60440.7 1776.40   8
   2  -1  -6 61798.1 1822.98  16
  -2   1   5 22885.7 1018.33  13
   2  -1  -5 21906.7 710.527   2
  -2   1   5 21605.0 984.168   3
   2  -1  -5 22032.4 959.836   8
   2  -1  -5 22086.9 968.301  16
  -2   1   4 12063.0 442.865  14
  -2   1   4 11933.5 686.190  13
  -2   1   4 11418.3 667.923   3
   2  -1  -4 11421.2 507.224   2
   2  -1  -4 11641.4 651.710  16
  -2   1   3 44440.4 1045.19  14
  -2   1   3 42045.7 1309.91  13
  -2   1   3 41368.7 1285.97   3
   2  -1  -3 42321.3 1104.24   2
   2  -1  -3 42653.9 1275.00  16
   2  -1  -2 197.345 125.199  16
  -2   1   2 83.4291 120.051   3
  -2   1   2 64.0768 80.4261  14
  -2   1   2 92.7421 153.088  13
  -2   1   1 53546.5 1279.29  14
   2  -1  -1 48645.8 933.996   6
  -2   1   1 53234.7 1361.87  13
  -2   1   1 47639.1 1242.69   3
  -2   1   1 50670.1 1270.91   1
   2  -1   0 1382.84 182.663   7
  -2   1   0 1349.91 196.575  14
  -2   1   0 1358.64 218.658  13
  -2   1   0 1530.09 192.606   3
  -2   1   0 1594.84 219.272   1
   2  -1   1 51733.8 1110.58   7
  -2   1  -1 50609.9 1303.98   1
  -2   1  -1 53073.6 1295.65  13
   2  -1   2 4379.48 212.946   7
   2  -1   2 4606.61 393.023  15
  -2   1  -2 4685.32 367.415   1
   2  -1   2 4647.02 332.107   5
  -2   1  -3 43475.6 1225.27   1
   2  -1   3 43396.3 1317.88  15
   2  -1   3 45550.3 1086.84   5
   2  -1   3 45553.9 1326.83   4
   2  -1   4 7891.43 546.613  15
   2  -1   4 7969.19 517.694   4
   2  -1   4 8464.62 379.231   5
  -2   1  -4 7818.44 494.997   1
   2  -1   5 16988.0 831.416  15
   2  -1   5 17107.1 526.494   5
   2  -1   5 16646.1 791.768   4
  -2   1  -5 16273.3 733.877   1
   2  -1   6-111.073 134.015   4
   2  -1   6-65.7287 129.581  15
  -2   1  -6 30.4016 86.5498   1
   2  -1   7 17289.0 914.405  15
   2  -1   7 16616.0 857.110   4
  -2   1  -7 17220.0 799.377   1
   2  -1   8 11421.5 797.637  15
  -2   1  -8 11429.3 672.455   1
   2  -1   9 2644.87 427.049  15
  -2   1  -9 2687.92 346.067   1
   2  -1  10 547.848 255.133  15
  -2   1 -10 330.193 149.292   1
   2  -1  11 440.530 245.387  15
  -2   1 -11 360.146 140.275   1
   2  -1  12 3418.59 523.952  15
  -2   1 -12 3243.52 430.774   1
   2  -1  13 97.9582 156.769  15
  -2   1 -13 311.010 133.948  27
  -2   1 -13 650.271 192.934  39
   2  -1  13 431.899 176.206  10
  -2   1 -13 349.011 164.343   1
  -2   1 -14-9.74756 109.809  39
   2  -1  14-332.419 293.332  15
  -2   1 -14 75.8431 104.457  27
   2  -1  14 79.5119 109.806  10
  -2   1 -14-88.9772 139.801   1
   2  -1  15 1482.86 428.733  15
  -2   1 -15 1679.84 241.286  27
  -2   1 -15 1151.68 243.642  39
  -2   1 -15 1626.87 334.541   1
   2  -1  18 28195.4 975.665  45
   2  -1  18 27472.9 1044.35  47
   2  -1  19 229.241 165.009  45
   2  -1  19-57.2749 150.215  47
   2  -1  19 399.427 168.375  19
   2  -1  20 4480.48 369.212  19
   2  -1  20 4887.25 411.035  47
   2  -1  20 4803.68 373.322  45
   2  -1  21 4746.65 386.544  47
   2  -1  21 5131.75 354.752  45
   2  -1  21 5280.69 377.231  19
  -2   1 -21 4864.60 350.722  48
   2  -1  22 1621.42 197.566  45
   2  -1  22 1406.11 161.653  43
  -2   1 -22 1482.60 168.668  48
   2  -1  22 1189.98 176.980  19
   2  -1  22 1161.61 193.524  47
   2  -1  23 127.102 90.6289  19
   2   0 -23 27705.5 715.858  32
   2   0 -23 28375.6 742.823  29
   2   0 -23 27874.0 779.895  24
  -2   0  23 26790.7 800.449  40
   2   0 -22 15032.7 573.892  29
   2   0 -22 15484.8 616.500  24
   2   0 -21 5319.40 365.261  30
   2   0 -21 5414.50 365.804  29
  -2   0  21 4887.50 426.729  40
   2   0 -21 5549.54 399.202  24
   2   0 -20 1897.90 240.817  30
   2   0 -20 2268.88 276.764  24
  -2   0  20 2101.69 323.710  40
  -2   0  20 1539.77 243.421  20
   2   0 -19 9192.88 526.990  30
   2   0 -19 8815.78 541.718  24
  -2   0  19 9232.90 640.866  40
   2   0 -18 393.040 150.034  30
  -2   0  18 674.417 252.700  40
  -2   0  18 449.491 201.098  20
   2   0 -17 18379.0 767.939  30
  -2   0  17 18154.6 898.117  40
   2   0 -16 213.675 221.193   7
  -2   0  16 139.976 178.830  40
   2   0 -15 17914.0 1304.95   7
  -2   0  15 18091.3 1354.38  13
  -2   0  15 17769.8 851.707  40
  -2   0  15 18111.3 905.116  41
   2   0 -15 17934.1 1148.78   8
   2   0 -14 30257.0 1680.61   7
  -2   0  14 30803.9 1122.47  40
  -2   0  14 32075.1 1752.98  13
  -2   0  14 30452.3 1159.36  41
  -2   0  14 29034.4 848.164  17
   2   0 -14 31369.5 1520.66   8
   2   0 -14 30144.2 1689.62  16
   2   0 -13 1608.46 372.360  16
  -2   0  13 1717.82 423.296  13
   2   0 -13 1811.96 417.170   7
  -2   0  13 1486.60 230.034  41
  -2   0  13 2086.97 272.129  40
   2   0 -13 1680.74 347.339   8
   2   0 -12 342.679 221.887  16
   2   0 -12 225.394 183.827   7
  -2   0  12 772.025 334.078  13
   2   0 -12 727.933 262.187   8
   2   0 -11 1684.18 360.051  16
  -2   0  11 1672.01 396.711  13
   2   0 -11 2395.72 399.790   8
   2   0 -10 20711.8 915.856   2
  -2   0  10 20266.0 1219.51   3
  -2   0  10 20351.0 1175.55  13
   2   0 -10 21134.4 1142.54   8
   2   0 -10 20999.4 1201.43  16
   2   0  -9 89244.3 2104.78   2
  -2   0   9 90322.8 2644.79   3
   2   0  -9 91565.6 2500.41   8
  -2   0   9 91981.2 2578.01  13
   2   0  -9 92689.5 2624.79  16
   2   0  -8 4814.42 395.536   2
  -2   0   8 4528.49 509.180  13
  -2   0   8 4562.97 544.577   3
   2   0  -8 4901.13 502.564   8
   2   0  -8 5243.28 557.341  16
  -2   0   7 44532.6 1521.36  13
   2   0  -7 43887.7 1259.56   2
  -2   0   7 42085.7 1599.36   3
   2   0  -7 42922.6 1577.92  16
   2   0  -6 30570.4 1270.07  16
  -2   0   6 32656.8 1205.82  13
   2   0  -6 31383.5 1019.60   2
  -2   0   6 30042.7 1260.68   3
  -2   0   5 30894.7 1101.64  13
   2   0  -5 31637.6 741.001  10
   2   0  -5 30424.9 996.398   2
  -2   0   5 31361.4 1213.70   3
  -2   0   4 16092.2 730.774  13
   2   0  -4 15760.6 554.530  10
  -2   0   4 16562.2 822.820   3
   2   0  -4 15384.3 683.669   2
  -2   0   3 1082.94 244.622   3
   2   0  -3 1236.92 204.940   2
  -2   0   3 1252.65 213.894  13
  -2   0   2 41731.4 1088.47  13
   2   0  -2 39029.9 956.317   6
  -2   0   2 40579.7 1122.00   1
  -2   0   2 39421.1 1212.58   3
   2   0  -1 67251.5 1451.15   6
  -2   0   1 66853.6 1423.51  13
  -2   0   1 65714.7 1554.51   1
  -2   0   1 65812.5 1555.65   3
   2   0   0 3889.13 296.306  15
  -2   0   0 4005.10 276.317  13
  -2   0   0 3822.89 335.042   1
  -2   0   0 3724.58 314.748   3
   2   0   1 90291.6 1841.02  15
  -2   0  -1 94180.1 1975.28   1
  -2   0  -1 92687.3 1768.94   3
   2   0   2 30243.8 937.897  15
  -2   0  -2 29372.7 990.362   1
   2   0   2 32854.2 1003.31   4
  -2   0  -2 31007.9 794.525   3
   2   0   3 1156.13 199.901  15
  -2   0  -3 1406.60 137.103   3
   2   0   3 1135.28 209.050   4
  -2   0  -3 1203.98 209.740   1
   2   0   3 1467.01 147.554   5
   2   0   4 415.214 150.045  15
  -2   0  -4 489.533 168.796   1
   2   0   4 412.478 154.419   4
   2   0   5 19131.4 853.620  15
   2   0   5 18968.2 831.981   4
  -2   0  -5 19550.9 829.972   1
   2   0   6 22785.9 986.818  15
  -2   0  -6 22667.5 930.367   1
   2   0   7 10821.2 708.401  15
  -2   0  -7 10217.9 630.399   1
  -2   0  -8 2230.74 306.299   1
   2   0   8 1906.50 344.074  15
   2   0   9 11137.9 814.648  15
  -2   0  -9 12050.9 739.361   1
  -2   0 -10-6.02311 100.589   1
   2   0  10-89.7172 156.066  15
   2   0  10 17.8536 131.110  10
   2   0  11 11640.6 933.001  15
  -2   0 -11 12828.8 821.219   1
   2   0  11 12751.7 843.350  10
   2   0  12-77.6022 168.548  15
   2   0  12 254.000 148.601  10
  -2   0 -12 165.325 138.184   1
   2   0  13-111.212 198.368  15
   2   0  13 222.170 157.264  10
  -2   0 -13 187.931 154.157   1
   2   0  14 5608.11 743.861  15
  -2   0 -14 6690.57 648.116   1
   2   0  15 1759.75 419.606  15
   2   0  16 2229.10 300.064  47
   2   0  17-263.911 165.801  47
   2   0  17 159.622 141.672  45
   2   0  18 1185.96 230.342  19
   2   0  18 1112.90 230.240  45
   2   0  18 1119.78 253.957  47
   2   0  19 6244.19 491.953  47
   2   0  19 6158.23 443.330  45
  -2   0 -19 6797.96 438.415  48
   2   0  19 6050.04 452.985  19
   2   0  20 33251.9 1099.29  47
   2   0  20 32888.8 1024.16  45
   2   0  20 34044.6 1062.63  19
  -2   0 -20 33511.1 887.315  23
   2   0  21 87.5826 131.896  47
   2   0  21 162.719 118.562  45
   2   0  21 283.726 125.110  43
   2   0  21 351.976 153.992  19
   2   0  22 3220.07 258.612  45
   2   0  22 2634.20 210.489  43
   2   0  22 3361.81 278.514  19
   2   0  23 784.915 133.661  19
   2   1 -24 9512.20 322.616  29
   2   1 -24 9908.47 373.643  24
   2   1 -23 294.846 92.5444  29
   2   1 -23 310.634 103.886  24
  -2  -1  23 264.404 139.053  40
   2   1 -22 1353.80 182.746  30
   2   1 -22 1556.07 186.376  29
   2   1 -22 1240.87 188.418  24
  -2  -1  22 1231.35 231.584  40
   2   1 -21 8771.83 479.711  30
   2   1 -21 8327.96 492.295  24
  -2  -1  21 7841.39 543.111  40
  -2  -1  21 7543.04 476.006  20
   2   1 -20 9864.02 552.171  30
  -2  -1  20 9909.30 655.054  40
  -2  -1  20 9662.32 610.951  20
   2   1 -20 9602.87 554.817  24
   2   1 -19 139.239 117.927  30
  -2  -1  19 662.036 229.883  40
   2   1 -18 19379.0 817.933  30
  -2  -1  18 18385.4 924.229  40
  -2  -1  17 50633.6 1626.75  40
  -2  -1  17 60438.3 1824.61  41
   2   1 -16 2196.43 477.931   7
  -2  -1  16 2341.71 518.009  13
  -2  -1  16 2695.07 369.591  40
  -2  -1  16 2427.61 355.775  41
   2   1 -16 1754.62 332.582   8
   2   1 -16 2117.90 464.579  16
   2   1 -15 499.212 247.595  16
   2   1 -15 808.513 326.300   7
  -2  -1  15 1145.35 402.443  13
  -2  -1  15 570.148 197.957  41
  -2  -1  15 518.544 198.556  40
   2   1 -15 491.800 240.435   8
  -2  -1  14 36149.4 1822.55  13
  -2  -1  14 30450.8 1204.08  41
  -2  -1  14 32207.3 1168.99  40
   2   1 -14 34740.5 1622.23   8
   2   1 -14 34641.4 1819.44  16
   2   1 -13 394.190 240.465  16
  -2  -1  13 15.6113 205.643  13
  -2  -1  13 356.506 197.361  40
   2   1 -13 135.416 132.264   8
   2   1 -13-67.0636 117.000   2
   2   1 -12 20740.1 1118.95   2
  -2  -1  12 21651.8 1302.13  13
  -2  -1  12 22803.6 1423.66   3
   2   1 -12 23265.9 1257.39   8
   2   1 -12 23794.5 1413.15  16
   2   1 -11 18082.4 994.672   2
  -2  -1  11 16837.4 1200.31   3
  -2  -1  11 18762.4 1139.70  13
   2   1 -11 19295.2 1125.74   8
   2   1 -11 17968.9 1201.09  16
   2   1 -10 715.086 251.087  16
   2   1 -10 924.626 235.851   2
  -2  -1  10 1343.83 385.530   3
  -2  -1  10 893.862 289.921  13
   2   1 -10 745.125 245.284   8
   2   1  -9 45704.2 1813.08  16
   2   1  -9 48120.7 1540.79   2
  -2  -1   9 46974.5 1872.74   3
  -2  -1   9 45233.8 1655.71  13
  -2  -1   8 28789.3 1208.40  13
   2   1  -8 30505.8 1156.65   2
  -2  -1   8 29745.4 1394.76   3
   2   1  -7 5564.11 472.221   2
  -2  -1   7 5319.96 598.840   3
  -2  -1   7 5326.63 479.285  13
   2   1  -6 60.6681 128.684   2
  -2  -1   6-50.6172 187.992   3
  -2  -1   6 157.505 174.601  13
  -2  -1   5 35834.9 1127.35  13
   2   1  -5 36791.2 875.051  10
   2   1  -5 36642.5 1221.24   2
  -2  -1   5 37356.0 1398.56   3
  -2  -1   4 9773.26 509.054  13
   2   1  -4 9407.66 432.903  10
   2   1  -4 9391.96 585.646   2
  -2  -1   4 9789.89 675.107   3
   2   1  -3 21887.1 826.426   6
  -2  -1   3 22517.6 706.583  13
   2   1  -3 22877.7 752.888  10
  -2  -1   3 23030.0 978.458   3
   2   1  -3 22259.5 924.008   2
  -2  -1   2 5427.03 395.263   1
   2   1  -2 5759.59 427.233   6
  -2  -1   2 5447.66 291.857  13
   2   1  -2 5395.96 368.036  10
  -2  -1   2 5725.15 475.868   3
   2   1  -1 19549.1 475.339  15
   2   1  -1 21602.1 876.987   6
   2   1  -1 21879.9 805.754  10
  -2  -1   1 21962.0 812.731   1
  -2  -1   1 22154.3 882.738   3
   2   1   0 54222.8 1050.00  15
   2   1   0 53951.3 1543.68   6
  -2  -1   0 53401.6 1396.71   1
   2   1   0 55771.3 1254.13   4
   2   1   0 53740.8 1428.28  10
  -2  -1   0 53534.2 1430.97   3
   2   1   1 68469.3 1330.98  15
   2   1   1 66136.0 1673.23  10
  -2  -1  -1 67771.1 1639.04   1
   2   1   1 65790.8 1452.86   4
  -2  -1  -1 66761.9 1590.75   3
   2   1   2 7471.75 394.351  15
  -2  -1  -2 6972.77 472.034   1
   2   1   2 6727.44 419.784   4
   2   1   2 6975.68 502.712  10
  -2  -1  -2 6600.27 423.975   3
   2   1   3 91770.3 1880.88  15
  -2  -1  -3 92378.7 2060.46   1
   2   1   3 91356.6 1895.36   4
   2   1   3 89177.6 2142.33  10
  -2  -1  -3 92560.8 1872.93   3
  -2  -1  -4 17388.4 652.547   3
   2   1   4 16715.3 724.746  15
   2   1   4 16180.5 826.277  10
  -2  -1  -4 16454.4 776.028   1
  -2  -1  -5 21271.2 717.469   3
   2   1   5 20704.5 872.212  15
   2   1   5 21320.9 969.399  10
  -2  -1  -5 21361.0 897.898   1
   2   1   6 34305.0 1244.52  15
   2   1   6 37015.7 1352.19  10
  -2  -1  -6 37128.6 1254.48   1
   2   1   7 27111.6 1142.39  15
   2   1   7 26813.3 1153.58  10
  -2  -1  -7 26375.1 1071.79   1
   2   1   8 5095.14 534.261  15
   2   1   8 5756.87 532.236  10
  -2  -1  -8 5704.76 510.080   1
   2   1   9 1962.23 354.945  15
  -2  -1  -9 2316.63 339.064   1
   2   1   9 2228.04 347.753  10
   2   1  10 17449.3 1118.89  15
   2   1  10 18856.3 1025.31  10
  -2  -1 -10 18675.6 988.790   1
   2   1  11 1771.05 375.878  15
  -2  -1 -11 2370.63 372.757   1
   2   1  11 1749.81 329.644  10
   2   1  12 32619.1 1650.01  15
   2   1  12 34902.1 1444.69  10
  -2  -1 -12 36554.6 1497.99   1
   2   1  13 19049.4 779.946  47
   2   1  13 18422.7 1018.53  10
  -2  -1 -13 19088.8 1101.61   1
   2   1  14 17551.6 775.937  47
  -2  -1 -14 17397.0 1058.88   1
   2   1  15 10414.6 607.471  47
   2   1  16 2259.48 287.032  45
   2   1  16 2202.46 303.506  47
   2   1  16 2048.87 287.867  19
   2   1  17 51096.3 1484.40  47
   2   1  17 52214.7 1470.23  19
   2   1  17 53747.9 1447.09  45
   2   1  18 16469.3 779.635  47
   2   1  18 17200.8 760.333  45
   2   1  18 16431.0 767.055  19
  -2  -1 -19 2203.71 242.015  23
   2   1  19 2294.88 294.372  45
   2   1  19 2610.04 307.620  19
   2   1  19 2214.18 300.140  47
   2   1  20 4397.47 353.307  43
   2   1  20 4208.68 364.036  19
  -2  -1 -20 4248.95 300.257  23
   2   1  20 4077.17 348.465  45
   2   1  21 303.485 133.668  45
   2   1  21 377.492 130.303  43
   2   1  21 335.667 138.374  19
  -2  -1 -21 158.012 84.1304  23
   2   1  22 17395.4 536.016  43
   2   1  22 18948.0 629.179  19
   2   2 -24 1001.98 120.020  24
  -2  -2  24 823.950 144.495  40
   2   2 -23 466.935 120.364  30
   2   2 -23 257.298 76.4023  29
   2   2 -23 401.793 111.474  24
  -2  -2  23 288.206 146.368  40
   2   2 -22 1224.16 186.639  30
   2   2 -22 1496.83 173.418  29
   2   2 -22 1415.71 191.272  24
  -2  -2  22 755.007 145.339  20
  -2  -2  22 1487.08 246.704  40
   2   2 -21 5586.68 393.569  30
   2   2 -21 5759.15 400.487  24
  -2  -2  21 5914.41 488.045  40
   2   2 -20 475.545 179.327  30
  -2  -2  20 967.183 269.751  40
   2   2 -19 296.435 148.051  30
  -2  -2  19 121.013 193.568  41
  -2  -2  19 246.709 204.007  40
  -2  -2  18 2871.69 384.738  41
  -2  -2  18 3189.33 406.296  40
  -2  -2  17 10483.2 727.121  41
  -2  -2  17 8894.11 638.058  40
   2   2 -16 3758.24 610.419  16
   2   2 -16 3194.85 556.920   7
  -2  -2  16 3249.19 581.384  13
  -2  -2  16 3598.88 444.278  41
  -2  -2  16 3514.03 391.031  40
   2   2 -16 3941.85 529.105   8
   2   2 -15 148667. 2745.85  26
  -2  -2  15 158186. 3140.17  40
  -2  -2  15 157947. 4183.58  13
   2   2 -15 156236. 3827.47   8
   2   2 -15 165200. 4425.63  16
   2   2 -14 1381.11 377.874  16
  -2  -2  14 766.367 306.347   3
   2   2 -14 1321.71 190.086  26
  -2  -2  14 1677.19 430.575  13
  -2  -2  14 1607.91 280.103  40
   2   2 -14 1432.04 334.068   8
   2   2 -14 1484.76 341.018   2
  -2  -2  13 7091.73 772.583  13
   2   2 -13 7164.47 729.684   2
  -2  -2  13 6728.08 503.990  40
  -2  -2  13 7097.35 841.650   3
   2   2 -13 6339.31 693.827   8
   2   2 -13 7076.03 811.604  16
   2   2 -12 435.849 204.074  16
   2   2 -12 541.429 191.648   2
  -2  -2  12 190.113 229.773   3
  -2  -2  12 498.188 277.695  13
  -2  -2  12 331.718 123.344  41
   2   2 -12 356.639 205.771   8
  -2  -2  11 10997.0 853.312  13
   2   2 -11 9691.03 764.951   2
  -2  -2  11 10334.6 945.744   3
   2   2 -11 10338.9 940.994  16
  -2  -2  10 4154.09 603.490   3
   2   2 -10 4846.56 525.000   2
  -2  -2  10 4341.05 513.669  13
   2   2  -9 19069.3 1009.20   2
  -2  -2   9 19781.8 1225.83   3
  -2  -2   9 18281.1 980.980  13
   2   2  -8 1383.80 272.419   2
  -2  -2   8 1851.16 434.556   3
  -2  -2   8 1518.24 274.122  13
  -2  -2   7 8784.34 574.260  13
   2   2  -7 10260.8 683.969   2
  -2  -2   7 9911.55 799.062   3
   2   2  -6 9914.86 664.819   2
  -2  -2   6 9993.26 578.810  13
  -2  -2   6 9556.60 761.969   3
   2   2  -5 1584.99 296.126   2
  -2  -2   5 1499.58 335.736   3
  -2  -2   5 1168.27 190.683  13
   2   2  -5 1218.50 169.291  10
   2   2  -4 23555.6 1004.56   6
   2   2  -4 22222.5 770.132  10
   2   2  -4 22228.4 1007.12   2
  -2  -2   4 22510.6 1085.51   3
   2   2  -3 52928.7 1622.86   6
   2   2  -3 52953.4 1349.88  10
   2   2  -3 53184.1 1625.52   2
  -2  -2   3 55609.2 1743.11   3
   2   2  -2 12304.9 735.039   6
   2   2  -2 12091.8 600.219  10
   2   2  -2 12192.5 737.337   2
  -2  -2   2 12774.7 787.631   3
  -2  -2   1 2051.81 325.693   3
   2   2  -1 1670.67 301.229   6
   2   2  -1 1768.08 146.852   4
   2   2  -1 1920.61 260.266  10
  -2  -2   1 1951.02 248.595   1
   2   2   0 14800.4 855.309   6
  -2  -2   0 16036.2 714.990   1
   2   2   0 16012.8 737.752  10
  -2  -2   0 14605.0 796.658   3
  -2  -2  -1 20204.3 934.151   3
   2   2   1 20473.9 1048.24   6
  -2  -2  -1 21984.2 856.871   1
   2   2   1 20999.3 888.780  10
  -2  -2  -2 185408. 3557.54   3
   2   2   2 190727. 3995.20   6
  -2  -2  -2 195376. 3469.32   1
   2   2   2 184288. 3548.32  10
   2   2   3 140.758 87.2146  15
  -2  -2  -3 317.917 135.986   1
  -2  -2  -3 420.657 183.301   3
   2   2   3 210.857 144.944  10
   2   2   4 123740. 2513.24  15
  -2  -2  -4 129926. 2653.21   3
  -2  -2  -4 130234. 2687.07   1
   2   2   4 124711. 2773.84  10
   2   2   5 1588.18 259.943  15
  -2  -2  -5 1605.84 258.839   3
   2   2   5 1551.64 283.218  10
  -2  -2  -5 1787.59 275.324   1
   2   2   6 186.105 121.730  15
  -2  -2  -6-16.9205 110.498   3
  -2  -2  -6 114.440 107.943   1
   2   2   6-70.5924 135.513  10
   2   2   7 731.991 216.019  15
  -2  -2  -7 1125.48 240.796   1
   2   2   7 1277.78 259.089  10
   2   2   8 3742.43 464.867  15
   2   2   8 4210.82 473.008  10
  -2  -2  -8 3957.33 432.093   1
   2   2   9 15994.7 944.850  10
  -2  -2  -9 16993.0 930.988   1
  -2  -2 -10 1414.17 276.940   1
   2   2  10 1548.17 311.542  10
   2   2  11 31587.3 953.350  47
   2   2  11 30855.6 1370.53  10
  -2  -2 -11 28535.9 873.359  35
  -2  -2 -11 31789.1 1381.30   1
  -2  -2 -12 1000.22 252.476   1
   2   2  12 1542.14 303.926  10
   2   2  12 1011.57 185.765  47
  -2  -2 -12 998.369 150.904  35
   2   2  13 7976.96 507.124  47
   2   2  13 7915.58 489.449  45
   2   2  13 7524.88 663.885  10
   2   2  13 8457.35 518.684  19
  -2  -2 -13 9155.99 740.589   1
   2   2  14 51103.6 1442.57  47
   2   2  14 54247.6 1423.52  45
   2   2  14 52591.8 1457.61  19
   2   2  15 18825.3 829.401  47
   2   2  15 19693.3 809.228  45
   2   2  15 19691.4 843.840  19
   2   2  16 26116.8 992.641  47
   2   2  16 26849.2 977.932  45
   2   2  16 27531.8 1009.46  19
   2   2  17 2415.18 307.715  45
  -2  -2 -17 2468.70 293.577  23
   2   2  17 2515.64 319.223  19
   2   2  17 2276.24 295.176  47
  -2  -2 -18 12382.3 596.641  23
   2   2  18 12491.8 629.727  45
   2   2  18 13490.6 669.180  43
   2   2  18 12205.6 639.660  19
   2   2  18 12926.8 577.310  18
  -2  -2 -19 573.898 142.948  23
   2   2  19 435.730 167.335  45
   2   2  19 322.066 154.542  43
   2   2  19 464.514 177.684  19
   2   2  19 641.473 145.769  18
  -2  -2 -20 996.233 154.583  23
   2   2  20 1146.89 192.956  43
   2   2  20 736.175 184.474  19
   2   2  20 810.884 130.380  18
  -2  -2 -21 268.798 92.9782  23
   2   2  21 158.871 103.355  43
   2   3 -23 150.159 88.6000  30
   2   3 -23 230.469 53.8792  29
   2   3 -23 230.571 82.9255  24
  -2  -3  23 234.745 128.698  40
  -2  -3  23-44.9399 66.7279  20
   2   3 -22 16312.8 599.765  24
   2   3 -22 15854.7 607.806  30
   2   3 -22 15518.6 497.459  29
  -2  -3  22 16810.3 700.218  40
   2   3 -21 3130.21 298.899  30
  -2  -3  21 3209.84 352.662  40
   2   3 -20-123.296 131.907  30
  -2  -3  20 167.498 187.499  40
   2   3 -19 6816.86 476.597  30
  -2  -3  19 8488.83 632.986  41
  -2  -3  19 7496.79 566.687  40
   2   3 -18 669.190 153.994  26
  -2  -3  18 1055.45 284.170  41
  -2  -3  18 866.819 230.046  40
   2   3 -17 10831.7 570.595  26
  -2  -3  17 9765.65 713.168  41
  -2  -3  17 10983.2 689.212  40
   2   3 -16 54571.5 1442.58  26
  -2  -3  16 56398.7 1641.24  40
   2   3 -15 1684.37 439.743  16
  -2  -3  15 2444.46 548.910   3
   2   3 -15 2085.21 265.808  26
  -2  -3  15 2055.32 322.116  40
   2   3 -15 2244.97 421.261   8
   2   3 -15 1293.94 334.705   2
  -2  -3  14 8728.50 833.765  13
   2   3 -14 9609.81 895.735   2
  -2  -3  14 8642.71 658.069  41
  -2  -3  14 9869.23 625.153  40
  -2  -3  14 10301.8 1051.30   3
   2   3 -14 9285.11 822.840   8
   2   3 -14 12291.8 1096.90  16
   2   3 -13 1486.06 346.977   2
   2   3 -13 1856.82 414.418  16
  -2  -3  13 1510.78 444.211   3
  -2  -3  13 2534.68 445.269  13
  -2  -3  13 1654.75 288.826  41
  -2  -3  13 1675.99 251.114  40
   2   3 -13 964.791 268.098   8
   2   3 -12 23854.9 1524.43  16
   2   3 -12 25138.6 1383.54   2
  -2  -3  12 24229.9 1037.12  41
  -2  -3  12 23480.1 891.253  40
  -2  -3  12 23779.9 1550.59   3
  -2  -3  12 24568.7 1311.91  13
   2   3 -11 1634.81 334.253   2
  -2  -3  11 2009.16 473.353   3
  -2  -3  11 2122.89 400.170  13
  -2  -3  11 2554.84 330.935  41
   2   3 -10 5278.36 584.532   2
  -2  -3  10 5372.27 692.534   3
   2   3  -9 20058.2 1115.36   2
  -2  -3   9 20877.4 1324.43   3
   2   3  -8 1290.03 286.274   2
  -2  -3   8 1183.53 340.439   3
   2   3  -7 67084.7 2059.55   2
  -2  -3   7 68189.5 2342.74   3
   2   3  -6 74.1497 113.053   2
  -2  -3   6 100.755 245.425   3
   2   3  -5 6119.25 568.582   2
  -2  -3   5 5929.50 620.104   3
   2   3  -4 26677.9 1252.97   6
   2   3  -4 26836.1 973.285  10
   2   3  -4 26755.2 1194.60   2
  -2  -3   4 28338.7 1334.02   3
   2   3  -3 3686.96 475.409   6
   2   3  -3 4162.89 373.722  10
   2   3  -3 4226.34 466.597   2
  -2  -3   3 4167.09 514.628   3
   2   3  -2 15918.9 971.701   6
   2   3  -2 15135.8 751.795  10
   2   3  -2 15091.4 892.529   2
  -2  -3   1 150282. 3376.59   3
  -2  -3   1 151961. 2858.66   1
   2   3  -1 150672. 3504.27   6
   2   3  -1 148614. 3008.77  10
   2   3  -1 146699. 3308.64   2
  -2  -3   0 5283.99 548.601   3
   2   3   0 5052.72 572.799   6
   2   3   0 5699.45 470.436  10
  -2  -3   0 4691.84 386.971   1
  -2  -3  -1 208363. 4199.75   3
   2   3   1 213512. 4558.08   6
  -2  -3  -1 223490. 3818.18   1
   2   3   1 208350. 3982.62  10
  -2  -3  -2 14429.4 857.831   3
   2   3   2 13264.3 967.195   6
  -2  -3  -2 15084.5 737.656   1
   2   3   2 15127.1 824.433  10
  -2  -3  -3 6920.50 587.650   3
   2   3   3 6823.93 712.538   6
  -2  -3  -3 7289.52 528.008   1
   2   3   3 6365.93 551.898  10
  -2  -3  -4 3039.66 411.964   3
  -2  -3  -4 3586.79 377.655   1
   2   3   4 3452.79 534.453   6
   2   3   4 3172.15 401.095  10
  -2  -3  -5 18670.4 994.297   3
  -2  -3  -5 19459.0 913.433   1
   2   3   5 19126.5 1015.02  10
  -2  -3  -6 27.4683 119.005   1
  -2  -3  -6 44.1558 151.387   3
   2   3   6 151.593 117.417  10
   2   3   7 517.156 204.071  10
  -2  -3  -7 551.905 179.162   1
  -2  -3  -8 267.611 151.918   1
   2   3   8 214.606 118.752  10
  -2  -3  -9 594.717 140.225  23
   2   3   9 510.690 100.821  45
  -2  -3  -9 656.640 207.600   1
   2   3   9 222.486 141.630  10
   2   3   9 714.577 138.518  19
  -2  -3  -9 657.575 142.386  35
  -2  -3 -10 36.4954 122.319  23
   2   3  10 34.3976 96.8439  45
  -2  -3 -10 76.0133 87.0273   1
   2   3  10 98.2003 144.959  10
   2   3  10 48.0137 103.215  19
  -2  -3 -10 101.567 100.629  35
  -2  -3 -11 876.498 245.707   1
   2   3  11 632.502 150.917  47
  -2  -3 -11 841.051 201.148  23
   2   3  11 402.867 134.342  45
   2   3  11 727.487 210.301  10
   2   3  11 806.478 175.321  19
  -2  -3 -11 640.006 144.739  35
   2   3  12 68928.7 1657.41  47
   2   3  12 71466.2 1648.89  45
   2   3  12 69454.9 2226.87  10
   2   3  12 71504.0 1701.52  19
  -2  -3 -12 67549.6 1504.95  35
  -2  -3 -12 71328.0 1763.45  23
  -2  -3 -12 74292.6 2214.80   1
   2   3  13 1476.30 226.682  47
  -2  -3 -13 1352.23 236.249  23
   2   3  13 1525.47 237.927  45
  -2  -3 -14 2340.43 309.141  23
   2   3  14 2270.66 284.156  45
   2   3  14 2304.32 312.389  19
   2   3  14 2349.78 300.247  47
  -2  -3 -15 105.873 141.936  23
   2   3  15 104.454 159.804  45
   2   3  15 367.128 176.569  43
   2   3  15 70.6862 152.037  19
  -2  -3 -16 7725.19 503.661  23
   2   3  16 7597.33 500.140  45
   2   3  16 7914.98 541.197  43
   2   3  16 7040.55 496.851  19
   2   3  17 12943.1 635.952  45
   2   3  17 12744.4 658.841  43
  -2  -3 -17 12219.6 621.564  23
   2   3  17 12519.8 641.053  19
   2   3  17 12563.9 587.425  18
  -2  -3 -18 100.434 100.285  23
   2   3  18 15.4017 127.130  45
   2   3  18 161.392 138.220  43
   2   3  18-2.94817 139.889  19
   2   3  18 162.454 111.623  18
  -2  -3 -19-143.760 111.724  23
   2   3  19-94.9354 131.589  43
   2   3  19-75.1321 107.302  18
  -2  -3 -20 109.160 78.1478  23
   2   3  20 359.303 126.065  50
   2   3  20 226.589 120.043  43
   2   3  20 7.67800 63.8019  18
   2   4 -23 209.348 80.4742  30
   2   4 -23 259.771 73.6030  24
  -2  -4  23 85.5213 90.5632  40
  -2  -4  23-32.5260 68.5449  20
   2   4 -22 2358.31 224.102  30
   2   4 -22 2686.94 220.375  24
  -2  -4  22 2218.32 270.327  40
   2   4 -21 3476.52 293.810  30
  -2  -4  21 2671.27 325.737  40
   2   4 -20 3817.92 331.568  30
  -2  -4  20 4748.68 439.046  41
  -2  -4  20 3542.94 369.691  40
   2   4 -19 6481.46 449.008  30
   2   4 -19 5967.03 407.453  26
  -2  -4  19 6671.65 535.277  41
  -2  -4  19 6070.49 503.170  40
   2   4 -18 679.649 169.889  26
  -2  -4  18 419.501 261.685  41
  -2  -4  18 558.475 208.192  40
   2   4 -17-78.4524 106.701  26
  -2  -4  17-31.5408 185.700  40
   2   4 -17-75.6726 94.1672  39
   2   4 -16 22925.0 885.951  26
  -2  -4  16 21931.8 954.351  40
   2   4 -16 22874.1 872.013  39
   2   4 -15 1269.67 233.390  26
  -2  -4  15 1383.89 314.423  41
  -2  -4  15 1320.36 263.103  40
   2   4 -15 1326.61 230.577  39
   2   4 -14 36601.1 1841.92   2
  -2  -4  14 34557.2 1363.73  41
  -2  -4  14 34716.1 1192.26  40
   2   4 -14 35922.1 1150.39  39
  -2  -4  14 36834.0 2030.68   3
   2   4 -14 34576.1 1606.40   8
   2   4 -14 38954.6 1980.25  16
  -2  -4  13 63454.4 1917.15  41
   2   4 -13 65494.3 2518.69   2
  -2  -4  13 67865.9 1711.37  40
   2   4 -13 67319.8 1676.00  39
  -2  -4  13 68395.3 2804.38   3
   2   4 -12 210.807 207.174   2
  -2  -4  12 58.5188 207.454   3
  -2  -4  12 283.475 159.802  41
  -2  -4  12 349.306 185.152  40
   2   4 -11 18988.0 1231.40   2
  -2  -4  11 20702.1 952.496  41
  -2  -4  11 17926.3 736.461  40
  -2  -4  11 20035.6 1432.16   3
   2   4 -10 8426.80 794.050   2
  -2  -4  10 8683.39 925.131   3
   2   4  -9 5487.36 629.956   2
  -2  -4   9 5170.97 692.983   3
   2   4  -8 13367.0 949.912   2
  -2  -4   8 12725.3 1060.14   3
   2   4  -7 9578.28 786.356   2
  -2  -4   7 8384.65 842.444   3
   2   4  -6 23417.9 1225.15   2
  -2  -4   6 24399.3 1406.03   3
   2   4  -5 23.6810 151.278   2
  -2  -4   5-142.159 192.570   3
   2   4  -4 30128.8 1482.92   6
   2   4  -4 29129.7 1345.22   2
  -2  -4   4 30126.5 1509.45   3
   2   4  -3 1080.96 268.731   2
   2   4  -3 1395.36 369.832   6
  -2  -4   3 1362.08 357.514   3
   2   4  -2 6397.10 703.913   6
   2   4  -2 5702.84 502.093  10
   2   4  -2 5549.64 575.933   2
  -2  -4   2 5872.33 645.045   3
  -2  -4   1 7180.41 736.209   3
   2   4  -1 7768.38 765.164   6
   2   4  -1 8002.51 615.906  10
   2   4  -1 8192.00 694.909   2
  -2  -4   0 39900.2 1713.79   3
   2   4   0 42120.1 1858.25   6
   2   4   0 42716.7 1518.87  10
   2   4   0 40572.9 1625.78   2
  -2  -4  -1 3773.11 528.910   3
   2   4   1 3834.97 568.381   6
   2   4   1 4368.34 475.986  10
   2   4   1 4026.08 502.007   2
  -2  -4  -1 4692.74 389.784   1
  -2  -4  -2 114121. 3023.75   3
   2   4   2 115820. 3401.14   6
   2   4   2 109707. 2789.53  10
  -2  -4  -2 121571. 2492.98   1
   2   4   2 116223. 3030.20   2
  -2  -4  -3 14473.1 979.164   3
   2   4   3 14898.7 1146.06   6
  -2  -4  -3 15898.1 774.742   1
   2   4   3 14668.8 909.844  10
   2   4   4 2049.45 439.384   6
  -2  -4  -4 2194.63 291.383   1
  -2  -4  -4 2135.06 394.022   3
   2   4   4 2022.13 349.422  10
  -2  -4  -5 9036.40 764.065   3
   2   4   5 10172.5 986.006   6
   2   4   5 9417.02 753.779  10
  -2  -4  -5 9997.75 649.584   1
  -2  -4  -6-101.802 151.090   3
  -2  -4  -6 73.2717 123.619   1
  -2  -4  -6-23.5069 118.674  23
   2   4   6 39.1543 212.577   6
   2   4   6 135.028 156.237  10
  -2  -4  -6-20.2862 90.8249  35
  -2  -4  -7 9518.29 657.474   1
   2   4   7 9396.71 1002.53   6
  -2  -4  -7 8848.56 502.024  44
   2   4   7 8620.41 757.072  10
  -2  -4  -7 9365.20 478.475  35
  -2  -4  -7 7940.52 510.082  23
   2   4   8 16873.4 1373.64   6
  -2  -4  -8 15238.2 690.097  44
   2   4   8 14975.8 1010.59  10
  -2  -4  -8 15984.0 643.511  35
  -2  -4  -8 15119.0 714.599  23
  -2  -4  -9 22707.4 925.550  23
   2   4   9 24212.3 1673.98   6
   2   4   9 20938.0 732.645  45
  -2  -4  -9 23582.9 866.111  44
   2   4   9 22539.8 1247.46  10
   2   4   9 21700.9 775.438  19
  -2  -4  -9 22909.8 794.337  35
   2   4  10 31554.0 1929.62   6
   2   4  10 29456.7 920.734  45
  -2  -4 -10 29433.2 995.502  44
   2   4  10 30642.8 1063.19  43
   2   4  10 29721.9 1446.44  10
   2   4  10 28273.6 948.758  19
  -2  -4 -10 29368.7 917.131  35
  -2  -4 -10 30360.9 1083.71  23
   2   4  11 33165.8 1023.27  45
   2   4  11 32888.3 1059.98  19
  -2  -4 -11 35388.3 1090.64  44
   2   4  11 32794.6 1141.70  43
  -2  -4 -11 33757.1 980.043  35
  -2  -4 -11 33472.2 1170.44  23
   2   4  12 15289.8 690.684  45
  -2  -4 -12 16847.1 719.226  44
   2   4  12 16395.0 788.183  43
   2   4  12 15331.4 714.254  19
  -2  -4 -12 15680.5 617.449  35
  -2  -4 -12 16311.5 794.464  23
   2   4  13 5647.44 428.097  45
  -2  -4 -13 6470.57 428.840  44
   2   4  13 6179.13 495.843  43
   2   4  13 6046.92 455.207  19
  -2  -4 -13 6115.63 480.360  23
  -2  -4 -14 1275.13 252.246  23
   2   4  14 1082.31 221.137  45
  -2  -4 -14 1028.63 173.897  44
   2   4  14 1228.32 255.451  43
   2   4  14 856.151 210.461  19
   2   4  14 1482.36 247.046  18
  -2  -4 -15 1549.52 254.504  23
   2   4  15 1014.64 195.801  45
   2   4  15 1600.35 264.650  43
   2   4  15 1451.81 227.422  19
   2   4  15 1535.35 258.715  18
  -2  -4 -16 1417.58 241.263  23
   2   4  16 1680.25 256.880  43
   2   4  16 1717.68 255.413  19
   2   4  16 1390.02 224.992  18
  -2  -4 -17 561.458 155.102  23
   2   4  17 345.315 137.554  43
   2   4  17 703.954 178.543  18
   2   4  18 6694.85 416.046  43
   2   4  18 5956.83 310.389  25
   2   4  18 7224.28 435.170  50
  -2  -4 -18 6758.36 399.332  23
   2   4  18 6552.12 363.400  18
   2   4  19 51.0525 84.8996  50
  -2  -4 -19-1.49148 72.3827  23
   2   4  19 71.5195 78.3343  18
   2   5 -22 6521.61 287.025  24
  -2  -5  22 5913.46 349.085  40
   2   5 -21 1574.74 185.740  30
  -2  -5  21 1269.88 219.350  40
   2   5 -20 4309.50 318.120  30
  -2  -5  20 5159.37 409.012  41
  -2  -5  20 4094.42 376.276  40
   2   5 -19 14.0762 104.608  30
   2   5 -19 157.147 115.736  26
  -2  -5  19-70.9738 133.125  40
   2   5 -19 75.2133 83.4659  39
   2   5 -18 3381.55 321.313  26
  -2  -5  18 3714.18 415.064  41
  -2  -5  18 4132.25 381.373  40
   2   5 -18 3725.30 322.003  39
   2   5 -17 411.706 161.564  26
  -2  -5  17 497.357 187.407  40
   2   5 -17 541.473 161.633  39
   2   5 -16 4391.40 385.046  26
  -2  -5  16 5718.15 459.564  40
   2   5 -16 4744.32 416.985  39
  -2  -5  15 534.063 227.588  41
   2   5 -15 212.303 143.175  26
  -2  -5  15 382.393 169.712  40
   2   5 -15 500.104 158.785  39
  -2  -5  14-85.8004 127.317  40
   2   5 -14-77.2890 154.141  39
  -2  -5  13 2079.64 334.204  41
  -2  -5  13 2250.47 299.785  40
   2   5 -13 1793.76 271.455  39
  -2  -5  12 27693.2 1748.54   3
   2   5 -12 27701.8 1591.82   2
  -2  -5  12 26293.7 928.109  40
  -2  -5  12 28009.5 1193.86  41
   2   5 -11 33739.5 1740.08   2
  -2  -5  11 36157.1 1356.94  41
  -2  -5  11 36612.7 2013.11   3
   2   5 -10 2799.82 496.059   2
  -2  -5  10 2888.05 596.175   3
   2   5  -9 22241.5 1343.27   2
  -2  -5   9 21997.5 1519.94   3
   2   5  -8 425.979 235.442   2
  -2  -5   8 375.561 231.526   3
   2   5  -8 544.508 132.711  42
  -2  -5   8 488.483 170.881  17
  -2  -5   7 3470.18 588.815   3
   2   5  -7 3562.14 526.502   2
  -2  -5   7 3982.08 333.643  17
   2   5  -6 10734.6 875.638   2
  -2  -5   6 12787.4 1100.26   3
   2   5  -5 22332.1 1262.83   2
  -2  -5   5 22797.9 1450.23   3
   2   5  -4 30171.1 1439.42   2
  -2  -5   4 30022.9 1654.20   3
   2   5  -3 8616.20 885.083   6
   2   5  -3 8775.39 775.051   2
  -2  -5   3 9040.00 894.611   3
   2   5  -2 673.958 221.093   2
   2   5  -2 800.782 318.788   6
  -2  -5   2 1285.01 392.699   3
  -2  -5   1 9776.92 899.633   3
   2   5  -1 9397.53 932.003   6
   2   5  -1 9463.88 787.839   2
   2   5   0 2559.32 411.674   2
   2   5   0 2585.68 521.784   6
  -2  -5   0 2420.06 473.338   3
  -2  -5  -1 42108.8 1896.68   3
   2   5   1 42272.7 2064.04   6
  -2  -5  -1 41372.1 1204.21  23
  -2  -5  -1 42218.6 1223.76  44
   2   5   1 40134.6 1697.91   2
  -2  -5  -1 46168.5 1143.92  35
  -2  -5  -2 13411.8 1028.26   3
   2   5   2 13855.6 1177.98   6
  -2  -5  -2 12457.3 652.098  44
   2   5   2 13104.9 927.260  10
  -2  -5  -2 15104.6 610.876  35
   2   5   2 12899.8 929.292   2
  -2  -5  -2 13482.0 651.131  23
  -2  -5  -3 3941.29 600.932   3
   2   5   3 3618.60 628.384   6
  -2  -5  -3 4455.55 375.598  44
  -2  -5  -3 4191.18 364.425  23
  -2  -5  -3 4453.12 336.365  35
   2   5   3 4493.13 562.895   2
   2   5   3 3796.14 506.748  10
  -2  -5  -4 8152.09 798.648   3
   2   5   4 7498.47 900.921   6
  -2  -5  -4 7596.57 507.218  23
  -2  -5  -4 8329.09 521.163  44
  -2  -5  -4 8480.93 475.926  35
   2   5   4 7117.85 710.111  10
   2   5   4 7124.87 694.514   2
  -2  -5  -5 10195.4 886.846   3
   2   5   5 11589.1 1142.60   6
  -2  -5  -5 10259.8 596.461  44
   2   5   5 11445.9 549.922  43
   2   5   5 10107.3 848.724  10
  -2  -5  -5 11446.9 556.322  35
  -2  -5  -5 10643.3 618.134  23
   2   5   5 11866.8 897.778   2
   2   5   6 2232.03 401.414   2
   2   5   6 1946.90 496.023   6
  -2  -5  -6 2294.55 435.170   3
  -2  -5  -6 2003.16 275.730  44
   2   5   6 1942.40 248.804  43
   2   5   6 1769.40 367.236  10
  -2  -5  -6 2409.87 308.366  23
  -2  -5  -6 2008.21 235.401  35
   2   5   7 25295.5 1721.12   6
  -2  -5  -7 24471.1 941.695  44
   2   5   7 23934.3 892.987  43
   2   5   7 24451.4 1343.50  10
  -2  -5  -7 24310.9 975.466  23
  -2  -5  -7 25166.1 866.651  35
   2   5   8 5894.40 826.689   6
  -2  -5  -8 5553.29 440.799  44
   2   5   8 5390.31 420.159  43
  -2  -5  -8 5750.66 470.936  23
  -2  -5  -8 5561.35 394.356  35
  -2  -5  -9 9595.37 590.297  44
   2   5   9 9654.25 593.053  43
  -2  -5  -9 10293.8 535.463  35
  -2  -5  -9 9806.79 630.755  23
  -2  -5 -10 48094.9 1387.43  44
   2   5  10 49605.2 1431.69  43
  -2  -5 -10 48249.1 1454.14  23
  -2  -5 -10 45688.3 1218.40  35
  -2  -5 -11 8560.08 528.949  44
   2   5  11 8065.95 557.590  43
   2   5  11 8311.56 522.981  18
  -2  -5 -11 8280.32 452.058  35
  -2  -5 -11 8287.63 569.166  23
  -2  -5 -12 10439.5 569.659  44
   2   5  12 8725.23 583.375  43
   2   5  12 10606.9 591.537  18
  -2  -5 -12 9553.10 463.277  35
  -2  -5 -12 9981.04 622.715  23
  -2  -5 -13 5378.26 442.419  23
  -2  -5 -13 5160.93 385.832  44
   2   5  13 5611.81 452.642  43
   2   5  13 5449.01 419.540  18
   2   5  14 528.186 203.814  50
  -2  -5 -14 304.715 147.725  23
  -2  -5 -14 226.330 107.854  44
   2   5  14 89.7740 141.265  43
   2   5  14 89.9529 146.928  18
   2   5  15-84.8173 154.638  50
  -2  -5 -15 0.98406 144.391  23
  -2  -5 -15-84.1009 102.263  44
   2   5  15 213.742 161.355  43
   2   5  15-46.5279 140.288  18
   2   5  16 3732.10 286.459  25
   2   5  16 3874.84 341.179  50
   2   5  16 3802.93 311.201  18
  -2  -5 -16 3616.52 305.721  23
   2   5  17 52.6730 73.5163  25
   2   5  17 345.485 131.936  50
  -2  -5 -17 130.085 101.858  23
   2   5  17 176.513 89.5439  46
   2   5  17 145.769 120.363  43
   2   5  18-40.0802 81.6878  50
  -2  -5 -18 0.54050 65.5697  23
   2   5  18-58.7613 74.7237  46
   2   5  18-170.084 89.1778  18
   2   6 -21 7025.97 306.160  30
  -2  -6  21 6666.73 322.392  40
   2   6 -21 6852.13 264.429  24
   2   6 -20 1707.01 174.457  30
  -2  -6  20 1929.73 232.652  41
  -2  -6  20 1410.92 192.661  40
   2   6 -19 789.397 147.961  30
   2   6 -19 717.202 155.464  26
  -2  -6  19 1171.74 214.149  41
  -2  -6  19 1067.82 184.877  40
   2   6 -19 706.723 135.854  39
   2   6 -18 805.890 168.568  26
  -2  -6  18 1160.35 238.215  41
  -2  -6  18 983.331 178.722  40
   2   6 -18 769.411 161.297  39
   2   6 -17 375.349 153.318  26
  -2  -6  17 559.925 176.896  40
   2   6 -17 76.7202 109.987  39
   2   6 -16 419.010 159.761  26
  -2  -6  16 824.348 191.122  40
   2   6 -16 372.748 142.691  39
   2   6 -15 2691.46 328.926  26
  -2  -6  15 2896.48 393.142  41
  -2  -6  15 3031.56 325.702  40
   2   6 -15 2586.27 326.375  39
  -2  -6  14 3170.20 420.615  41
  -2  -6  14 3063.72 324.865  40
   2   6 -14 2453.28 333.263  39
  -2  -6  13 297.865 176.343  41
   2   6 -13 448.026 177.438  39
  -2  -6  12 41080.5 1498.75  41
  -2  -6  11 2347.07 378.467  41
   2   6 -10 862.415 301.335   2
  -2  -6  10 1721.84 477.565   3
   2   6 -10 1246.21 235.046  42
   2   6  -9 22859.5 886.663  42
   2   6  -9 24213.6 1446.22   2
  -2  -6   9 24431.2 1645.26   3
   2   6  -8 24799.6 934.617  42
   2   6  -8 25874.6 1478.48   2
  -2  -6   8 26102.5 1686.93   3
   2   6  -7 10014.5 578.699  42
   2   6  -7 11315.6 957.876   2
   2   6  -7 9847.45 567.055  37
  -2  -6   7 10154.1 555.267  17
  -2  -6   7 11091.4 1087.84   3
   2   6  -6 311889. 5084.91  37
   2   6  -6 324334. 6417.69   2
  -2  -6   6 320587. 5082.87  17
  -2  -6   6 334232. 7088.53   3
   2   6  -5 31298.3 1562.67   2
   2   6  -5 29582.1 1016.98  37
  -2  -6   5 29868.8 911.682  35
  -2  -6   5 29872.6 1021.75  17
  -2  -6   5 30305.6 1782.50   3
   2   6  -4 20758.2 1249.28   2
  -2  -6   4 21091.6 758.850  35
  -2  -6   4 21094.4 853.438  17
  -2  -6   4 21298.3 1477.45   3
   2   6  -3 26670.7 1413.40   2
  -2  -6   3 28142.2 899.392  35
  -2  -6   3 28062.7 1680.87   3
   2   6  -2 5361.81 776.378   6
   2   6  -2 5279.22 378.857  25
  -2  -6   2 5177.09 448.974  44
   2   6  -2 6109.20 654.042   2
  -2  -6   2 5714.58 390.881  35
  -2  -6   2 6154.87 800.815   3
  -2  -6   1 28151.4 1656.26   3
   2   6  -1 27037.8 1717.74   6
   2   6  -1 25522.3 890.389  25
  -2  -6   1 27911.0 1039.94  44
   2   6  -1 28450.2 1438.58   2
  -2  -6   1 26569.1 889.356  35
  -2  -6   0 4522.86 691.615   3
   2   6   0 4538.51 710.195   6
   2   6   0 5131.49 387.039  25
   2   6   0 4465.82 370.077  50
  -2  -6   0 5069.80 446.820  44
   2   6   0 4269.75 548.784   2
  -2  -6   0 5558.99 390.456  35
   2   6   1-141.491 145.816   2
  -2  -6  -1 248.056 236.426   3
   2   6   1-92.8342 112.566  25
  -2  -6  -1-30.8552 128.108  44
   2   6   1 185.477 141.799  50
   2   6   1-215.458 211.085   6
  -2  -6  -1 151.805 110.294  35
  -2  -6  -1 84.3449 115.949  23
  -2  -6  -2 13511.1 1121.18   3
   2   6   2 12900.7 1204.77   6
   2   6   2 13985.1 698.521  50
  -2  -6  -2 12886.9 686.158  23
  -2  -6  -2 13723.8 712.192  44
   2   6   2 13705.2 953.127   2
  -2  -6  -2 13719.4 637.937  35
   2   6   3-52.9499 131.796   2
   2   6   3-12.9787 206.591   6
  -2  -6  -3-452.767 284.308   3
   2   6   3 13.8440 119.045  50
  -2  -6  -3 116.811 134.971  23
  -2  -6  -3-1.35188 117.943  44
   2   6   3 1.48361 100.125  18
  -2  -6  -3 172.247 125.198  35
  -2  -6  -4 12395.3 1041.38   3
   2   6   4 14530.0 1279.34   6
   2   6   4 14905.7 759.861  50
  -2  -6  -4 14787.0 759.637  44
   2   6   4 13803.4 623.550  18
  -2  -6  -4 14056.6 660.126  35
  -2  -6  -4 14709.1 745.052  23
  -2  -6  -5 16502.9 1212.53   3
   2   6   5 16422.3 1372.14   6
   2   6   5 17150.9 840.965  50
  -2  -6  -5 17684.9 829.667  44
   2   6   5 16928.5 728.164  43
   2   6   5 16821.1 711.763  18
  -2  -6  -5 17696.6 735.715  35
  -2  -6  -5 17118.3 821.770  23
   2   6   6 153.427 178.332  50
  -2  -6  -6-192.788 162.816  44
   2   6   6-145.644 133.346  43
   2   6   6 19.1090 134.478  18
  -2  -6  -6 76.3847 142.545  23
  -2  -6  -6 122.329 126.491  35
   2   6   7 6101.76 511.533  50
  -2  -6  -7 6203.70 489.749  44
   2   6   7 5800.34 447.049  43
   2   6   7 5249.17 404.280  18
  -2  -6  -7 6017.72 420.708  35
  -2  -6  -7 5824.68 487.848  23
   2   6   8 4611.41 445.944  50
  -2  -6  -8 4528.03 425.438  44
   2   6   8 4427.82 401.970  43
  -2  -6  -8 4424.44 418.956  23
   2   6   8 4490.82 386.731  18
  -2  -6  -8 4385.95 353.665  35
   2   6   9 1272.00 263.393  50
  -2  -6  -9 1789.68 287.005  23
  -2  -6  -9 1776.11 275.851  44
   2   6   9 1615.81 268.540  43
   2   6   9 1622.56 254.219  18
  -2  -6  -9 1520.47 214.914  35
  -2  -6 -10 45729.0 1387.79  23
   2   6  10 45387.2 1434.51  50
  -2  -6 -10 47531.5 1350.72  44
   2   6  10 45548.1 1346.86  43
   2   6  10 44698.0 1284.80  18
  -2  -6 -10 43120.0 1162.95  35
   2   6  11 6837.91 531.681  50
  -2  -6 -11 6933.17 490.111  23
  -2  -6 -11 7076.38 475.724  44
   2   6  11 6683.94 470.223  18
  -2  -6 -11 6175.39 373.284  35
   2   6  12 512.435 194.793  25
   2   6  12 508.581 192.378  50
  -2  -6 -12 656.225 192.122  23
  -2  -6 -12 614.990 164.476  44
   2   6  12 588.105 192.197  18
  -2  -6 -12 678.069 128.900  35
   2   6  13 8234.87 473.567  25
   2   6  13 7911.77 528.344  50
  -2  -6 -13 8085.51 504.572  23
  -2  -6 -13 7789.79 435.550  44
   2   6  13 7731.84 497.845  43
   2   6  13 7771.92 464.634  18
   2   6  14-107.670 129.571  25
   2   6  14 48.7877 130.144  50
  -2  -6 -14 0.86792 108.216  23
  -2  -6 -14 11.3901 93.1420  44
   2   6  14-151.611 147.515  43
   2   6  14-38.7853 126.730  18
   2   6  15 159.318 119.625  50
  -2  -6 -15 135.635 104.298  23
  -2  -6 -15 124.365 73.9140  44
   2   6  15-89.7789 104.651  18
   2   6  15-13.5056 86.7827  25
   2   6  16 226.535 70.5949  25
   2   6  16 468.817 132.420  50
  -2  -6 -16 510.635 120.189  23
   2   6  16 484.479 116.082  18
   2   6  16 479.852 128.494  38
   2   7 -19 1084.79 118.993  30
   2   7 -19 1034.34 129.616  39
   2   7 -18 1040.89 138.584  30
   2   7 -18 671.052 136.833  26
  -2  -7  18 1066.12 193.742  41
   2   7 -18 864.517 150.083  39
   2   7 -17 638.028 122.342  30
   2   7 -17 521.398 134.375  26
   2   7 -17 596.267 137.159  39
   2   7 -16 682.458 164.979  26
   2   7 -16 878.716 186.246  39
   2   7 -15 9485.62 530.833  26
  -2  -7  15 8427.15 588.954  41
   2   7 -15 8614.79 534.151  39
   2   7 -14 1141.16 227.683  26
  -2  -7  14 1105.66 262.150  41
   2   7 -14 760.421 193.995  39
  -2  -7  13 2777.02 369.910  41
   2   7 -13 2465.21 326.512  39
  -2  -7  12 2715.61 382.600  41
   2   7 -12 2329.61 335.016  39
   2   7 -11 14.3801 111.237  42
  -2  -7  11 11.8156 185.811  41
   2   7 -10 18566.3 806.825  42
   2   7  -9 12312.3 657.869  42
   2   7  -9 12250.8 641.467  37
   2   7  -8 1599.93 263.752  42
   2   7  -8 1929.79 276.360  37
   2   7  -7 6908.85 508.565  42
   2   7  -7 6130.36 471.989  37
  -2  -7   7 7596.05 466.166  17
   2   7  -6 57912.5 1631.00  42
   2   7  -6 58997.9 1627.16  37
  -2  -7   6 61515.0 1534.19  17
   2   7  -5 4735.85 433.635  37
  -2  -7   5 5567.33 430.963  17
   2   7  -4 10527.2 638.465  37
  -2  -7   4 11073.3 620.714  17
   2   7  -3 28349.4 953.205  25
   2   7  -3 29928.8 1106.63  37
  -2  -7   3 28905.3 981.610  35
   2   7  -2 358.422 172.688  25
  -2  -7   2 163.279 138.320  35
   2   7  -1 2193.49 273.134  25
  -2  -7   1 2081.77 308.418  44
  -2  -7   1 2759.33 298.682  35
   2   7   0 406.236 188.056  25
  -2  -7   0 70.2785 155.753  44
  -2  -7   0 137.791 122.186  35
   2   7   1 27767.0 1009.37  25
   2   7   1 27938.4 1051.78  50
  -2  -7  -1 28271.9 1106.90  44
  -2  -7  -1 27740.4 986.708  35
   2   7   2 10686.9 631.931  25
   2   7   2 10831.6 650.132  50
  -2  -7  -2 11188.6 683.864  44
  -2  -7  -2 12244.0 628.554  35
   2   7   3 34.7281 150.073  25
   2   7   3 260.412 146.633  50
  -2  -7  -3 59.4956 154.068  44
   2   7   3 110.570 138.804  18
  -2  -7  -3 178.666 121.317  35
   2   7   4 1563.34 258.059  25
   2   7   4 1640.31 294.691  50
  -2  -7  -4 1312.51 241.858  23
  -2  -7  -4 1379.98 263.429  44
   2   7   4 1408.05 226.015  18
  -2  -7  -4 1418.73 232.978  35
   2   7   5 7747.13 539.138  25
   2   7   5 7530.44 563.595  50
  -2  -7  -5 8354.79 565.287  23
  -2  -7  -5 7809.40 555.669  44
   2   7   5 6899.14 456.342  18
  -2  -7  -5 8598.70 514.396  35
   2   7   6 5396.23 451.584  25
   2   7   6 5297.24 474.649  50
  -2  -7  -6 5295.05 449.789  23
  -2  -7  -6 5924.75 492.332  44
   2   7   6 5115.17 405.150  18
  -2  -7  -6 5468.87 407.401  35
   2   7   7 23639.5 926.154  25
   2   7   7 22171.4 968.619  50
  -2  -7  -7 23023.6 923.878  23
  -2  -7  -7 22928.4 939.993  44
   2   7   7 20985.9 818.981  18
  -2  -7  -7 22648.1 825.896  35
   2   7   8 8747.80 543.367  25
   2   7   8 8910.29 592.673  50
  -2  -7  -8 8624.15 549.486  23
  -2  -7  -8 9251.66 572.475  44
   2   7   8 7556.46 488.671  18
  -2  -7  -8 8673.42 477.786  35
   2   7   9 2459.43 300.634  25
   2   7   9 2231.69 325.476  50
  -2  -7  -9 2628.22 319.069  23
  -2  -7  -9 2561.11 302.945  44
   2   7   9 2376.53 290.823  18
  -2  -7  -9 2200.78 238.185  35
   2   7  10 2728.48 306.421  25
   2   7  10 2155.91 291.852  50
  -2  -7 -10 2847.15 298.508  44
   2   7  10 2340.96 274.523  18
  -2  -7 -10 2347.37 225.681  35
  -2  -7 -10 2788.89 296.063  23
  -2  -7 -11 92.4336 105.292  23
   2   7  11 222.972 167.096  50
  -2  -7 -11 52.3648 108.870  44
   2   7  11 227.805 144.062  25
   2   7  11 362.000 162.352  18
   2   7  12 1186.65 190.611  25
   2   7  12 1410.63 226.662  50
  -2  -7 -12 1321.03 193.091  23
  -2  -7 -12 1344.89 181.725  44
   2   7  12 1507.25 207.259  38
   2   7  12 1305.70 204.241  18
   2   7  13 5888.02 342.881  25
   2   7  13 5703.34 385.111  50
  -2  -7 -13 5806.89 343.337  23
  -2  -7 -13 5846.28 312.591  44
   2   7  13 6124.74 342.176  38
   2   7  13 5491.72 340.072  18
   2   7  13 5495.89 266.242  37
   2   7  14 2546.10 237.221  50
  -2  -7 -14 2076.76 150.464  44
   2   7  14 2256.80 195.009  38
   2   7  14 1845.93 170.275  25
  -2  -7 -14 2371.86 198.676  23
  -2  -8  18 138.304 72.2092  41
   2   8 -18-3.73329 58.5417  39
   2   8 -17 1980.95 197.251  26
  -2  -8  17 2362.92 222.649  41
   2   8 -17 2096.72 199.157  39
   2   8 -16 10507.5 471.115  26
   2   8 -16 10447.8 480.421  39
   2   8 -15 688.389 140.078  26
  -2  -8  15 587.828 158.628  41
   2   8 -15 815.014 158.338  39
  -2  -8  14 636.466 177.294  41
   2   8 -14 910.522 195.367  39
   2   8 -13 11973.4 577.768  26
  -2  -8  13 13299.5 701.204  41
   2   8 -13 12891.3 642.948  39
   2   8 -12 14949.7 663.921  26
  -2  -8  12 16235.2 812.027  41
   2   8 -12 14433.3 709.159  39
   2   8 -11 294.015 143.269  42
  -2  -8  11 58.8334 164.495  41
   2   8 -11 95.4822 134.876  39
   2   8 -10 1631.02 248.138  42
   2   8  -9 1364.43 240.052  42
   2   8  -8-253.667 167.857  42
   2   8  -8 84.1586 119.155  37
   2   8  -7 28471.4 1047.30  42
   2   8  -7 27346.5 1012.22  37
   2   8  -6 15025.9 759.525  42
   2   8  -6 14840.5 745.081  37
  -2  -8   6 16050.2 664.636  17
   2   8  -5 7801.19 552.379  42
   2   8  -5 8160.92 559.252  37
  -2  -8   5 9072.78 518.355  17
   2   8  -4 46953.7 1435.93  42
   2   8  -4 45687.1 1421.19  37
  -2  -8   4 47227.5 1322.27  17
   2   8  -3 534.673 166.886  25
   2   8  -3 644.254 216.655  42
   2   8  -3 533.389 198.902  37
  -2  -8   3 499.903 177.763  17
   2   8  -2 6221.55 442.547  25
   2   8  -2 6822.02 526.981  37
  -2  -8   2 6765.53 491.220  17
   2   8  -1 1315.88 244.944  25
   2   8  -1 1377.41 269.347  37
   2   8   0 825.747 189.726  25
   2   8   0 699.234 210.183  37
   2   8   1 11972.2 645.020  25
  -2  -8  -1 11988.1 690.805  44
   2   8   1 12253.7 697.849  37
   2   8   2 2850.01 326.137  25
  -2  -8  -2 2717.76 345.175  44
   2   8   2 3040.60 349.436  37
   2   8   3 748.924 202.779  25
  -2  -8  -3 1147.44 253.273  44
  -2  -8  -4 7505.25 529.256  44
   2   8   4 6842.45 485.922  25
   2   8   5 5685.47 431.447  25
  -2  -8  -5 5518.20 450.148  44
   2   8   6 503.613 184.393  25
   2   8   6 393.573 176.134  50
  -2  -8  -6 446.303 167.623  44
   2   8   7 1275.23 220.957  25
   2   8   7 720.006 198.595  50
  -2  -8  -7 972.042 199.428  44
   2   8   7 1024.20 194.640  37
   2   8   8 2311.02 268.637  25
   2   8   8 2060.33 277.187  50
   2   8   8 2267.22 214.846  38
   2   8   8 2224.67 247.565  37
  -2  -8  -8 2303.19 270.387  44
   2   8   9 3.73340 121.785  25
  -2  -8  -9 19.3500 97.9346  44
   2   8   9-193.666 118.712  38
   2   8   9 94.2109 104.497  37
   2   8  10 5240.11 273.578  42
   2   8  10 5912.80 308.940  38
   2   8  10 6867.90 348.169  37
   2   8  10 6823.23 388.286  25
  -2  -8 -10 7415.66 388.424  44
   2   8  11 1477.40 172.802  25
   2   8  11 1209.73 140.855  38
   2   8  11 1273.00 130.365  37
  -2  -8 -11 1503.57 164.708  44
   2   9 -15 415.855 96.8164  26
   2   9 -15 310.527 86.4777  39
   2   9 -14 15313.1 520.226  26
   2   9 -14 16307.0 577.021  39
   2   9 -13 4540.10 292.246  26
  -2  -9  13 4537.37 341.269  41
   2   9 -13 4682.35 329.195  39
   2   9 -12 461.992 119.264  26
  -2  -9  12 803.264 176.709  41
   2   9 -12 458.535 141.466  39
   2   9 -11 3722.66 280.446  26
   2   9 -11 4015.29 331.698  39
   2   9 -10 148.310 105.827  26
   2   9 -10-25.3561 109.623  42
  -2  -9  10 130.805 133.037  41
   2   9 -10 233.065 132.110  39
   2   9  -9 48.8298 93.2632  26
   2   9  -9 63.1788 115.536  42
  -2  -9   9-45.3760 135.805  41
   2   9  -9-127.776 132.173  39
   2   9  -8 258.035 132.359  42
   2   9  -7 744.097 167.838  42
   2   9  -6 715.605 210.349  42
   2   9  -6 791.387 208.398  37
   2   9  -5 7084.87 491.027  42
   2   9  -5 6403.75 464.921  37
   2   9  -4 3237.16 339.689  42
   2   9  -4 3068.97 331.958  37
  -2  -9   4 3254.12 278.330  17
   2   9  -3 11231.8 625.221  42
   2   9  -3 11103.7 620.724  37
  -2  -9   3 12355.3 553.178  17
   2   9  -2 4703.13 407.161  42
   2   9  -2 4015.93 386.294  37
  -2  -9   2 4293.54 338.157  17
   2   9  -1 2028.95 275.000  37
   2   9  -1 1813.80 233.752  25
   2   9  -1 2187.52 286.293  42
  -2  -9   1 2263.73 259.844  17
   2   9   0 221.606 133.140  25
   2   9   0 409.739 185.282  42
   2   9   0 512.091 186.136  37
  -2  -9   0 289.114 130.734  17
   2   9   1 372.869 158.880  25
   2   9   1 295.014 168.745  42
   2   9   1 309.343 165.063  37
  -2  -9  -1 462.739 178.002  17
   2   9   2 22370.6 812.769  25
   2   9   2 23278.5 847.086  42
   2   9   2 24225.1 881.242  37
  -2  -9  -2 22732.9 815.111  17
   2   9   3 53.7666 127.480  25
   2   9   3 59.6746 118.274  42
   2   9   3-53.6290 137.525  37
   2   9   4 464.890 154.809  25
   2   9   4 254.263 125.260  42
   2   9   4 286.562 141.273  37
   2   9   5 983.619 185.344  25
   2   9   5 867.296 151.238  42
   2   9   5 1233.26 192.324  37
   2   9   6 261.644 99.6292  28
   2   9   6 173.797 106.464  25
   2   9   6 30.0797 81.4331  42
   2   9   6 93.8849 92.3815  37
   2   9   7 19.4868 75.8132  28
   2   9   7 47.8531 107.913  25
   2   9   7 72.4436 67.3451  42
   2   9   7 118.486 79.3642  37
   2   9   8 62.5799 72.0196  37
   2   9   8-61.8556 88.3177  25
  -2  -9  -8-21.2148 85.1049  17
  -2 -10  11 48.5662 63.9321  41
   2  10 -11 245.563 84.4838  39
  -2 -10  10 46.6166 89.3039  41
   2  10 -10 133.716 80.3221  39
  -2 -10   9 1348.16 173.320  41
   2  10  -9 1368.78 165.715  39
   2  10  -8 20561.2 646.453  42
  -2 -10   8 19346.3 684.400  41
   2  10  -7 534.200 122.332  42
  -2 -10   7 658.311 150.163  41
   2  10  -7 735.312 138.204  39
   2  10  -6 1678.79 208.620  42
   2  10  -6 1434.46 176.772  39
   2  10  -5 67.9397 108.688  42
   2  10  -5 135.923 79.4963  39
   2  10  -4 37.0379 109.232  42
   2  10  -4-79.2694 77.6325  39
   2  10  -3 1519.23 199.632  42
   2  10  -3 1089.49 151.813  39
   2  10  -2 7806.94 424.334  42
   2  10  -2 8074.35 432.170  37
  -2 -10   2 6652.81 287.591  17
   2  10  -1 4710.82 325.625  42
   2  10  -1 4723.28 327.188  37
  -2 -10   1 4441.84 246.030  17
   2  10   0 15664.9 577.552  42
   2  10   0 15559.5 593.616  37
  -2 -10   0 14762.4 474.123  17
   2  10   1 552.220 125.198  42
   2  10   1 927.048 158.741  37
  -2 -10  -1 680.687 115.340  17
   2  10   2 2893.53 220.373  42
   2  10   2 2590.19 225.077  37
  -2 -10  -2 2918.09 205.676  17
   2  10   3 9925.85 388.066  42
   2  10   3 10684.4 419.930  37
  -2 -10  -3 10189.4 370.340  17
  -3  11   3 1368.68 155.740  28
   3 -11  -3 901.421 99.8703  51
   3 -11  -3 1205.77 123.205  34
  -3  11   2 17.2370 87.1579  28
   3 -11  -2 167.608 72.6293  51
   3 -11  -2 179.586 66.9671  34
  -3  11   1 497.465 92.1276  52
   3 -11  -1 666.393 119.165  51
  -3  11   0 30844.6 775.821  52
   3 -11   0 31535.7 797.958  51
  -3  11  -1 297.773 105.610  52
   3 -11   1 127.788 98.1951  51
  -3  11  -2 1276.50 161.966  52
   3 -11   2 1089.66 156.507  51
  -3  11  -3 5784.82 346.417  52
   3 -11   3 5913.55 337.444  51
   3 -11   4 206.548 94.6658  51
   3 -11   4 101.035 49.9544  40
  -3  11  -5 2499.92 238.415  52
   3 -11   5 2345.81 215.729  51
   3 -11   5 2122.70 147.183  40
  -3  11  -6 95.3641 59.9978  22
   3 -11   6-59.1265 59.6235  40
  -3  11  -7 4104.73 226.089  22
   3 -11   7 3979.88 206.198  40
  -3  11  -8 3159.22 202.315  22
   3 -11   8 3208.39 181.098  40
  -3  11  -9 19.2614 51.7089  22
   3 -11   9 214.603 67.9508  40
  -3  10   8 32.6949 78.9626  28
   3 -10  -8 187.662 70.7373  34
  -3  10   7 201.153 105.854  28
   3 -10  -7 60.9972 52.2545  51
   3 -10  -7 268.498 94.8136  34
  -3  10   6 612.558 155.107  28
   3 -10  -6 383.748 93.1665  51
  -3  10   6 290.528 65.9766  20
   3 -10  -6 331.596 107.843  34
  -3  10   5 1901.19 226.822  28
   3 -10  -5 1523.96 172.683  51
  -3  10   5 1605.28 138.766  20
   3 -10  -5 1955.43 209.521  34
  -3  10   4 240.264 152.656  28
  -3  10   4 121.145 74.2910  20
   3 -10  -4 102.624 88.3871  34
  -3  10   3 44.6571 139.165  28
  -3  10   3-40.6372 79.9994  52
  -3  10   3 42.9045 75.2753  20
   3 -10  -3-15.3184 97.3215  34
  -3  10   2 1260.75 234.313  28
  -3  10   2 1181.21 152.207  20
  -3  10   2 1209.48 177.570  52
   3 -10  -2 1105.56 183.250  34
  -3  10   1 1342.79 239.439  28
  -3  10   1 1505.75 211.331  52
  -3  10   1 1619.30 184.004  20
   3 -10  -1 1184.24 182.927  34
  -3  10   0 749.906 200.678  28
  -3  10   0 813.579 177.723  52
   3 -10   0 466.395 158.378  51
  -3  10   0 588.575 137.123  20
   3 -10   0 731.588 152.502  34
  -3  10  -1 6035.55 431.209  28
  -3  10  -1 5350.56 400.975  52
  -3  10  -1 5427.76 325.615  20
   3 -10   1 5025.35 389.701  51
   3 -10   1 5011.70 334.034  34
   3 -10   2 25873.5 899.969  51
  -3  10  -2 28377.8 939.024  28
  -3  10  -2 27421.7 959.579  52
  -3  10  -2 26506.5 771.562  20
   3 -10   2 25751.1 787.892  34
  -3  10  -3 30077.8 963.360  28
  -3  10  -3 30040.7 1023.91  52
   3 -10   3 28914.9 951.455  51
  -3  10  -3 29772.4 835.310  20
   3 -10   3 28498.3 795.912  34
  -3  10  -4 11037.8 601.302  52
  -3  10  -4 10567.9 486.505  22
  -3  10  -4 9887.23 458.862  20
   3 -10   4 11267.0 568.723  51
  -3  10  -5 2767.63 312.186  52
   3 -10   5 2355.27 264.570  51
  -3  10  -5 2525.99 247.646  22
  -3  10  -6 1752.78 254.150  52
   3 -10   6 1965.50 242.560  51
  -3  10  -6 1993.36 228.148  22
  -3  10  -7 690.232 135.836  27
  -3  10  -7 999.243 190.870  52
   3 -10   7 916.110 176.791  51
  -3  10  -7 775.649 158.105  22
  -3  10  -8 1198.09 166.822  27
  -3  10  -8 1123.69 207.625  52
   3 -10   8 1211.25 186.795  51
  -3  10  -8 1089.41 180.910  22
   3 -10   8 1023.53 162.078  40
  -3  10  -9 208.977 104.140  27
  -3  10  -9 345.059 115.540  22
   3 -10   9 294.818 116.984  40
   3 -10   9 254.996 109.835  51
  -3  10 -10 16800.5 607.364  27
   3 -10  10 17093.4 601.726  51
  -3  10 -10 17148.7 654.360  22
   3 -10  10 15358.4 560.614  40
  -3  10 -11 18344.4 629.502  27
  -3  10 -11 19199.3 676.945  22
   3 -10  11 18383.7 596.870  40
  -3  10 -12 3144.51 242.517  27
  -3  10 -12 3569.40 271.986  22
   3 -10  12 3376.22 237.775  40
   3 -10  13 423.085 98.4194  40
  -3  10 -13 358.992 92.7046  35
  -3  10 -14 3337.47 215.244  27
   3 -10  14 3477.97 206.765  40
  -3  10 -14 3203.27 184.567  35
  -3   9  11 4197.08 223.345  28
   3  -9 -11 3915.98 247.253  49
   3  -9 -11 4234.33 247.697  34
  -3   9  11 3622.66 209.399  33
  -3   9  10 861.325 142.982  28
   3  -9 -10 779.637 132.122  49
   3  -9 -10 842.318 140.295  34
  -3   9  10 554.847 107.677  33
  -3   9   9 7880.47 413.383  28
   3  -9  -9 6817.63 374.989  49
   3  -9  -9 7040.07 389.719  34
  -3   9   8 5739.78 392.187  28
   3  -9  -8 5097.43 339.788  49
  -3   9   8 5401.83 253.771  20
   3  -9  -8 5495.85 364.320  34
  -3   9   8 4473.52 295.737  33
  -3   9   7 1024.64 232.767  28
   3  -9  -7 521.850 139.301  49
  -3   9   7 684.967 111.285  20
   3  -9  -7 585.436 164.206  34
  -3   9   7 453.222 127.234  33
  -3   9   6 1415.28 248.217  28
   3  -9  -6 959.589 170.153  49
  -3   9   6 1326.46 166.526  20
   3  -9  -6 932.329 185.574  34
  -3   9   5 2382.24 306.365  28
   3  -9  -5 2075.29 236.204  49
  -3   9   5 2285.19 219.580  20
   3  -9  -5 2210.69 270.738  34
  -3   9   4 1992.14 304.551  28
   3  -9  -4 2231.51 249.285  49
  -3   9   4 2120.89 212.913  20
   3  -9  -4 1949.68 255.304  34
  -3   9   3 3464.66 381.999  28
  -3   9   3 2941.52 303.476  52
   3  -9  -3 2286.76 251.841  49
  -3   9   3 2699.51 247.774  20
   3  -9  -3 2603.69 294.575  34
  -3   9   2 113.398 200.203  28
  -3   9   2 169.705 121.920  52
   3  -9  -2-13.4442 86.9843  49
  -3   9   2-57.5241 106.907  20
   3  -9  -2 84.2693 120.939  34
  -3   9   1 9100.52 596.063  28
  -3   9   1 9939.45 582.908  52
   3  -9  -1 8081.64 445.360  49
  -3   9   1 9464.26 473.514  20
   3  -9  -1 8674.56 508.510  34
  -3   9   0 22653.7 927.972  28
  -3   9   0 21361.4 893.988  52
  -3   9   0 21585.4 750.492  20
   3  -9   0 20418.9 797.476  34
  -3   9  -1 773.056 225.122  28
  -3   9  -1 1013.89 219.804  52
  -3   9  -1 1038.52 189.161  20
   3  -9   1 365.921 132.590  34
  -3   9  -2 5427.78 458.075  28
  -3   9  -2 4785.99 439.099  52
  -3   9  -2 4828.02 346.407  20
   3  -9   2 4701.09 350.870  34
  -3   9  -3 2444.60 330.882  28
  -3   9  -3 2345.14 328.275  52
  -3   9  -3 2968.58 300.142  22
  -3   9  -3 2739.61 261.418  20
   3  -9   3 2487.73 246.688  34
  -3   9  -4 1707.07 282.164  28
  -3   9  -4 1968.06 313.352  52
  -3   9  -4 1694.23 240.531  22
  -3   9  -4 1760.48 223.937  20
  -3   9  -5 19834.0 904.174  52
   3  -9   5 18284.9 802.580  51
  -3   9  -5 19859.2 822.962  22
  -3   9  -5 19730.0 719.871  20
  -3   9  -6 12015.0 693.712  52
   3  -9   6 10677.1 600.338  51
  -3   9  -6 11580.8 628.123  22
  -3   9  -6 12747.2 560.311  20
  -3   9  -7 157.277 171.013  52
   3  -9   7 110.500 129.678  51
  -3   9  -7 221.346 140.214  22
  -3   9  -7 301.416 144.328  20
  -3   9  -8 28460.4 1072.03  52
   3  -9   8 26779.0 932.474  51
  -3   9  -8 26542.8 1003.77  22
  -3   9  -9 9110.78 581.922  52
   3  -9   9 9548.46 520.063  51
  -3   9  -9 10124.7 591.093  22
  -3   9 -10 10.3115 119.934  27
   3  -9  10-18.1807 118.657  51
  -3   9 -10 147.932 121.493  22
  -3   9 -11 6561.57 451.598  27
   3  -9  11 6716.69 391.324  51
  -3   9 -11 6521.93 459.770  22
   3  -9  11 6599.30 399.584  40
  -3   9 -12 2443.42 278.151  27
  -3   9 -12 2253.73 275.712  22
   3  -9  12 2734.45 259.572  40
  -3   9 -13 629.017 165.821  22
  -3   9 -13 375.042 130.502  27
   3  -9  13 523.807 143.271  40
  -3   9 -14 1065.97 188.770  27
  -3   9 -14 1126.36 188.666  22
   3  -9  14 786.337 145.187  40
  -3   9 -14 1144.40 174.850  35
  -3   9 -15 1220.71 168.216  27
   3  -9  15 1370.78 162.579  40
  -3   9 -15 1509.65 149.755  35
  -3   9 -16 9830.10 418.133  27
   3  -9  16 9107.57 369.304  40
   3  -8 -14 133.350 72.8443  49
   3  -8 -14 18.4442 50.1640  34
  -3   8  14 17.2294 79.1374  33
   3  -8 -13 4215.33 276.512  49
   3  -8 -13 3982.41 240.185  21
   3  -8 -13 3729.86 243.520  34
  -3   8  13 4508.80 298.119  33
  -3   8  12-52.3062 88.9452  28
   3  -8 -12-68.8810 90.6942  49
   3  -8 -12-85.8085 75.4111  21
   3  -8 -12-4.60731 87.8215  34
  -3   8  12-92.9969 130.275  33
  -3   8  11 2848.56 248.491  28
   3  -8 -11 2518.43 255.317  49
   3  -8 -11 2396.16 213.187  21
  -3   8  11 2542.40 279.592  33
  -3   8  10 346.502 157.704  28
   3  -8 -10 291.966 126.601  49
   3  -8 -10 441.725 122.912  21
  -3   8  10 394.839 90.0971  20
  -3   8  10 528.301 181.385  33
  -3   8   9-114.120 152.999  28
   3  -8  -9-66.3854 114.834  49
   3  -8  -9 83.8940 75.6278  21
  -3   8   9-54.8610 86.2123  20
  -3   8   9-1.09005 139.881  33
  -3   8   8 7390.42 518.941  28
   3  -8  -8 7435.38 400.136  21
  -3   8   8 7236.84 396.753  20
   3  -8  -8 7100.64 461.838  49
  -3   8   8 6731.03 467.312  33
  -3   8   7 3610.84 393.644  28
   3  -8  -7 3338.42 331.484  49
   3  -8  -7 3234.38 268.772  21
  -3   8   7 3367.77 284.635  20
  -3   8   7 3430.89 356.726  33
  -3   8   6 740.622 214.075  28
   3  -8  -6 500.400 161.007  49
  -3   8   6 589.833 155.144  20
  -3   8   6 705.722 214.269  33
  -3   8   5 1198.30 279.217  28
   3  -8  -5 1109.01 209.251  49
  -3   8   5 1156.37 189.743  20
  -3   8   5 1001.36 216.557  33
  -3   8   4 1268.28 307.240  28
   3  -8  -4 940.722 201.716  49
  -3   8   4 1372.18 204.891  20
  -3   8   4 741.954 181.152  33
  -3   8   3-93.0035 211.940  28
  -3   8   3 333.569 157.330  52
   3  -8  -3 109.012 92.3988  49
  -3   8   3 143.659 135.459  20
  -3   8   2 239.515 157.786  52
   3  -8  -2 95.5096 99.4009  49
  -3   8   2 187.660 140.092  20
  -3   8   1 790.705 262.029  28
  -3   8   1 1077.39 226.079  52
   3  -8  -1 861.328 163.277  49
  -3   8   1 924.507 193.245  20
  -3   8   0 8273.80 572.856  28
  -3   8   0 9135.05 601.574  52
  -3   8   0 8434.07 486.467  20
  -3   8  -1 15052.2 795.611  28
  -3   8  -1 14822.2 797.852  52
  -3   8  -1 14858.4 651.415  20
   3  -8   1 14873.6 674.610  34
  -3   8  -2 4200.50 435.563  28
  -3   8  -2 4682.14 463.016  52
  -3   8  -2 4297.64 351.891  20
   3  -8   2 3792.04 327.687  34
  -3   8  -3 478.272 207.123  28
  -3   8  -3 681.008 231.134  52
  -3   8  -3 719.013 201.982  22
  -3   8  -3 626.403 168.735  20
  -3   8  -4 54756.1 1594.35  28
  -3   8  -4 56717.5 1702.99  52
  -3   8  -4 56579.8 1549.51  22
  -3   8  -4 60284.6 1420.66  20
  -3   8  -5 3617.60 378.387  28
  -3   8  -5 3704.24 416.837  52
  -3   8  -5 3303.47 352.470  22
  -3   8  -5 4017.67 330.925  20
  -3   8  -6 68848.8 1931.56  52
  -3   8  -6 68330.3 1807.62  22
  -3   8  -6 74311.5 1612.09  20
  -3   8  -7 8948.92 611.275  52
   3  -8   7 7624.24 508.947  51
  -3   8  -7 8348.02 566.572  22
  -3   8  -7 7863.76 446.352  20
  -3   8  -8 18400.2 896.945  52
   3  -8   8 17793.0 774.663  51
  -3   8  -8 17781.3 852.720  22
  -3   8  -8 16710.2 659.972  20
  -3   8  -9 33141.2 1234.92  52
   3  -8   9 34880.7 1092.68  51
  -3   8  -9 34208.6 1218.73  22
   3  -8  10 10713.6 553.240  51
  -3   8 -10 10190.0 643.348  22
   3  -8  11 389.756 140.404  51
  -3   8 -11 328.504 157.118  22
  -3   8 -12 9908.10 598.310  27
   3  -8  12 10615.2 500.855  51
  -3   8 -12 10234.9 622.583  22
   3  -8  12 10642.5 543.720  40
  -3   8 -13 3310.19 351.828  27
  -3   8 -13 3844.41 370.208  22
   3  -8  13 3787.40 323.393  40
  -3   8 -14 15306.2 707.844  27
  -3   8 -14 15997.3 722.093  22
   3  -8  14 15635.4 628.445  40
  -3   8 -14 15239.5 645.408  35
  -3   8 -15 178.379 126.590  27
   3  -8  15 195.136 120.894  40
  -3   8 -15 12.3870 95.7423  35
  -3   8 -16 1078.35 193.375  27
  -3   8 -16 666.475 104.880  48
   3  -8  16 1275.33 176.681  40
  -3   8 -16 971.319 141.486  35
  -3   8 -17 6869.59 382.060  27
  -3   8 -17 6120.93 277.481  48
   3  -8  17 7326.20 351.825  40
  -3   8 -18 12547.6 461.231  27
   3  -8  18 12812.6 432.408  40
   3  -7 -16 4651.78 254.936  49
   3  -7 -16 5338.68 259.736  21
  -3   7  16 5270.46 297.130  33
   3  -7 -15 5043.65 304.783  49
   3  -7 -15 5348.04 296.638  21
  -3   7  15 5531.12 353.704  33
   3  -7 -14 224.716 78.2630  32
   3  -7 -14 344.296 104.786  21
  -3   7  14 411.167 159.707  33
   3  -7 -13-70.4941 74.7900  32
   3  -7 -13 67.7574 94.8646  21
  -3   7  13 66.8515 145.017  33
   3  -7 -12-22.7343 79.0215  32
   3  -7 -12 99.5362 91.2651  21
  -3   7  12 162.510 77.9161  20
  -3   7  12 6.39501 154.846  33
   3  -7 -11 22.0163 72.1237  32
  -3   7  11-366.047 145.712  28
   3  -7 -11-127.651 108.084  21
  -3   7  11-148.992 101.576  20
  -3   7  11 242.168 223.488  33
  -3   7  10 8983.89 527.017  28
   3  -7 -10 8630.71 474.983  21
  -3   7  10 7723.00 432.661  20
  -3   7  10 8510.76 581.267  33
  -3   7   9 2529.16 331.982  28
   3  -7  -9 2525.81 268.956  21
  -3   7   9 2378.97 256.138  20
  -3   7   9 2265.78 319.930  33
  -3   7   8 1074.75 244.495  28
   3  -7  -8 1340.16 201.000  21
  -3   7   8 1359.57 207.482  20
  -3   7   8 1616.11 299.244  33
  -3   7   7-5.69606 179.030  28
   3  -7  -7 255.676 107.178  21
  -3   7   7 14.3720 112.401  20
  -3   7   7 238.842 152.615  33
  -3   7   6 4169.06 436.955  28
   3  -7  -6 3829.27 305.214  21
  -3   7   6 3854.38 347.249  20
  -3   7   6 4193.46 413.776  33
  -3   7   5 85629.8 2107.55  28
  -3   7   5 81804.4 1846.88  20
  -3   7   5 79459.7 1968.91  33
  -3   7   4 7513.09 555.210  28
  -3   7   4 6925.57 459.828  20
  -3   7   4 6857.45 500.213  33
  -3   7   3 6871.21 540.232  28
  -3   7   3 7768.45 821.289  14
  -3   7   3 7349.11 470.204  20
  -3   7   3 7215.38 493.219  33
  -3   7   2 132.011 208.433  28
  -3   7   2 209.120 129.373  52
   3  -7  -2 130.762 120.453  49
   3  -7  -2 75.5288 175.401   5
  -3   7   2 115.059 112.660  20
  -3   7   2 392.350 173.524  33
  -3   7   1 3890.23 413.747  28
  -3   7   1 3138.22 574.982  14
  -3   7   1 3153.56 356.513  52
   3  -7  -1 4117.65 581.083   5
  -3   7   1 3509.32 321.140  20
  -3   7   0 76.3918 173.958  28
  -3   7   0 81.1199 205.909  14
  -3   7   0 120.192 133.278  52
   3  -7   0 251.198 201.081   5
  -3   7   0 123.410 115.908  20
  -3   7  -1 22940.8 972.026  28
  -3   7  -1 23348.9 1505.11  14
  -3   7  -1 22873.7 968.601  52
   3  -7   1 22551.4 1348.63   5
  -3   7  -1 24060.2 850.451  20
  -3   7  -2 501.673 192.134  28
  -3   7  -2 243.493 229.820  14
  -3   7  -2 423.090 169.807  52
   3  -7   2 590.748 259.904   5
  -3   7  -2 451.445 157.918  20
   3  -7   2 395.674 222.546   4
  -3   7  -3 589.640 218.090  28
  -3   7  -3 934.084 356.220  14
  -3   7  -3 679.231 211.660  52
   3  -7   3 373.805 214.149   5
  -3   7  -3 524.443 153.287  22
  -3   7  -3 1030.57 191.383  20
   3  -7   3 637.815 248.748   4
   3  -7   4 26038.3 1631.97  15
  -3   7  -4 26081.3 1027.50  28
  -3   7  -4 27716.7 1665.90  14
  -3   7  -4 25733.0 1053.79  52
  -3   7  -4 26880.8 998.952  22
  -3   7  -4 27071.0 868.221  20
   3  -7   4 24994.8 1350.08   4
   3  -7   5 27192.4 1660.54  15
  -3   7  -5 27444.9 1053.00  28
  -3   7  -5 27235.3 1649.64  14
  -3   7  -5 28722.6 1132.18  52
  -3   7  -5 28010.0 1044.46  22
  -3   7  -5 31532.2 929.660  20
   3  -7   5 25835.3 1365.03   4
   3  -7   6 32.2543 183.245  15
  -3   7  -6 115.577 192.011  14
  -3   7  -6 50.1257 145.934  52
  -3   7  -6-46.6179 116.008  22
  -3   7  -6 203.791 128.829  20
   3  -7   6 207.153 130.707   4
  -3   7  -7 253.827 191.407  52
  -3   7  -7-92.8501 134.612  22
  -3   7  -7-98.9255 117.786  20
  -3   7  -8 4942.44 475.993  52
   3  -7   8 4142.03 360.037  51
  -3   7  -8 4411.20 433.048  22
  -3   7  -8 4747.59 330.359  20
  -3   7  -9 45185.9 1485.37  52
   3  -7   9 48282.6 1288.44  51
  -3   7  -9 47840.0 1482.84  22
   3  -7  10 745.322 166.791  51
  -3   7 -10 550.062 185.739  22
  -3   7 -11 2478.22 290.355  48
  -3   7 -11 2613.40 329.269  22
  -3   7 -12 686.812 217.737  27
  -3   7 -12 679.391 182.944  48
  -3   7 -12 489.373 158.749  39
  -3   7 -12 611.698 197.324  22
  -3   7 -13 2592.48 331.548  27
  -3   7 -13 2369.77 287.648  48
   3  -7  13 2369.49 268.680  40
  -3   7 -13 2029.20 254.766  39
  -3   7 -13 2279.12 309.160  22
  -3   7 -14 10643.1 626.735  27
  -3   7 -14 10141.7 568.530  48
  -3   7 -14 9878.80 606.687  22
   3  -7  14 9402.06 509.529  40
  -3   7 -14 9426.58 521.606  39
  -3   7 -14 9683.41 548.123  35
  -3   7 -15 2017.56 278.291  27
  -3   7 -15 2055.52 269.552  48
   3  -7  15 1843.15 228.944  40
  -3   7 -15 1865.57 241.450  39
  -3   7 -15 2162.46 247.633  35
  -3   7 -16-41.6626 132.835  27
  -3   7 -16-16.8743 118.717  48
   3  -7  16-2.51561 108.918  40
  -3   7 -16 37.1905 94.3873  39
  -3   7 -16 91.8912 88.0185  35
  -3   7 -17 7827.84 460.634  27
  -3   7 -17 7593.00 437.862  48
   3  -7  17 7312.62 390.428  40
  -3   7 -17 8053.11 361.414  35
  -3   7 -18 2986.09 260.170  27
  -3   7 -18 3116.32 261.660  48
   3  -7  18 3261.67 236.345  40
  -3   7 -19 197.291 82.5790  27
  -3   7 -19 198.284 83.8038  48
   3  -7  19 159.355 86.2437  40
   3  -6 -17 409.701 85.8182  32
   3  -6 -17 382.117 89.9877  21
   3  -6 -16 4963.75 298.310  32
   3  -6 -16 4521.73 297.429  21
  -3   6  16 5444.24 388.850  33
   3  -6 -15 1553.70 189.418  32
   3  -6 -15 1577.66 206.473  21
  -3   6  15 1462.59 246.773  33
   3  -6 -14 180.133 101.283  32
   3  -6 -14 247.711 123.229  21
  -3   6  14 231.759 97.8237  20
  -3   6  14 77.6311 153.950  33
   3  -6 -13 4115.29 323.755  32
  -3   6  13 3728.50 286.832  20
  -3   6  13 4442.92 439.557  33
   3  -6 -12 4853.75 363.986  32
  -3   6  12 4250.46 339.426  20
  -3   6  12 5188.38 490.200  33
   3  -6 -11 751.834 176.802  32
  -3   6  11 370.610 143.168  20
  -3   6  11 659.831 250.908  33
   3  -6 -10 199.438 89.1398  32
  -3   6  10 645.970 190.496  28
  -3   6  10 695.245 172.524  20
  -3   6  10 485.182 223.571  33
  -3   6   9 9190.71 547.820  20
  -3   6   9 10019.5 685.137  33
  -3   6   8 60132.0 1565.94  20
  -3   6   8 59983.8 1771.16  33
  -3   6   7 429.254 210.296  28
  -3   6   7 449.823 144.607  20
  -3   6   7 736.656 236.499  33
  -3   6   6 274.162 158.576  28
  -3   6   6 532.514 270.548  13
   3  -6  -6 627.736 268.351   5
  -3   6   6 553.900 163.866  20
  -3   6   6 784.435 223.174  33
  -3   6   5 702.938 242.701  28
  -3   6   5 728.898 358.814  13
   3  -6  -5 301.537 166.980   5
  -3   6   5 420.161 155.472  20
  -3   6   5 886.322 227.797  33
  -3   6   4 1018.51 236.682  28
  -3   6   4 1476.01 390.647  13
   3  -6  -4 1073.01 279.535   5
  -3   6   4 899.214 184.010  20
  -3   6   4 1519.11 240.081  33
  -3   6   3 6056.13 489.410  28
  -3   6   3 4873.80 636.433  14
   3  -6  -3 5252.60 646.292   5
  -3   6   3 4294.15 639.656  13
  -3   6   3 5182.73 408.410  20
  -3   6   3 4748.36 401.140  33
  -3   6   2 5836.90 467.822  28
  -3   6   2 5420.33 674.903  14
  -3   6   2 5260.37 688.435  13
  -3   6   2 4830.54 383.526  20
   3  -6  -2 4801.80 601.709   5
  -3   6   2 4853.10 396.352  33
  -3   6   1 91.1649 151.569  28
  -3   6   1 172.836 220.026  14
  -3   6   1-153.146 122.974  52
   3  -6  -1 140.977 189.106   5
  -3   6   1 92.4551 99.1321  20
  -3   6   1 97.4626 113.020  33
  -3   6   0 2778.32 341.047  28
  -3   6   0 1712.02 411.923  14
  -3   6   0 2753.60 303.955  52
   3  -6   0 2841.94 478.836   5
  -3   6   0 2704.85 274.799  20
  -3   6  -1 16858.2 783.608  28
  -3   6  -1 16440.2 1199.65  14
  -3   6  -1 16868.9 758.648  52
  -3   6  -1 15220.8 663.692  20
   3  -6   1 15220.8 1063.99   5
  -3   6  -2 642.014 173.471  28
  -3   6  -2 243.986 182.159  14
  -3   6  -2 814.483 195.876  52
   3  -6   2 544.882 260.603   5
  -3   6  -2 735.349 168.017  20
  -3   6  -3 19058.3 832.859  28
  -3   6  -3 19720.0 1346.67  14
  -3   6  -3 20062.6 858.670  52
   3  -6   3 18275.9 1147.28   5
  -3   6  -3 21090.6 802.540  22
  -3   6  -3 20124.8 730.412  20
   3  -6   3 20857.4 1255.37   4
  -3   6  -4 1313.10 240.486  28
  -3   6  -4 1202.29 353.723  14
  -3   6  -4 1323.12 251.759  52
  -3   6  -4 1107.58 203.977  22
   3  -6   4 1132.34 301.837   5
  -3   6  -4 1126.80 174.727  20
   3  -6   4 1104.29 283.992   4
   3  -6   5 990.713 324.406  15
  -3   6  -5 917.287 227.670  28
  -3   6  -5 689.462 304.648  14
  -3   6  -5 637.342 183.476  52
  -3   6  -5 710.593 175.981  22
  -3   6  -5 759.360 151.354  20
   3  -6   5 772.572 302.547   4
   3  -6   6 1484.73 386.076  15
  -3   6  -6 1428.65 381.151  14
  -3   6  -6 1295.67 228.093  52
  -3   6  -6 1819.56 274.600  22
  -3   6  -6 1660.51 194.270  20
   3  -6   6 1592.08 363.264   4
   3  -6   7 13079.0 1106.35  15
  -3   6  -7 13570.5 1135.96  14
  -3   6  -7 13507.8 727.361  52
  -3   6  -7 13028.6 697.949  22
  -3   6  -7 12830.8 530.617  20
   3  -6   7 12603.7 961.499   4
   3  -6   8 42955.6 2077.67  15
  -3   6  -8 42071.5 2033.51  14
  -3   6  -8 41603.3 1378.79  52
  -3   6  -8 41671.3 1274.48  48
  -3   6  -8 41403.8 1335.89  22
  -3   6  -8 41216.2 1043.54  20
   3  -6   8 39398.4 1743.18   4
   3  -6   9 56254.4 2382.16  15
  -3   6  -9 50495.7 1546.85  22
  -3   6  -9 56292.7 1239.92  20
  -3   6  -9 51282.6 1489.21  48
   3  -6   9 50466.8 1997.08   4
  -3   6 -10 45936.2 1404.96  48
  -3   6 -10 45037.8 1457.31  22
  -3   6 -10 47453.2 1111.72  20
  -3   6 -11 59750.7 1693.65  27
  -3   6 -11 59743.3 1669.88  48
  -3   6 -11 58516.3 1712.93  22
  -3   6 -11 59103.2 1563.46  39
  -3   6 -12 5144.89 466.000  27
  -3   6 -12 4972.65 468.093  48
  -3   6 -12 5084.26 466.154  22
  -3   6 -12 5268.70 429.031  39
  -3   6 -13 8328.48 592.019  27
  -3   6 -13 8344.28 592.134  22
  -3   6 -13 9071.14 606.740  48
   3  -6  13 8745.46 501.750  40
  -3   6 -13 8725.13 559.842  39
  -3   6 -13 8054.09 546.250  35
  -3   6 -14 172.444 176.240  27
  -3   6 -14 265.542 187.963  48
  -3   6 -14 331.581 187.698  22
   3  -6  14 114.564 132.704  40
  -3   6 -14 185.738 114.314  39
  -3   6 -14 176.777 133.963  35
  -3   6 -15 940.052 220.590  27
  -3   6 -15 954.031 246.860  48
   3  -6  15 823.288 195.972  40
  -3   6 -15 1215.51 241.257  39
  -3   6 -15 694.512 162.872  35
  -3   6 -16-4.73222 139.076  27
  -3   6 -16-242.109 191.379  48
   3  -6  16 49.3506 108.666  40
  -3   6 -16 32.5232 129.142  39
  -3   6 -16 83.4378 105.618  35
  -3   6 -17 27.3529 120.988  27
  -3   6 -17 264.907 163.808  48
   3  -6  17 26.8011 108.688  40
  -3   6 -17 62.1371 79.3133  35
  -3   6 -18 121.886 116.124  27
  -3   6 -18 381.772 155.740  48
   3  -6  18 121.768 90.7155  40
  -3   6 -19 6994.89 376.852  27
   3  -6  19 6642.80 314.302  40
  -3   6 -19 6954.11 420.914  48
   3  -6  20 1234.67 143.907  47
   3  -6  20 1275.11 120.713  19
   3  -5 -19 1427.88 136.074  32
   3  -5 -19 1684.53 149.040  21
  -3   5  19 1532.97 154.026  33
   3  -5 -18 428.149 106.014  32
   3  -5 -18 391.099 102.222  21
  -3   5  18 396.333 131.070  33
   3  -5 -17 513.054 124.278  32
   3  -5 -17 271.598 91.5392  21
  -3   5  17 337.400 156.790  33
   3  -5 -16-32.9177 83.8488  32
   3  -5 -16 120.733 77.6800  29
  -3   5  16 163.553 167.217  33
   3  -5 -15 6852.83 426.066  32
   3  -5 -15 6856.78 361.486  29
  -3   5  15 5917.03 358.450  20
  -3   5  15 7322.68 526.356  33
   3  -5 -14 4027.82 344.384  32
  -3   5  14 4100.58 414.888  33
   3  -5 -13 51.5387 101.582  32
  -3   5  13 225.207 132.326  20
  -3   5  13 187.212 203.989  33
  -3   5  12-7.53495 119.118  20
  -3   5  12-75.6182 205.435  33
  -3   5  11 2077.83 276.404  20
  -3   5  11 2425.28 388.555  33
  -3   5  10 1458.36 247.586  20
  -3   5  10 1601.23 292.721  33
  -3   5   9 1227.25 401.557  13
   3  -5  -9 1739.30 390.414   5
  -3   5   9 1188.60 231.768  20
  -3   5   9 1211.63 286.352  33
  -3   5   8 29975.0 1038.28  28
  -3   5   8 28048.4 1686.10  13
   3  -5  -8 28720.5 1540.89   5
  -3   5   8 28947.0 1047.20  20
  -3   5   8 27394.2 1124.70  33
  -3   5   7 8950.19 555.622  28
  -3   5   7 8544.68 927.485  13
   3  -5  -7 9369.29 864.580   5
  -3   5   7 9979.94 587.489  20
  -3   5   7 9368.05 625.976  33
  -3   5   6 13715.6 688.680  28
  -3   5   6 14822.7 1172.74  13
   3  -5  -6 15043.2 1088.86   5
  -3   5   6 13934.8 694.973  20
  -3   5   6 14209.2 749.347  33
  -3   5   5 23035.1 903.380  28
  -3   5   5 25184.0 1511.24  13
   3  -5  -5 23026.1 1352.27   5
  -3   5   5 22180.5 882.152  20
  -3   5   5 22322.6 923.549  33
  -3   5   4 51726.9 1422.58  28
  -3   5   4 51562.0 2195.11  13
   3  -5  -4 49611.3 2007.18   5
  -3   5   4 52511.0 1385.62  20
  -3   5   4 48641.5 1408.96  33
  -3   5   3 18330.8 788.612  28
  -3   5   3 18630.4 1126.04  14
  -3   5   3 19104.2 1280.98  13
   3  -5  -3 17535.7 1141.10   5
  -3   5   3 18683.2 760.500  20
  -3   5   3 17686.9 768.500  33
  -3   5   2 9112.48 533.481  28
  -3   5   2 8002.47 748.487  14
  -3   5   2 7624.36 786.439  13
   3  -5  -2 8287.48 760.490   5
  -3   5   2 7744.31 474.094  20
  -3   5   1 1436.31 362.471  13
  -3   5   1 1487.64 238.920  28
  -3   5   1 1372.45 360.626  14
   3  -5  -1 1453.36 303.424   5
  -3   5   1 1289.81 193.555  20
  -3   5   0 11206.8 915.397  14
   3  -5   0 11650.3 882.188   5
  -3   5  -1 19317.0 1220.49  14
   3  -5   1 19702.0 1135.51   5
  -3   5  -2 1350.10 234.861  28
  -3   5  -2 1452.95 344.985  14
   3  -5   2 1391.77 298.370   5
  -3   5  -3 22674.0 855.020  28
  -3   5  -3 20623.0 1303.22  14
   3  -5   3 21979.1 1168.53   5
   3  -5   4 1858.30 407.561  15
  -3   5  -4 2366.33 269.228  28
  -3   5  -4 2253.67 450.474  14
  -3   5  -4 2370.84 292.230  52
   3  -5   4 2142.90 356.825   5
   3  -5   4 2325.09 411.506   4
   3  -5   5 19820.9 1324.60  15
  -3   5  -5 20048.1 1300.75  14
  -3   5  -5 20057.3 843.280  52
   3  -5   5 19086.2 1065.41   5
  -3   5  -5 20728.7 801.624  22
  -3   5  -5 20143.9 658.025  20
   3  -5   5 19391.4 1174.96   4
   3  -5   6 37907.2 1876.20  15
  -3   5  -6 39605.8 1894.90  14
  -3   5  -6 41413.8 1292.70  52
  -3   5  -6 40341.3 1216.37  48
  -3   5  -6 41502.7 1237.49  22
  -3   5  -6 44258.0 1027.69  20
   3  -5   6 42041.4 1784.74   4
   3  -5   7 3156.04 539.442  15
  -3   5  -7 3698.17 585.836  14
  -3   5  -7 4217.55 392.174  52
  -3   5  -7 3079.34 335.196  48
  -3   5  -7 3058.76 318.901  22
  -3   5  -7 3385.31 252.118  20
   3  -5   7 2712.06 449.260   4
   3  -5   8 259.112 186.621  15
  -3   5  -8 833.365 214.726  48
  -3   5  -8 702.304 191.866  22
   3  -5   8 436.874 227.146   4
   3  -5   9 12144.1 1066.93  15
  -3   5  -9 11512.3 655.795  27
  -3   5  -9 10995.1 651.715  48
  -3   5  -9 11115.8 650.597  22
   3  -5   9 11999.1 941.151   4
   3  -5  10 31734.7 1742.49  15
  -3   5 -10 30357.3 1115.13  27
  -3   5 -10 30342.8 1132.91  22
   3  -5  10 28978.9 1503.39   4
  -3   5 -10 29790.0 1041.43  39
   3  -5  11 33897.5 1823.94  15
  -3   5 -11 31780.0 1162.44  27
  -3   5 -11 31252.1 1170.43  22
  -3   5 -11 32104.2 1116.94  39
  -3   5 -12 86.3182 141.578  27
  -3   5 -12 85.9392 143.250  22
  -3   5 -12 127.810 126.331  39
  -3   5 -12 383.275 197.072  35
  -3   5 -13 24817.6 1039.12  27
  -3   5 -13 25800.7 1062.89  22
   3  -5  13 25306.0 887.874  40
  -3   5 -13 26099.2 1036.27  39
  -3   5 -13 25431.8 980.701  35
  -3   5 -14 21304.4 955.167  27
   3  -5  14 22636.5 826.222  40
  -3   5 -14 21488.2 936.822  39
  -3   5 -14 22134.6 877.145  35
  -3   5 -15 121.954 149.677  27
   3  -5  15 196.839 143.786  40
  -3   5 -15 65.3301 126.717  39
  -3   5 -15-54.3201 118.073  35
  -3   5 -16 159.185 153.125  27
   3  -5  16 104.459 108.999  40
  -3   5 -16 161.891 157.631  39
  -3   5 -16-34.3082 114.851  35
  -3   5 -17 3462.55 347.382  27
  -3   5 -17 3457.11 383.782  48
   3  -5  17 3787.55 289.898  40
  -3   5 -17 3560.55 280.160  35
  -3   5 -18 4348.84 353.126  27
  -3   5 -18 4037.01 387.476  48
   3  -5  18 4229.04 279.183  40
  -3   5 -19 2130.44 268.232  48
  -3   5 -20 736.252 168.876  48
   3  -5  20 706.713 134.312  47
   3  -5  20 714.345 97.8592  45
   3  -5  21 211.441 84.4594  47
   3  -5  21 202.077 66.1016  19
  -3   5 -21 397.780 121.315  48
   3  -4 -20-33.9623 54.7854  32
   3  -4 -20-2.38065 52.5452  21
   3  -4 -19-71.7613 81.2088  32
   3  -4 -19-17.1290 55.7555  29
   3  -4 -19 56.2109 73.1907  21
  -3   4  19 171.509 94.3790  33
   3  -4 -18 35.8926 91.6973  32
   3  -4 -18 79.7601 74.6582  29
  -3   4  18 26.6219 106.984  33
   3  -4 -17-24.6279 97.8465  32
   3  -4 -17-18.7879 71.2834  29
  -3   4  17-138.758 102.193  20
  -3   4  17-311.305 166.164  33
   3  -4 -16 3352.11 274.913  29
  -3   4  16 2847.87 282.924  20
  -3   4  16 3422.29 374.549  33
   3  -4 -15 2125.53 222.513  29
  -3   4  15 1855.71 263.554  20
  -3   4  15 2590.70 352.549  33
   3  -4 -14 4505.73 332.950  29
  -3   4  14 4115.77 444.894  33
  -3   4  13 4293.50 395.959  20
  -3   4  13 4451.98 454.242  33
  -3   4  12 576.025 199.005  20
  -3   4  12 605.703 219.231  33
  -3   4  11 7194.55 883.912  13
   3  -4 -11 6295.91 709.236   5
   3  -4 -11 5833.01 657.929  12
  -3   4  11 6754.75 516.072  20
  -3   4  11 6545.45 564.131  33
   3  -4 -11 7665.45 847.084   7
   3  -4 -10 2916.33 516.438   7
  -3   4  10 3127.52 560.684  13
   3  -4 -10 2598.05 438.142  12
   3  -4 -10 3282.02 534.061   5
  -3   4  10 2603.85 334.805  20
  -3   4  10 2547.35 358.627  33
   3  -4  -9 6.72183 157.194   7
  -3   4   9-80.8830 242.124  13
   3  -4  -9 40.6692 140.441   5
  -3   4   9 29.4156 141.725  20
  -3   4   9 281.143 216.577  33
  -3   4   8 17217.6 1276.24  13
   3  -4  -8 17316.5 1198.07   5
   3  -4  -8 16949.7 1053.48  12
  -3   4   8 16995.3 797.480  20
  -3   4   8 16372.3 818.474  33
   3  -4  -8 15800.5 1155.52   7
  -3   4   7 74996.6 2739.21  13
   3  -4  -7 73138.3 2555.24   5
  -3   4   7 75968.8 1836.04  20
  -3   4   7 70817.9 1839.15  33
   3  -4  -7 73051.7 2547.12   7
  -3   4   6 26007.7 1518.28  13
   3  -4  -6 24981.0 1414.50   5
  -3   4   6 27903.9 990.470  20
  -3   4   6 26008.4 986.396  33
   3  -4  -6 26366.4 1412.40   7
  -3   4   5 23167.8 1388.39  13
   3  -4  -5 22674.4 1316.54   5
  -3   4   5 24170.4 888.815  20
  -3   4   5 20679.5 850.044  33
   3  -4  -5 23066.5 1270.96   7
   3  -4  -4 1589.77 321.015   7
  -3   4   4 2487.27 467.098  13
   3  -4  -4 2696.16 449.726   5
  -3   4   3 6517.61 585.876  14
  -3   4   3 6336.14 693.361  13
   3  -4  -3 5767.44 641.668   5
   3  -4  -3 6089.33 585.200   7
  -3   4   2 2216.32 356.390  14
  -3   4   2 2427.88 443.885  13
   3  -4  -2 2654.33 425.014   5
  -3   4   1 332.016 186.158  14
  -3   4   1 583.019 272.889  13
   3  -4  -1 690.359 259.978   5
  -3   4   0 55303.7 1964.47  14
  -3   4   0 58900.2 2047.61  13
   3  -4   0 57392.0 1939.98   5
  -3   4  -1 1926.41 377.397  14
   3  -4   1 2305.97 370.466   5
  -3   4  -2 59070.4 2120.27  14
   3  -4   2 61914.9 1969.21   5
  -3   4  -3 265.320 198.310  14
   3  -4   3 340.052 166.029   5
  -3   4  -3 355.024 129.057   1
   3  -4   4 8060.13 792.346  15
  -3   4  -4 7030.52 732.824  14
   3  -4   4 8863.30 757.675   4
  -3   4  -4 7813.40 532.012   1
   3  -4   4 7449.79 609.914   5
   3  -4   5 14.0238 181.332  15
  -3   4  -5 235.056 185.430  14
  -3   4  -5-48.6465 68.4414   1
   3  -4   5 25.3131 112.971   5
   3  -4   5 76.7709 145.422   4
   3  -4   6 874.883 294.047  15
   3  -4   6 775.755 197.551   5
   3  -4   6 1034.98 289.692   4
  -3   4  -6 1105.14 213.532   1
   3  -4   7 164.902 189.339  15
  -3   4  -7 293.086 123.212  27
  -3   4  -7 249.061 158.437  48
  -3   4  -7 172.861 114.310  22
  -3   4  -7 277.645 124.663   1
   3  -4   7 34.6154 188.054   4
   3  -4   8 5037.89 648.826  15
  -3   4  -8 5271.14 418.026  27
  -3   4  -8 4558.34 462.637   1
  -3   4  -8 5741.08 447.488  48
  -3   4  -8 5388.36 426.388  22
   3  -4   8 5015.62 594.538   4
   3  -4   9 21464.6 1383.47  15
  -3   4  -9 21975.3 895.344  27
  -3   4  -9 19890.6 1013.47   1
  -3   4  -9 20476.9 879.800  22
   3  -4   9 21550.4 1272.36   4
  -3   4  -9 19478.5 810.189  39
   3  -4  10 4083.40 612.498  15
  -3   4 -10 3546.63 357.152  27
  -3   4 -10 3341.26 367.399  22
  -3   4 -10 3620.02 354.717  39
   3  -4  11 1301.31 369.028  15
  -3   4 -11 1522.37 260.791  27
  -3   4 -11 1275.58 251.770  22
  -3   4 -11 1100.44 209.085  39
  -3   4 -11 1483.73 233.209  35
   3  -4  12 21653.3 1428.40  15
  -3   4 -12 20979.2 933.617  27
  -3   4 -12 21233.2 914.909  39
  -3   4 -12 21446.5 882.120  35
  -3   4 -13 20018.2 917.120  27
   3  -4  13 20375.5 748.025  40
  -3   4 -13 19724.6 905.729  39
  -3   4 -13 20234.8 845.221  35
  -3   4 -14 9777.69 634.140  27
   3  -4  14 10063.9 500.691  40
  -3   4 -14 8950.47 608.876  39
  -3   4 -14 9896.08 572.456  35
  -3   4 -15 39318.5 1308.77  27
   3  -4  15 40295.0 1080.35  40
  -3   4 -15 39564.8 1344.25  39
  -3   4 -15 39646.1 1176.08  35
  -3   4 -16 401.773 187.382  27
  -3   4 -16 588.597 171.867  35
  -3   4 -17 1952.41 267.319  27
  -3   4 -17 2331.63 227.850  35
  -3   4 -18 38409.1 1123.68  27
  -3   4 -18 37747.4 1262.75  48
  -3   4 -19 2760.62 317.927  48
  -3   4 -20 294.221 145.166  48
   3  -4  20 250.015 128.620  47
   3  -4  20 313.014 102.904  45
   3  -4  21 18079.9 592.462  47
   3  -4  21 17548.8 481.566  45
   3  -4  21 17814.2 540.271  19
  -3   4 -21 18414.2 645.917  48
   3  -3 -21 3875.04 226.953  32
   3  -3 -21 3597.22 199.941  29
   3  -3 -21 3643.99 195.605  21
   3  -3 -20 452.988 114.688  32
   3  -3 -20 271.754 90.1865  29
   3  -3 -19 5965.05 344.405  29
  -3   3  19 6387.82 347.455  33
   3  -3 -18 94.1090 87.8771  29
   3  -3 -18-65.7038 74.4405  24
  -3   3  18 190.163 128.969  20
  -3   3  18 146.389 113.428  33
   3  -3 -17 137.193 95.9573  29
   3  -3 -17 100.821 71.7408  24
  -3   3  17 167.975 136.867  20
  -3   3  17 255.546 135.310  33
   3  -3 -16 1516.74 193.937  24
  -3   3  16 1670.32 268.543  20
  -3   3  16 2088.13 299.202  33
  -3   3  15 9240.73 609.355  20
  -3   3  15 10248.3 647.969  33
  -3   3  14 1127.58 244.769  20
  -3   3  14 1443.41 273.976  33
  -3   3  13 49640.9 1546.05  20
  -3   3  13 52175.9 1572.91  33
   3  -3 -12 54490.0 2343.70   7
  -3   3  12 56686.4 2475.07  13
   3  -3 -12 52967.9 2167.09  12
  -3   3  12 54972.9 1633.55  40
  -3   3  12 54578.4 1620.14  20
  -3   3  12 55665.5 1632.19  33
   3  -3 -11 34687.6 1827.75   7
  -3   3  11 36972.2 1935.11  13
   3  -3 -11 33947.5 1678.05  12
  -3   3  11 35977.4 1264.86  40
  -3   3  11 35597.8 1260.64  20
  -3   3  11 35601.2 1247.10  33
   3  -3 -10 38998.4 1918.98   7
  -3   3  10 41381.9 2033.52  13
   3  -3 -10 40148.3 1784.83  12
  -3   3  10 40538.4 1333.18  40
  -3   3  10 42186.1 1353.42  20
  -3   3  10 40922.9 1336.10  33
   3  -3  -9-24.0657 152.600   7
  -3   3   9-34.9199 241.375  13
   3  -3  -9-192.787 185.568  12
  -3   3   9 64.4070 153.095  20
  -3   3   9 231.566 103.680  17
  -3   3   9 159.853 141.958  33
   3  -3  -8 13167.0 1039.66   7
  -3   3   8 14963.4 1139.14  13
   3  -3  -8 13143.8 929.074  12
  -3   3   8 15152.4 747.502  20
  -3   3   8 12776.6 560.279  17
  -3   3   8 14005.5 706.323  33
   3  -3  -7 21172.4 1265.55   7
  -3   3   7 21566.0 1358.00  13
   3  -3  -7 23299.6 1186.66  12
  -3   3   7 22856.2 903.219  20
  -3   3   7 20693.4 706.180  17
   3  -3  -7 20310.9 1152.97   8
  -3   3   7 23079.6 892.909  33
   3  -3  -6 14996.7 1028.83   7
  -3   3   6 15638.6 1106.16  13
   3  -3  -6 15055.2 958.714   8
   3  -3  -5 5424.71 592.422   7
  -3   3   5 5262.07 628.948  13
   3  -3  -5 5587.26 562.550   8
   3  -3  -4 1793.43 335.111   7
  -3   3   4 2369.80 431.493  13
   3  -3  -4 2140.73 335.778   8
   3  -3  -3 713.772 213.364   7
  -3   3   3 611.219 250.940  13
   3  -3  -3 546.919 184.649   8
  -3   3   2 13084.9 783.824  14
  -3   3   2 16054.4 989.600  13
   3  -3  -2 16754.3 1013.26   5
   3  -3  -2 16427.4 849.176   8
   3  -3  -2 16805.6 886.366   7
   3  -3  -1 919.639 204.064   7
  -3   3   1 1197.39 251.293  14
  -3   3   1 1345.19 321.650  13
   3  -3  -1 991.535 269.404   5
   3  -3  -1 1042.89 213.158   8
  -3   3   0 4179.10 472.345  14
  -3   3   0 4001.37 468.294  13
   3  -3   0 4185.95 475.444   5
   3  -3   0 3649.86 351.577   8
  -3   3  -1 14814.2 753.725   1
  -3   3  -1 15305.6 913.152  14
   3  -3   1 14910.3 866.021   5
  -3   3  -2 34954.0 1462.28  14
   3  -3   2 33545.5 1306.37   5
  -3   3  -2 34858.3 1221.61   1
   3  -3   3 314397. 5926.96  15
  -3   3  -3 307532. 5797.93  14
   3  -3   3 309307. 5327.77   5
  -3   3  -3 303885. 5239.02   1
  -3   3  -4 1564.62 272.249   1
   3  -3   4 1946.02 376.715  15
   3  -3   4 1665.38 261.815   5
   3  -3   4 2047.97 354.505   4
   3  -3   5 586.409 245.743  15
   3  -3   5 619.731 166.286   5
  -3   3  -5 578.571 141.769   1
   3  -3   5 853.405 261.048   4
   3  -3   6 266.233 171.515  15
  -3   3  -6 72.9528 87.6303   1
   3  -3   6 209.504 181.881   4
   3  -3   7 3876.77 551.448  15
  -3   3  -7 3489.35 425.347   1
   3  -3   7 3874.61 510.382   4
   3  -3   8 6534.80 708.852  15
  -3   3  -8 5980.35 562.809   1
  -3   3  -8 6639.12 447.037  27
  -3   3  -8 6319.47 445.199  22
   3  -3   8 6532.63 675.493   4
  -3   3  -8 6766.76 447.819  35
   3  -3   9 15320.1 1126.37  15
  -3   3  -9 14985.9 917.222   1
  -3   3  -9 16231.1 742.873  27
   3  -3   9 14878.5 1042.04   4
  -3   3  -9 14889.0 708.642  39
  -3   3  -9 15107.1 701.234  35
  -3   3 -10 13289.2 881.002   1
   3  -3  10 13079.9 1060.83  15
  -3   3 -10 13700.2 703.123  27
  -3   3 -10 12805.8 676.138  39
  -3   3 -10 12496.5 644.145  35
  -3   3 -11 8181.18 706.190   1
   3  -3  11 8148.66 856.057  15
  -3   3 -11 8168.93 560.783  27
  -3   3 -11 7987.84 549.942  39
  -3   3 -11 8254.52 518.826  35
  -3   3 -12 13224.9 912.685   1
   3  -3  12 14298.5 1149.49  15
  -3   3 -12 12940.2 709.625  27
  -3   3 -12 13497.7 735.483  39
  -3   3 -12 13898.8 687.464  35
   3  -3  13 34550.4 1814.53  15
  -3   3 -13 32463.4 1180.41  27
  -3   3 -13 33553.4 1103.58  35
  -3   3 -14 19563.8 893.386  27
  -3   3 -14 21043.0 836.228  35
  -3   3 -15 1723.08 280.095  27
  -3   3 -15 1833.43 236.947  35
  -3   3 -16 519.450 197.913  27
  -3   3 -16 537.838 145.938  35
  -3   3 -17 986.100 234.158  48
  -3   3 -18 12123.8 687.424  48
   3  -3  19 35098.6 1058.94  47
  -3   3 -19 33761.4 1119.26  48
  -3   3 -20 2123.86 253.560  48
   3  -3  20 2588.05 258.541  47
   3  -3  20 2805.72 237.104  45
   3  -3  20 2910.53 263.056  19
   3  -3  21 2091.00 214.776  47
   3  -3  21 2014.10 184.343  45
   3  -3  21 2389.30 213.185  19
  -3   3 -21 2104.96 221.792  48
  -3   3 -22-1.69002 58.0680  48
   3  -3  22-56.8365 85.4841  47
   3  -3  22 157.386 72.4502  19
   3  -2 -21 55.9498 70.3779  32
   3  -2 -21 243.928 87.1718  29
   3  -2 -20 1315.86 171.662  29
   3  -2 -20 1339.17 151.563  24
   3  -2 -19 565.803 130.009  29
   3  -2 -19 793.979 137.566  24
  -3   2  19 403.518 127.455  20
   3  -2 -18-64.8033 96.2422  24
  -3   2  18 97.3584 130.310  20
  -3   2  18 62.5603 103.932  33
   3  -2 -17 385.251 119.821  24
  -3   2  17 476.719 213.574  40
  -3   2  17 351.593 182.012  20
  -3   2  17 745.906 183.481  33
   3  -2 -16 18941.7 733.737  24
  -3   2  16 18866.8 925.008  40
  -3   2  16 17455.8 857.078  20
  -3   2  16 20068.0 835.842  33
   3  -2 -15 5377.45 380.840  24
  -3   2  15 4851.11 499.831  40
  -3   2  15 4889.70 469.806  20
  -3   2  15 5489.66 459.177  33
  -3   2  14 35592.2 1301.08  40
  -3   2  14 34643.9 1284.24  20
  -3   2  14 34671.3 1193.72  33
   3  -2 -13 14831.0 1194.32   7
   3  -2 -13 13481.3 1083.47  12
  -3   2  13 13930.3 786.803  40
  -3   2  13 13783.3 795.387  20
  -3   2  13 13134.9 1163.56  13
  -3   2  13 14187.0 736.738  33
   3  -2 -12 20933.4 1435.29   7
  -3   2  12 23451.4 1533.87  13
  -3   2  12 22935.8 998.065  40
  -3   2  12 22261.3 1014.29  20
  -3   2  12 21079.9 801.021  17
  -3   2  12 23364.1 949.450  33
   3  -2 -11 1887.86 438.303   7
  -3   2  11 2482.66 530.312  13
  -3   2  11 2169.02 321.716  40
  -3   2  11 1548.31 267.262  20
  -3   2  11 2490.20 264.436  17
   3  -2 -11 2674.31 467.360   8
  -3   2  11 2277.26 332.166  33
   3  -2 -10 19005.7 1295.50   7
  -3   2  10 18670.9 1302.11  13
  -3   2  10 19747.1 881.374  40
  -3   2  10 20084.7 918.606  20
  -3   2  10 18090.5 703.131  17
   3  -2 -10 18892.3 1212.66   8
  -3   2  10 19218.8 838.731  33
   3  -2  -9 26214.5 1494.89   7
  -3   2   9 26917.9 1532.16  13
  -3   2   9 29587.6 1065.81  40
  -3   2   9 29675.9 1108.23  20
  -3   2   9 27001.1 865.657  17
   3  -2  -9 27327.7 1425.83   8
  -3   2   9 29236.8 1018.93  33
   3  -2  -8 2944.54 486.624   7
  -3   2   8 3035.44 528.379  13
  -3   2   8 2873.14 261.643  17
   3  -2  -8 3362.85 491.518   8
   3  -2  -7 675.556 248.767   7
  -3   2   7 258.377 212.632  13
   3  -2  -7 904.150 276.784   8
   3  -2  -7 381.958 185.571  16
   3  -2  -6 1752.68 319.241  16
   3  -2  -6 1614.78 350.752   7
  -3   2   6 1639.98 388.072  13
   3  -2  -6 1709.34 332.382   8
   3  -2  -5 1139.28 245.881  16
   3  -2  -5 1072.31 284.972   7
  -3   2   5 833.547 239.406  13
   3  -2  -5 977.186 248.196   8
   3  -2  -4 946.140 210.878  16
   3  -2  -4 1017.08 245.616   7
  -3   2   4 1134.18 295.666  13
   3  -2  -4 1381.32 286.396   8
   3  -2  -3 1397.44 245.126  16
   3  -2  -3 1280.72 250.500   7
  -3   2   3 1410.58 268.198  13
   3  -2  -3 1180.36 250.562   8
   3  -2  -2 12236.4 718.175   7
  -3   2   2 12120.7 779.306  13
   3  -2  -2 12589.7 753.163   8
   3  -2  -1 10479.4 618.811   7
  -3   2   1 9948.02 698.307  13
   3  -2  -1 10629.4 661.757   8
  -3   2   0 19218.1 901.290   1
  -3   2   0 21267.8 984.626  13
   3  -2   0 18819.1 974.168   5
   3  -2   0 19739.7 867.787   8
   3  -2   1 35633.0 1305.92   5
  -3   2  -1 33388.4 1230.91   1
   3  -2   1 36337.0 1151.29   8
   3  -2   2 36991.9 1463.39  15
   3  -2   2 37938.5 1284.97   5
  -3   2  -2 35895.9 1310.24   1
   3  -2   3 706.601 244.143  15
   3  -2   3 643.970 169.158   5
   3  -2   3 635.852 221.947   4
  -3   2  -3 1000.60 209.413   1
   3  -2   4 24948.7 1231.84  15
   3  -2   4 24193.0 907.389   5
  -3   2  -4 25239.9 1107.37   1
   3  -2   4 24656.0 1195.63   4
   3  -2   5 7287.77 665.219  15
  -3   2  -5 7083.16 583.821   1
   3  -2   5 7638.51 667.328   4
   3  -2   6 13988.2 958.850  15
  -3   2  -6 13829.8 845.806   1
   3  -2   6 14651.8 942.376   4
   3  -2   7 3117.76 468.368  15
  -3   2  -7 2950.66 392.632   1
   3  -2   7 3353.06 489.001   4
   3  -2   8 4412.87 572.027  15
  -3   2  -8 3630.35 470.490   1
   3  -2   8 3460.25 474.908   4
   3  -2   9 23.7430 177.098  15
  -3   2  -9 88.8930 108.052  27
  -3   2  -9 152.592 123.503  48
  -3   2  -9 198.639 135.192  35
  -3   2  -9 64.6321 109.443   1
  -3   2 -10 5850.00 614.566   1
   3  -2  10 6184.66 708.376  15
  -3   2 -10 5857.22 455.510  27
  -3   2 -10 6024.43 434.382  35
   3  -2  11 434.902 270.170  15
  -3   2 -11-58.0980 150.436  27
  -3   2 -11 104.202 124.025   1
  -3   2 -11 125.707 117.816  35
   3  -2  12-360.175 242.911  15
  -3   2 -12-37.0654 133.001  27
  -3   2 -12 92.2074 121.584   1
  -3   2 -12-18.4523 115.721  35
   3  -2  13 1036.38 358.775  15
  -3   2 -13 1353.56 254.867  27
   3  -2  13 1149.05 336.163  10
  -3   2 -13 1059.26 208.628  35
  -3   2 -14 4306.22 419.038  27
  -3   2 -14 4007.04 351.510  35
  -3   2 -15 6654.28 551.946  48
  -3   2 -15 6181.01 420.576  35
  -3   2 -16 55.1728 159.564  48
  -3   2 -16 4.69225 102.198  35
  -3   2 -17 41107.0 1345.33  48
  -3   2 -18 2817.35 332.226  48
   3  -2  18 2722.15 300.182  47
   3  -2  19 16084.1 688.426  47
   3  -2  19 17029.0 654.835  45
  -3   2 -19 15962.8 711.978  48
  -3   2 -20 9476.41 479.443  48
   3  -2  20 9138.45 477.586  47
   3  -2  20 8975.78 433.948  45
   3  -2  20 9426.59 471.323  19
   3  -2  21 351.605 122.619  47
   3  -2  21 441.806 107.715  45
   3  -2  21 305.606 112.890  19
  -3   2 -21 239.922 96.0139  48
   3  -2  22 713.253 98.6626  45
   3  -2  22 516.177 100.458  19
   3  -2  22 422.569 93.5521  47
   3  -1 -22 2183.93 174.581  32
   3  -1 -22 2259.36 170.296  29
   3  -1 -21 6038.45 320.194  29
   3  -1 -21 6624.68 317.885  24
   3  -1 -20 2772.50 243.678  29
   3  -1 -20 2590.60 229.242  24
   3  -1 -19 787.736 157.787  24
  -3   1  19 520.989 189.936  40
  -3   1  19 310.802 164.183  20
   3  -1 -18 3503.42 304.109  24
  -3   1  18 2742.98 376.536  20
  -3   1  18 2918.99 363.598  40
  -3   1  17 6498.34 549.412  40
  -3   1  17 5483.20 511.296  20
  -3   1  16 9467.67 673.442  40
  -3   1  16 9401.09 660.203  20
  -3   1  15 9491.49 667.622  40
  -3   1  15 8516.57 652.257  20
  -3   1  15 9255.12 550.306  33
  -3   1  14 97035.6 2353.02  40
  -3   1  14 92079.6 2381.88  20
  -3   1  14 97925.3 2120.38  33
   3  -1 -13 24521.0 1563.46   7
  -3   1  13 23263.0 1515.20  13
  -3   1  13 27412.2 1157.24  20
  -3   1  13 27208.4 1111.37  40
  -3   1  13 25415.8 882.549  17
   3  -1 -13 28065.4 1543.98   8
  -3   1  13 25504.0 952.767  33
   3  -1 -12 5580.74 744.116   7
  -3   1  12 5168.45 714.898  13
  -3   1  12 4082.99 380.833  41
  -3   1  12 5463.64 491.118  40
  -3   1  12 5525.06 516.941  20
  -3   1  12 4613.77 367.779  17
   3  -1 -12 5250.63 648.420   8
  -3   1  12 5022.65 412.522  33
   3  -1 -11 4104.30 619.915   7
  -3   1  11 4282.32 643.085  13
  -3   1  11 4353.45 367.794  41
  -3   1  11 4575.99 443.793  40
  -3   1  11 4829.10 476.170  20
  -3   1  11 4657.39 356.899  17
   3  -1 -11 4898.60 622.958   8
  -3   1  11 4913.39 395.218  33
   3  -1 -11 4684.80 633.351  16
   3  -1 -10 3146.56 512.682  16
   3  -1 -10 2807.01 493.887   7
  -3   1  10 2412.56 448.770  13
  -3   1  10 3223.35 366.602  40
  -3   1  10 2941.63 278.655  17
   3  -1 -10 2774.86 470.997   8
  -3   1  10 3595.66 337.228  33
   3  -1  -9 4406.70 613.704   7
  -3   1   9 3216.98 513.883  13
  -3   1   9 4088.65 382.610  40
  -3   1   9 3509.62 304.880  17
   3  -1  -9 3621.34 519.479   8
   3  -1  -9 4055.48 542.117  16
   3  -1  -8 7506.58 757.595   7
  -3   1   8 7989.39 746.812  13
   3  -1  -8 8126.65 742.262   8
   3  -1  -8 8021.20 750.120  16
   3  -1  -7 8929.47 800.929   7
  -3   1   7 8121.69 730.780  13
   3  -1  -7 7242.23 694.141   8
   3  -1  -7 8814.53 737.715  16
   3  -1  -6 871.767 262.398  16
   3  -1  -6 536.690 229.304   7
  -3   1   6 907.054 289.747  13
   3  -1  -6 578.185 210.197   8
   3  -1  -5 22095.5 1155.82   7
  -3   1   5 20294.3 1056.57  13
   3  -1  -5 20936.6 866.969   2
   3  -1  -5 20083.5 1088.27   8
   3  -1  -5 20307.6 1058.58  16
   3  -1  -4 44297.5 1608.34   7
  -3   1   4 40535.6 1473.93  13
   3  -1  -4 45587.0 1376.62   2
   3  -1  -4 42086.4 1588.64   8
   3  -1  -4 44377.9 1539.04  16
   3  -1  -3 4240.83 456.941   7
  -3   1   3 3493.71 389.117  13
   3  -1  -3 3680.03 383.359   2
   3  -1  -3 3920.05 426.891  16
   3  -1  -2 1716.28 264.640  16
   3  -1  -2 1954.16 296.525   7
  -3   1   2 1256.94 250.844  13
   3  -1  -1 1500.12 238.652  16
   3  -1  -1 1603.65 237.774   7
  -3   1   1 1905.47 277.229  13
   3  -1   0 14863.9 770.205  15
  -3   1   0 14074.5 774.195   1
   3  -1   1 211.853 129.882  15
  -3   1  -1 350.086 161.918   1
   3  -1   2 31475.7 1208.44  15
   3  -1   2 29664.7 1044.07   5
  -3   1  -2 29707.0 1198.81   1
   3  -1   2 32746.0 1289.29   4
   3  -1   3 51053.4 1658.94  15
  -3   1  -3 52035.1 1663.48   1
   3  -1   3 53573.4 1713.39   4
   3  -1   4 18563.8 971.091  15
  -3   1  -4 17711.3 942.714   1
   3  -1   4 18250.6 969.194   4
   3  -1   5 46793.0 1643.01  15
  -3   1  -5 44896.5 1584.40   1
   3  -1   5 44140.2 1602.32   4
   3  -1   6 16595.7 975.995  15
  -3   1  -6 15727.3 920.500   1
   3  -1   6 16893.4 978.339   4
   3  -1   7 3342.93 455.758  15
  -3   1  -7 3995.30 474.294   1
   3  -1   7 3807.92 488.123   4
   3  -1   8 679.885 223.831  15
  -3   1  -8 684.922 231.743   1
   3  -1   9 605.330 263.336  15
  -3   1  -9 706.338 174.665  27
  -3   1  -9 722.750 193.114  48
  -3   1  -9 858.328 263.461   1
  -3   1  -9 980.628 186.291  35
  -3   1 -10 5202.27 597.262   1
   3  -1  10 6264.82 687.855  15
  -3   1 -10 5736.61 446.688  27
  -3   1 -10 5917.51 464.013  48
  -3   1 -10 5893.73 421.592  35
   3  -1  11 1215.12 357.782  15
  -3   1 -11 1273.88 230.894  27
  -3   1 -11 734.745 211.117  48
  -3   1 -11 1178.83 289.906   1
   3  -1  11 802.515 287.388  10
  -3   1 -11 867.532 183.945  35
   3  -1  12 5345.22 676.413  15
  -3   1 -12 5115.45 466.236  48
   3  -1  12 5775.78 659.877  10
  -3   1 -12 5660.72 421.006  35
  -3   1 -12 3807.20 511.691   1
   3  -1  13 1608.85 402.236  15
  -3   1 -13 1831.11 290.888  48
   3  -1  13 1317.67 319.150  10
  -3   1 -13 1357.19 217.389  35
  -3   1 -14 465.790 214.932  48
  -3   1 -14 103.187 119.178  35
  -3   1 -15 609.344 217.323  48
  -3   1 -15 261.392 128.072  35
  -3   1 -16 3704.76 379.281  48
  -3   1 -16 3670.73 293.670  35
  -3   1 -17-276.151 160.313  48
   3  -1  17 67.5625 142.856  47
  -3   1 -18 7665.37 485.920  48
   3  -1  18 7727.99 486.207  47
   3  -1  18 8269.85 488.869  45
  -3   1 -19 7854.45 435.865  48
   3  -1  19 7351.26 430.597  45
   3  -1  19 7740.02 457.354  19
   3  -1  19 6964.25 443.778  47
  -3   1 -20 20352.8 631.864  48
   3  -1  20 19731.2 704.419  47
   3  -1  20 19968.5 676.649  45
   3  -1  20 20896.6 711.493  19
   3  -1  21 2114.52 199.304  47
   3  -1  21 2360.30 209.478  45
   3  -1  21 2264.42 205.365  43
   3  -1  21 2583.59 226.340  19
   3   0 -22 41.9184 63.9897  29
   3   0 -22 183.480 73.7089  24
   3   0 -21 3103.13 238.227  29
   3   0 -21 3235.94 244.245  24
  -3   0  21 3110.97 299.455  40
  -3   0  21 2430.94 224.557  20
   3   0 -20 12871.0 484.071  30
   3   0 -20 13331.1 552.218  24
  -3   0  20 12739.4 654.864  40
  -3   0  20 11799.8 577.103  20
   3   0 -19 761.151 138.607  30
   3   0 -19 840.234 154.420  24
  -3   0  19 265.109 192.857  40
  -3   0  19 792.141 209.014  20
   3   0 -18 20.0711 92.7737  30
  -3   0  18 109.822 185.391  40
  -3   0  18-117.359 178.803  20
   3   0 -17 6488.71 417.256  30
  -3   0  17 6870.36 583.921  40
  -3   0  17 6289.20 564.315  20
  -3   0  16 473.482 233.263  40
  -3   0  16 265.313 200.482  20
  -3   0  15 45221.4 1475.78  41
  -3   0  15 44662.5 1503.84  40
  -3   0  15 43042.4 1175.68  17
  -3   0  14 1024.53 250.803  41
  -3   0  14 509.328 214.366  40
  -3   0  14 819.288 178.955  17
   3   0 -13 142.579 190.851  16
   3   0 -13 125.396 194.926   7
  -3   0  13 102.912 200.850  13
  -3   0  13-205.750 152.464  41
  -3   0  13 233.048 182.546  40
  -3   0  13-106.916 109.324  17
   3   0 -13 202.228 127.249   8
   3   0 -12 14531.8 1186.74   7
  -3   0  12 12720.3 1048.91  13
  -3   0  12 13483.8 732.732  41
  -3   0  12 15025.4 792.719  40
  -3   0  12 14774.1 643.441  17
   3   0 -12 15309.1 1122.60   8
   3   0 -12 15012.9 1176.08  16
   3   0 -11-89.1880 171.138  16
   3   0 -11 152.920 179.549   7
  -3   0  11-58.7492 126.250  41
  -3   0  11 192.700 161.680  40
  -3   0  11-106.619 129.469  17
   3   0 -11-116.855 148.205   8
   3   0 -10 4598.13 644.371   7
  -3   0  10 4548.77 569.109  13
  -3   0  10 4279.23 404.113  40
  -3   0  10 4346.55 347.853  17
   3   0 -10 3928.54 557.565   8
  -3   0  10 4637.73 352.242  33
   3   0 -10 3871.47 582.582  16
  -3   0   9 8762.09 780.233  13
  -3   0   9 10896.5 477.563  36
  -3   0   9 8736.24 482.402  17
   3   0  -9 8757.23 812.413   8
   3   0  -9 8452.31 824.772  16
   3   0  -8 2055.83 419.837  16
  -3   0   8 1731.28 417.887   3
  -3   0   8 2394.39 399.480  13
   3   0  -8 2241.41 400.988   8
   3   0  -7 1241.05 317.397  16
   3   0  -7 1016.35 236.652   2
  -3   0   7 1286.08 363.233   3
  -3   0   7 984.575 281.426  13
   3   0  -6 23.4188 128.578  16
  -3   0   6 67.5756 177.560   3
   3   0  -6 94.1006 115.603   2
  -3   0   6 52.8633 148.957  13
   3   0  -5 1998.90 361.420  16
  -3   0   5 1761.67 343.820   3
   3   0  -5 1977.16 306.816   2
  -3   0   5 1763.43 286.837  13
   3   0  -4 12548.2 622.110  10
  -3   0   4 11202.8 808.193   3
   3   0  -4 12391.3 756.873   2
   3   0  -3 12867.2 679.767  10
   3   0  -3 12955.7 784.217   2
   3   0  -2 15646.4 801.239  10
  -3   0   2 15184.9 842.611   3
  -3   0   1 14868.1 807.194   1
  -3   0   1 15948.7 804.424   3
   3   0   0 5985.78 491.877   4
  -3   0   0 5696.19 495.581   1
   3   0   1 11596.6 693.223   6
   3   0   1 11199.0 680.432   4
  -3   0  -1 10652.0 704.574   1
  -3   0  -2 1062.47 232.508   1
   3   0   2 1166.79 241.525   4
   3   0   3 6945.00 516.250  15
  -3   0  -3 6388.57 565.145   1
   3   0   3 6788.45 551.125   4
   3   0   4 21040.8 948.105  15
   3   0   4 21026.3 1001.73   4
  -3   0  -4 20222.6 1033.23   1
   3   0   5 2932.59 376.856  15
  -3   0  -5 3062.73 410.274   1
   3   0   5 3598.26 418.267   4
   3   0   6 121.577 113.364  15
  -3   0  -6 115.742 154.170   1
   3   0   6 184.171 142.956  10
   3   0   7 2828.44 416.303  15
  -3   0  -7 2747.67 406.818   1
   3   0   7 3020.57 474.496  10
   3   0   8 30053.8 1375.45  15
  -3   0  -8 29941.4 1381.26   1
   3   0   8 27684.5 1432.09  10
  -3   0  -8 28848.9 940.341  35
   3   0   9 39301.5 1670.92  15
  -3   0  -9 41291.7 1687.09   1
  -3   0  -9 41102.0 1258.35  48
   3   0   9 39794.7 1754.23  10
  -3   0  -9 40634.5 1164.05  35
  -3   0 -10 19802.8 1163.47   1
   3   0  10 19935.0 1208.27  15
  -3   0 -10 21381.5 888.822  48
   3   0  10 21548.3 1263.21  10
  -3   0 -10 20720.0 801.961  35
  -3   0 -11 46876.4 1881.41   1
   3   0  11 42773.4 1897.72  15
  -3   0 -11 47248.9 1406.42  48
   3   0  11 46335.5 1907.80  10
  -3   0 -11 45547.5 1281.29  35
   3   0  12 7024.98 767.305  15
  -3   0 -12 8948.18 578.600  48
   3   0  12 8021.75 768.855  10
  -3   0 -12 8671.82 518.057  35
  -3   0 -13 10211.9 632.989  48
  -3   0 -13 9404.14 529.591  35
  -3   0 -14 16513.5 795.941  48
  -3   0 -14 15861.5 682.706  35
  -3   0 -15 12910.7 675.139  48
   3   0  15 12127.2 634.556  47
  -3   0 -15 10914.2 532.992  35
  -3   0 -16 1201.19 223.259  48
   3   0  16 751.809 197.433  47
  -3   0 -16 934.100 157.906  35
  -3   0 -17 2767.00 282.610  48
   3   0  17 2126.87 273.777  47
   3   0  17 2678.46 290.315  45
   3   0  17 2480.36 286.098  19
   3   0  18 1831.11 253.177  47
   3   0  18 1902.72 237.589  45
   3   0  18 2396.26 277.502  19
   3   0  19 2199.08 252.950  47
   3   0  19 1970.93 235.655  45
   3   0  19 1892.69 232.814  19
   3   0  20 4110.94 304.770  47
   3   0  20 4296.60 301.456  45
   3   0  20 4732.72 314.858  43
   3   0  20 4247.88 305.233  19
   3   0  20 3908.55 218.343  18
   3   0  21 2558.02 206.083  45
   3   0  21 1917.30 179.071  43
   3   0  21 2242.82 192.740  19
   3   1 -22 410.467 85.5957  29
   3   1 -22 712.524 108.738  24
  -3  -1  22 622.270 148.921  40
  -3  -1  22 357.347 86.7024  20
   3   1 -21-33.8638 71.9051  30
   3   1 -21-6.93586 71.9497  24
  -3  -1  21-21.3036 120.527  40
  -3  -1  21 64.8674 99.1265  20
   3   1 -20 5225.09 330.296  30
   3   1 -20 5105.25 348.818  24
  -3  -1  20 5604.13 442.026  40
  -3  -1  20 4941.15 400.241  20
   3   1 -19 16350.2 639.075  30
  -3  -1  19 15227.3 779.556  40
  -3  -1  19 14196.1 747.769  20
   3   1 -18 1094.45 185.975  30
  -3  -1  18 1406.47 281.664  40
  -3  -1  18 1068.18 271.612  20
  -3  -1  17-52.4952 202.034  40
  -3  -1  16 6309.31 539.401  41
  -3  -1  16 5690.34 534.853  40
  -3  -1  15 13969.2 807.243  41
  -3  -1  15 14270.8 812.656  40
  -3  -1  15 14715.4 623.107  17
  -3  -1  14 3278.61 386.953  41
  -3  -1  14 3664.84 426.579  40
  -3  -1  14 3852.39 325.171  17
   3   1 -13 1449.78 416.551  16
   3   1 -13 913.950 310.076   7
  -3  -1  13 852.113 202.531  41
  -3  -1  13 1022.74 249.089  40
  -3  -1  13 906.468 181.768  17
   3   1 -13 1786.49 426.303   8
   3   1 -12 170.749 195.648  16
  -3  -1  12 623.842 189.884  40
  -3  -1  12 512.493 147.259  17
   3   1 -12 596.941 256.058   8
   3   1 -11 975.530 348.634  16
  -3  -1  11 384.064 308.128   3
  -3  -1  11 850.788 214.853  40
  -3  -1  11 630.984 165.018  17
   3   1 -11 730.105 268.249   8
   3   1 -10 3645.40 578.758  16
  -3  -1  10 4575.46 674.108   3
  -3  -1  10 3598.42 349.883  41
  -3  -1  10 4378.38 394.008  40
  -3  -1  10 3787.85 329.828  17
   3   1 -10 3552.28 569.391   8
   3   1  -9-100.766 194.428  16
   3   1  -9-118.037 126.738   2
  -3  -1   9-171.548 275.737   3
  -3  -1   9-175.548 158.965  40
  -3  -1   9 101.879 105.203  36
  -3  -1   9-173.024 142.813  17
   3   1  -8-1.46320 168.203  16
   3   1  -8 15.2969 110.127   2
   3   1  -7 6666.12 591.856   2
  -3  -1   7 6260.55 713.117   3
   3   1  -6 797.976 218.047   2
  -3  -1   6 702.863 279.136   3
  -3  -1   5 67.9728 243.449   3
   3   1  -5 85.2718 121.242   2
   3   1  -4 22206.3 859.873  10
  -3  -1   4 19883.9 1136.82   3
   3   1  -4 20132.9 1068.08   2
   3   1  -3 6129.41 468.156  10
  -3  -1   3 4940.93 548.314   3
   3   1  -3 5634.56 569.099   2
  -3  -1   2 1247.14 277.191   3
   3   1  -2 1417.31 302.301   2
   3   1  -2 1313.10 232.654  10
  -3  -1   1 1676.39 301.366   3
   3   1  -1 1426.42 252.749  10
  -3  -1   1 1618.13 276.760   1
  -3  -1   0 1810.98 303.293   1
  -3  -1   0 1722.75 294.132   3
   3   1   0 1304.82 264.460   6
   3   1   0 1479.60 220.112   4
   3   1   0 1685.48 291.317  10
   3   1   1 42866.1 1609.57   6
   3   1   1 44193.2 1296.92   4
   3   1   1 44499.7 1571.85  10
  -3  -1  -1 45279.1 1541.87   1
   3   1   2-210.626 198.773   6
  -3  -1  -2 98.4243 118.238   1
   3   1   2 189.084 122.196   4
   3   1   2 108.447 159.923  10
   3   1   3 3573.79 509.128   6
  -3  -1  -3 3159.05 406.621   1
   3   1   3 2983.80 334.868   4
   3   1   3 3237.81 438.720  10
  -3  -1  -4 18266.0 992.419   1
   3   1   4 19454.9 1072.93  10
  -3  -1  -5 25937.8 1226.99   1
   3   1   5 27449.2 1323.42  10
  -3  -1  -6 668.510 208.611   1
   3   1   6 597.080 222.848  10
  -3  -1  -7 45618.1 1721.78   1
   3   1   7 43994.1 1789.26  10
  -3  -1  -7 44378.9 1210.75  35
  -3  -1  -8-19.8240 136.421   1
  -3  -1  -8 286.590 133.129  23
   3   1   8 86.4889 152.761  10
  -3  -1  -8-38.0457 105.838  35
  -3  -1  -9 17094.2 1064.74   1
  -3  -1  -9 16010.5 726.132  48
  -3  -1  -9 16161.8 670.675  23
   3   1   9 16793.4 1090.98  10
  -3  -1  -9 15866.9 698.299  35
  -3  -1 -10 30678.1 1473.91   1
  -3  -1 -10 30962.7 1050.85  48
  -3  -1 -10 27851.3 939.307  23
   3   1  10 31562.4 1522.98  10
  -3  -1 -10 30848.7 1013.67  35
  -3  -1 -11 20220.6 1190.07   1
  -3  -1 -11 21101.5 848.346  48
  -3  -1 -11 19135.5 772.827  23
   3   1  11 20338.9 1211.94  10
  -3  -1 -11 21223.0 827.664  35
  -3  -1 -12 72629.9 1749.59  48
   3   1  12 74316.8 1673.74  47
  -3  -1 -12 67567.1 1644.22  23
  -3  -1 -12 69355.8 1659.98  35
  -3  -1 -13 8585.25 507.926  23
   3   1  13 9059.51 525.489  47
  -3  -1 -13 9021.42 510.475  35
  -3  -1 -14 8148.26 484.193  23
   3   1  14 8233.85 513.486  47
  -3  -1 -14 8235.78 466.121  35
  -3  -1 -15 4261.55 338.635  23
   3   1  15 5304.56 406.041  45
   3   1  15 4354.09 374.030  47
   3   1  15 4498.34 383.510  19
  -3  -1 -15 3961.67 303.221  35
  -3  -1 -16 578.653 136.283  23
   3   1  16 1006.86 201.452  47
   3   1  16 1164.43 217.321  45
   3   1  16 1188.50 221.651  19
   3   1  17 3274.88 312.798  47
   3   1  17 3404.28 322.972  45
   3   1  17 2798.20 291.247  19
   3   1  18 292.998 126.575  47
   3   1  18 565.795 167.807  45
   3   1  18 563.924 150.931  19
   3   1  19 74.9178 99.2492  45
   3   1  19 160.416 108.596  43
   3   1  19-150.473 124.474  19
   3   1  19 110.817 82.7113  18
   3   1  20-118.132 94.9661  45
   3   1  20-70.1285 94.4372  43
   3   1  20 124.442 89.7387  19
   3   1  20 59.5704 61.4526  18
   3   2 -22 1341.24 132.924  30
   3   2 -22 1743.41 144.368  29
   3   2 -22 1956.18 164.687  24
  -3  -2  22 1349.73 182.785  40
  -3  -2  22 921.920 130.713  20
   3   2 -21 2326.03 202.608  30
   3   2 -21 2782.85 231.500  24
  -3  -2  21 2429.58 276.610  40
  -3  -2  21 2156.63 242.076  20
   3   2 -20 1524.80 194.098  30
  -3  -2  20 1044.64 235.088  40
  -3  -2  20 1537.74 246.862  20
   3   2 -19 378.548 136.466  30
  -3  -2  19 174.092 147.539  40
  -3  -2  19 184.757 184.592  20
  -3  -2  18 62.2599 151.220  41
  -3  -2  18-141.097 198.342  40
  -3  -2  17 1349.41 272.355  41
  -3  -2  17 1214.19 276.539  40
  -3  -2  16 12955.1 793.151  41
  -3  -2  16 13158.3 762.425  40
  -3  -2  16 13614.7 537.540  17
  -3  -2  15 6296.04 552.834  41
  -3  -2  15 7420.60 573.345  40
  -3  -2  15 6972.93 409.215  17
  -3  -2  14 266.428 177.672  40
  -3  -2  14 272.383 138.674  17
  -3  -2  13 30787.0 1152.96  40
  -3  -2  13 29703.8 1830.33   3
  -3  -2  13 29893.0 965.512  17
   3   2 -13 32109.5 1677.03   8
   3   2 -13 31137.0 1785.20  16
   3   2 -12 162.134 230.219  16
  -3  -2  12 50.4307 240.438   3
  -3  -2  12 251.001 167.156  40
  -3  -2  12 135.370 136.947  17
   3   2 -12-405.135 227.142   8
   3   2 -11 1476.74 381.260  16
   3   2 -11 1599.16 332.169   2
  -3  -2  11 1675.74 448.049   3
  -3  -2  11 1176.03 270.236  41
  -3  -2  11 1759.39 286.099  40
  -3  -2  11 1387.20 208.391  17
   3   2 -11 1681.36 418.430   8
   3   2 -10 355.053 218.639  16
   3   2 -10 403.717 151.049   2
  -3  -2  10 305.836 158.033  41
  -3  -2  10 355.078 136.101  40
  -3  -2  10 594.126 143.142  17
   3   2  -9-255.517 176.648   2
  -3  -2   9 392.064 265.474   3
  -3  -2   9 61.7952 127.250  41
  -3  -2   9 192.559 109.979  40
  -3  -2   9 148.089 113.011  17
   3   2  -8-148.075 168.055   2
  -3  -2   8-82.1561 223.109   3
  -3  -2   8-87.7434 125.412  41
  -3  -2   8 247.372 100.678  36
  -3  -2   8-89.8815 142.374  17
   3   2  -7 8584.16 728.356   2
  -3  -2   7 9116.93 439.988  36
  -3  -2   7 8398.67 853.835   3
  -3  -2   7 8254.33 501.274  17
   3   2  -6 23222.4 1217.39   2
  -3  -2   6 21728.7 1353.30   3
   3   2  -5 34771.1 1515.78   2
  -3  -2   5 35871.8 1683.97   3
  -3  -2   4 2101.44 422.575   3
   3   2  -4 2916.43 429.819   2
   3   2  -4 2689.83 318.168  10
   3   2  -3-56.9289 131.297   2
   3   2  -3-81.0898 100.751  10
   3   2  -2 6726.96 601.512   6
   3   2  -2 7468.00 569.822  10
  -3  -2   2 7114.80 675.074   3
   3   2  -2 7373.25 698.199   2
   3   2  -1 26717.6 1265.60   6
   3   2  -1 26627.1 1141.97  10
  -3  -2   1 25225.4 1237.44   3
   3   2  -1 26464.0 1355.40   2
  -3  -2   0 46091.6 1550.54   1
   3   2   0 44739.1 1750.15   6
   3   2   0 44552.5 1562.53  10
  -3  -2   0 45057.2 1625.84   3
   3   2   1 18416.4 1130.60   6
   3   2   1 18916.1 1014.37  10
  -3  -2  -1 20319.3 1004.68   1
   3   2   2 6148.74 676.229   6
  -3  -2  -2 5181.24 514.847   1
   3   2   2 5144.47 540.480  10
   3   2   3 12105.1 981.762   6
  -3  -2  -3 11364.6 771.865   1
   3   2   3 13328.8 885.704  10
   3   2   4 16202.7 1185.82   6
  -3  -2  -4 14842.8 913.952   1
   3   2   4 15950.9 992.180  10
   3   2   5 2442.45 506.494   6
  -3  -2  -5 3056.02 433.068   1
   3   2   5 3005.20 440.213  10
  -3  -2  -5 3100.12 301.962  35
   3   2   6 9238.25 952.811   6
  -3  -2  -6 9675.70 764.148   1
   3   2   6 10035.8 821.694  10
  -3  -2  -6 9650.22 519.145  23
  -3  -2  -6 10020.1 531.268  35
  -3  -2  -7 4506.29 525.938   1
  -3  -2  -7 4322.67 358.686  23
   3   2   7 4950.62 588.296  10
  -3  -2  -7 4693.48 367.171  35
  -3  -2  -8 11911.7 867.821   1
  -3  -2  -8 11551.7 605.897  23
   3   2   8 12400.5 932.113  10
  -3  -2  -8 11791.5 602.964  35
  -3  -2  -9 30806.3 1431.27   1
  -3  -2  -9 27646.3 1006.47  23
   3   2   9 30024.2 1497.73  10
  -3  -2  -9 31733.7 1023.89  35
  -3  -2 -10 8483.14 533.227  23
   3   2  10 9361.51 814.839  10
  -3  -2 -10 8657.83 517.765  35
  -3  -2 -11 770.847 196.361  23
   3   2  11 530.760 141.626  19
  -3  -2 -11 598.950 165.114  35
  -3  -2 -12 29006.5 1024.42  23
   3   2  12 29461.9 981.755  19
  -3  -2 -12 28455.5 958.665  35
  -3  -2 -13 844.508 203.611  23
   3   2  13 556.633 152.680  47
   3   2  13 702.289 193.182  45
   3   2  13 643.987 180.619  19
  -3  -2 -13 754.244 165.396  35
  -3  -2 -14 171.421 140.195  23
   3   2  14-12.7602 110.279  47
   3   2  14-50.4766 138.740  45
   3   2  14-90.6436 134.488  19
  -3  -2 -14-58.1845 86.2880  35
  -3  -2 -15 1133.16 191.567  23
   3   2  15 911.854 180.644  47
   3   2  15 1026.53 196.511  45
   3   2  15 1146.70 210.552  19
  -3  -2 -15 955.708 153.431  35
  -3  -2 -16 102.785 96.6452  23
   3   2  16 0.45043 120.824  45
   3   2  16-87.3672 119.358  19
  -3  -2 -17 429.003 109.650  23
   3   2  17 459.245 144.251  45
   3   2  17 642.012 177.940  43
   3   2  17 448.780 156.191  19
  -3  -2 -18 18.4540 61.0624  23
   3   2  18 183.661 121.185  45
   3   2  18 244.702 145.437  43
   3   2  18-67.9719 94.0127  19
   3   2  18-80.2314 106.166  18
   3   2  19 31.5111 96.9866  43
   3   2  19 169.684 99.9731  19
   3   2  19 31.6901 78.8202  18
   3   3 -21 93.0625 73.2931  30
   3   3 -21-70.4423 81.5597  24
  -3  -3  21-36.6513 110.099  40
  -3  -3  21 115.919 113.112  20
   3   3 -20 2604.71 238.615  30
  -3  -3  20 1990.79 275.941  40
  -3  -3  20 2576.12 301.165  20
   3   3 -19 658.586 156.699  30
  -3  -3  19 495.178 186.238  41
  -3  -3  19 377.129 167.305  40
  -3  -3  18 2688.33 365.780  41
  -3  -3  18 2816.04 325.170  40
  -3  -3  17 2475.61 341.815  41
  -3  -3  17 1833.96 289.401  40
   3   3 -16 9591.78 492.528  26
  -3  -3  16 11281.7 734.064  41
  -3  -3  16 11530.0 669.803  40
   3   3 -15 1223.91 191.648  26
  -3  -3  15 1296.30 263.646  40
  -3  -3  15 1382.06 174.781  17
  -3  -3  14 8134.51 581.405  40
  -3  -3  14 8027.13 446.169  17
  -3  -3  13 257.545 217.115  41
  -3  -3  13 255.123 173.711  40
  -3  -3  13 76.9178 100.825  17
   3   3 -12 25784.3 1421.87   2
  -3  -3  12 25516.4 1130.61  41
  -3  -3  12 26208.7 1024.03  40
  -3  -3  12 26896.5 926.307  17
   3   3 -11 5357.39 757.376  16
  -3  -3  11 5158.84 744.750   3
   3   3 -11 4395.90 569.414   2
  -3  -3  11 4834.72 486.395  41
  -3  -3  11 4707.03 419.916  40
  -3  -3  11 4887.07 396.987  17
   3   3 -10 240.108 197.256   2
  -3  -3  10 35.5830 216.097   3
  -3  -3  10 53.9476 130.738  41
  -3  -3  10 198.261 152.621  17
   3   3  -9 225.190 168.087   2
  -3  -3   9 100.349 274.126   3
  -3  -3   9 165.258 139.940  41
  -3  -3   9 177.148 152.656  17
  -3  -3   8 7147.90 547.725  41
   3   3  -8 7202.17 719.152   2
  -3  -3   8 7289.77 853.840   3
  -3  -3   8 8094.83 520.677  17
   3   3  -7 2201.29 412.023   2
  -3  -3   7 2098.33 483.733   3
  -3  -3   7 2690.33 246.748  36
  -3  -3   7 2217.04 290.420  17
   3   3  -6 2759.87 441.202   2
  -3  -3   6 3533.54 566.896   3
  -3  -3   6 3829.39 287.913  36
  -3  -3   6 3133.31 325.651  17
   3   3  -5 32567.5 1552.88   2
  -3  -3   5 34358.4 912.417  36
  -3  -3   5 32150.6 1693.81   3
  -3  -3   5 34323.7 1094.88  17
   3   3  -4 19878.5 1198.05   2
  -3  -3   4 19957.7 1278.85   3
  -3  -3   4 20102.5 819.163  17
   3   3  -3 19444.7 1145.90   6
   3   3  -3 19963.9 981.820  10
   3   3  -3 19065.8 1182.01   2
  -3  -3   3 21525.4 836.548  17
  -3  -3   3 21038.7 1284.46   3
   3   3  -2 9335.51 812.550   6
   3   3  -2 9191.69 686.780  10
   3   3  -2 10801.8 891.050   2
  -3  -3   2 10586.5 565.528  17
  -3  -3   2 10790.3 891.199   3
  -3  -3   1 3521.96 510.023   3
   3   3  -1 2720.50 474.007   2
   3   3  -1 3156.15 499.088   6
   3   3  -1 2917.63 402.945  10
  -3  -3   1 2833.87 305.410  17
   3   3   0 13894.1 1050.31   6
   3   3   0 14612.9 909.973  10
  -3  -3   0 14583.2 678.866  17
  -3  -3   0 14278.3 963.810   3
   3   3   0 14577.5 1055.34   2
  -3  -3  -1 19121.7 976.995   1
   3   3   1 19024.3 1266.53   6
   3   3   1 18445.4 1051.32  10
  -3  -3  -1 20148.4 716.379  35
  -3  -3  -1 19166.1 785.590  17
  -3  -3  -1 19508.8 1113.36   3
   3   3   1 19000.1 1231.41   2
   3   3   2 388.882 158.505   6
  -3  -3  -2 494.732 142.634  23
   3   3   2 731.649 231.620  10
  -3  -3  -2 628.271 185.963   1
  -3  -3  -2 777.782 153.364  35
   3   3   3 10489.7 987.474   6
  -3  -3  -3 10871.2 576.436  23
   3   3   3 10818.2 828.595  10
  -3  -3  -3 10590.8 755.785   1
  -3  -3  -3 12325.0 574.767  35
   3   3   4 23567.2 1531.37   6
  -3  -3  -4 22797.0 881.739  23
  -3  -3  -4 24036.6 1160.20   1
   3   3   4 23567.9 1268.95  10
  -3  -3  -4 25948.9 882.766  35
   3   3   5 27421.6 1694.44   6
  -3  -3  -5 28233.8 1281.67   1
   3   3   5 28530.8 1405.67  10
  -3  -3  -5 27029.8 922.901  35
  -3  -3  -5 26445.1 956.858  23
   3   3   6 2075.76 513.289   6
  -3  -3  -6 1839.58 257.002  23
   3   3   6 1739.32 365.408  10
  -3  -3  -6 2231.23 261.328  35
  -3  -3  -6 1624.33 301.702   1
   3   3   7 1326.81 424.596   6
  -3  -3  -7 1358.39 244.710  23
  -3  -3  -7 1709.38 319.289   1
   3   3   7 1728.77 364.690  10
  -3  -3  -7 1497.13 243.025  35
   3   3   8 4720.23 755.024   6
  -3  -3  -8 3896.88 380.905  23
  -3  -3  -8 3774.09 458.411   1
   3   3   8 3372.90 504.238  10
  -3  -3  -8 4089.41 354.939  35
  -3  -3  -9 1631.71 273.315  23
  -3  -3  -9 1753.26 260.961  35
  -3  -3 -10 1.27134 148.449  23
   3   3  10 251.980 120.228  45
  -3  -3 -10 130.597 128.131  35
  -3  -3 -11 201.632 167.850  23
   3   3  11-96.8096 111.272  45
   3   3  11-4.52197 108.888  19
  -3  -3 -11 72.9880 112.220  35
  -3  -3 -12 5301.21 431.742  23
   3   3  12 5021.44 364.060  45
   3   3  12 4472.46 351.671  19
  -3  -3 -12 5135.14 374.562  35
  -3  -3 -13 843.643 203.987  23
   3   3  13 1025.04 181.467  45
   3   3  13 787.586 153.802  19
  -3  -3 -13 848.174 153.937  35
   3   3  14 11306.9 539.065  45
   3   3  14 10913.9 593.935  43
   3   3  14 9975.19 521.966  19
  -3  -3 -14 11161.9 581.948  23
  -3  -3 -14 10190.8 458.143  35
  -3  -3 -15-43.4120 105.762  23
   3   3  15 121.821 100.776  45
   3   3  15 12.7968 132.181  43
   3   3  15-170.410 124.582  19
  -3  -3 -15-41.4290 83.2685  35
   3   3  16 3328.79 280.568  45
   3   3  16 3145.92 304.015  43
   3   3  16 3044.33 268.615  19
  -3  -3 -16 3359.63 272.362  23
  -3  -3 -17 258.148 89.5288  23
   3   3  17 266.540 129.130  43
   3   3  17 224.279 116.093  18
  -3  -3 -18 70.2354 59.8720  23
   3   3  18 115.839 92.6963  43
   3   3  18 258.265 100.220  18
   3   4 -21 738.586 107.681  30
   3   4 -21 611.076 97.5624  24
  -3  -4  21 490.209 101.900  40
   3   4 -20 2713.16 225.052  30
  -3  -4  20 2330.37 232.509  40
   3   4 -19 271.969 113.675  30
  -3  -4  19 249.909 140.890  41
  -3  -4  19 48.5393 104.308  40
   3   4 -18 143.035 88.7712  26
  -3  -4  18 267.385 153.840  41
  -3  -4  18 60.3308 116.289  40
   3   4 -17 485.895 123.196  26
  -3  -4  17 350.129 210.365  41
  -3  -4  17 372.063 142.656  40
   3   4 -16 60.9213 96.0587  26
  -3  -4  16 523.760 180.762  40
   3   4 -15 17727.3 720.451  26
  -3  -4  15 17183.4 781.383  40
  -3  -4  14 238.433 182.321  41
  -3  -4  14 65.6266 123.935  40
  -3  -4  13 583.338 239.547  41
  -3  -4  13 808.305 173.885  17
  -3  -4  12 3245.47 427.101  41
  -3  -4  12 3192.46 307.786  17
  -3  -4  11 55594.5 1720.27  41
  -3  -4  11 52180.4 1394.30  17
   3   4 -10 2593.61 478.347   2
  -3  -4  10 3249.62 623.083   3
  -3  -4  10 3099.25 404.135  41
  -3  -4  10 3299.18 333.697  17
   3   4  -9-111.914 169.887   2
  -3  -4   9 22.3422 238.409   3
  -3  -4   9 186.795 145.176  41
  -3  -4   9 148.658 131.094  17
   3   4  -8 376.066 183.770   2
  -3  -4   8-60.8483 260.879   3
  -3  -4   8-131.686 129.684  17
   3   4  -7 5538.10 664.977   2
  -3  -4   7 5717.04 786.189   3
  -3  -4   7 5463.68 433.951  17
   3   4  -6 8870.82 843.254   2
  -3  -4   6 6892.29 843.879   3
  -3  -4   6 8162.95 535.963  17
   3   4  -5 9546.05 863.147   2
  -3  -4   5 10079.4 444.381  36
  -3  -4   5 8858.49 918.380   3
  -3  -4   5 9440.51 579.623  17
   3   4  -4 1873.28 405.855   2
  -3  -4   4 1977.25 450.931   3
  -3  -4   4 2222.15 208.142  36
  -3  -4   4 1687.48 260.595  17
   3   4  -3 40591.4 1865.22   6
   3   4  -3 43715.0 1893.53   2
  -3  -4   3 41059.2 1070.83  35
  -3  -4   3 41430.5 1288.32  17
  -3  -4   3 44965.8 2015.27   3
   3   4  -2 221.817 209.596   2
  -3  -4   2 269.577 249.867   3
   3   4  -2 168.190 196.188   6
   3   4  -2 17.6085 136.657  10
  -3  -4   2 422.764 123.582  35
  -3  -4   2 176.798 159.901  17
   3   4  -1 10431.4 964.812   6
   3   4  -1 9461.47 767.700  10
   3   4  -1 9170.49 855.297   2
  -3  -4   1 9617.25 489.419  35
  -3  -4   1 10101.2 606.726  17
  -3  -4   1 9704.77 908.910   3
   3   4   0 2375.29 452.481   2
  -3  -4   0 2410.06 450.763   3
   3   4   0 2269.94 477.586   6
   3   4   0 2588.62 413.473  10
  -3  -4   0 2981.96 278.174  35
  -3  -4   0 1941.30 287.103  17
   3   4   1 20371.9 1410.78   6
   3   4   1 20116.2 1175.37  10
  -3  -4  -1 21685.1 785.143  35
   3   4   1 20918.2 1327.85   2
  -3  -4  -1 20910.3 1281.49   3
   3   4   2 409.394 223.984   2
   3   4   2 89.9538 212.708   6
  -3  -4  -2 544.834 166.895  23
  -3  -4  -2 485.836 172.729  44
   3   4   2 47.3214 168.822  10
  -3  -4  -2 368.564 135.803  35
   3   4   3 552.898 215.982   2
   3   4   3 97.8495 221.589   6
  -3  -4  -3 777.085 203.672  23
  -3  -4  -3 497.330 154.628  44
   3   4   3 350.581 203.301  10
  -3  -4  -3 660.006 151.462  35
   3   4   4 3349.57 541.044   2
   3   4   4 2630.38 573.428   6
  -3  -4  -4 3241.43 351.871  23
  -3  -4  -4 3259.87 325.382  44
   3   4   4 3266.90 477.247  10
  -3  -4  -4 3157.90 308.964  35
   3   4   5 9109.91 999.068   6
  -3  -4  -5 9275.07 582.823  23
  -3  -4  -5 8927.03 529.997  44
   3   4   5 8405.34 777.983  10
  -3  -4  -5 9449.07 527.230  35
   3   4   5 7953.27 832.566   2
   3   4   6 3036.91 533.166   2
   3   4   6 2381.76 518.098   6
  -3  -4  -6 2048.45 297.414  23
  -3  -4  -6 1820.01 237.336  44
   3   4   6 2216.10 425.159  10
  -3  -4  -6 2219.56 278.744  35
  -3  -4  -7 588.184 192.488  23
  -3  -4  -7 629.395 171.141  44
   3   4   7 174.404 114.413  43
  -3  -4  -7 361.871 155.729  35
   3   4   8 4623.15 375.141  43
  -3  -4  -8 4771.66 430.548  23
  -3  -4  -8 5065.20 398.809  35
   3   4   9 3780.32 346.816  43
  -3  -4  -9 3405.36 319.400  35
  -3  -4  -9 3457.26 386.003  23
  -3  -4 -10 1816.57 283.085  23
   3   4  10 1676.36 254.478  43
  -3  -4 -10 2021.59 247.868  35
  -3  -4 -11 1310.44 233.216  23
   3   4  11 1477.13 246.042  43
  -3  -4 -11 1223.96 202.252  35
   3   4  12 3726.13 354.006  43
  -3  -4 -12 4118.39 383.881  23
  -3  -4 -12 3653.16 292.047  35
   3   4  13 7944.74 411.013  45
   3   4  13 7208.36 471.355  43
  -3  -4 -13 7214.53 468.331  23
  -3  -4 -13 7098.40 377.972  35
  -3  -4 -14 139.232 125.698  23
   3   4  14 149.348 135.182  43
   3   4  14 26.5041 136.442  18
  -3  -4 -14 36.4907 62.3942  35
  -3  -4 -15-37.8823 102.808  23
   3   4  15 3.38405 109.844  43
   3   4  15 154.343 126.522  18
   3   4  16 6839.90 407.324  50
  -3  -4 -16 6350.69 343.702  23
   3   4  16 6256.34 367.379  43
   3   4  16 6975.77 367.058  18
   3   4  17 71.8447 65.9726  25
   3   4  17 174.417 86.5549  50
  -3  -4 -17 235.554 78.7048  23
   3   4  17 145.470 81.6955  18
   3   5 -20 673.195 103.502  30
  -3  -5  20 210.845 107.614  20
   3   5 -19 1614.29 168.931  30
  -3  -5  19 1807.80 235.459  41
   3   5 -18 696.516 127.318  26
  -3  -5  18 738.513 187.122  41
  -3  -5  18 433.562 124.577  40
   3   5 -17 6552.48 376.654  26
  -3  -5  17 7132.10 503.323  41
  -3  -5  17 6461.02 369.458  40
   3   5 -16 11750.8 546.283  26
   3   5 -15 927.817 187.848  26
   3   5 -15 754.857 161.558  39
  -3  -5  14 1099.83 270.360  41
   3   5 -14 937.885 196.097  39
  -3  -5  13 178.360 173.835  41
   3   5 -13 180.885 115.528  39
  -3  -5  12 2442.06 386.804  41
  -3  -5  12 2282.56 248.443  17
  -3  -5  11 9466.74 689.259  41
  -3  -5  11 8932.53 506.782  17
  -3  -5  10 61932.7 1824.45  41
  -3  -5  10 55836.3 1464.74  17
  -3  -5   9 9499.36 671.242  41
  -3  -5   9 8056.04 520.944  17
  -3  -5   8 4301.47 397.711  17
  -3  -5   7 16583.9 789.414  17
   3   5  -6 21119.9 1314.88   2
  -3  -5   6 22056.8 1510.45   3
  -3  -5   6 21060.8 903.224  17
   3   5  -5 51682.6 2129.89   2
  -3  -5   5 51887.3 1492.60  17
  -3  -5   5 50941.0 2339.91   3
   3   5  -4 15870.1 1134.62   2
  -3  -5   4 16035.3 636.484  35
  -3  -5   4 15539.8 776.567  17
  -3  -5   4 16505.9 1278.57   3
   3   5  -3 18634.2 1243.51   2
  -3  -5   3 19224.5 713.336  35
  -3  -5   3 18828.1 860.262  17
  -3  -5   3 19008.1 1353.79   3
   3   5  -2 10016.2 976.765   6
   3   5  -2 10380.0 922.657   2
  -3  -5   2 11141.9 540.291  35
  -3  -5   2 9822.08 619.774  17
  -3  -5   2 11019.4 1011.20   3
   3   5  -1 8395.04 910.269   6
   3   5  -1 11131.4 954.621   2
  -3  -5   1 11169.6 549.784  35
  -3  -5   1 10251.4 631.130  17
  -3  -5   1 11065.9 1001.99   3
  -3  -5   0 4524.85 652.440   3
   3   5   0 4673.91 673.046   6
   3   5   0 4645.98 615.212   2
  -3  -5   0 5247.80 388.926  35
  -3  -5   0 5160.31 459.522  17
   3   5   1-173.538 243.150   2
   3   5   1 298.476 214.839   6
  -3  -5  -1 97.3168 119.492  35
   3   5   2 722.226 234.151   2
   3   5   2 778.303 207.076  10
  -3  -5  -2 1217.09 209.718  35
  -3  -5  -3 30844.3 1088.07  44
  -3  -5  -3 30133.4 1016.53  35
   3   5   4 11997.7 630.722  50
  -3  -5  -4 11937.7 680.753  23
  -3  -5  -4 11618.5 647.186  44
  -3  -5  -4 12448.9 623.504  35
   3   5   5 9606.56 571.277  50
  -3  -5  -5 9754.51 619.751  23
  -3  -5  -5 9000.46 560.273  44
  -3  -5  -5 9128.54 540.912  35
   3   5   6 11069.6 630.096  50
  -3  -5  -6 10286.9 635.917  23
  -3  -5  -6 11030.1 607.333  44
  -3  -5  -6 10865.4 582.327  35
   3   5   7 27402.3 1041.06  50
  -3  -5  -7 27531.5 1062.09  23
  -3  -5  -7 27315.6 975.027  44
   3   5   7 26341.8 895.086  43
  -3  -5  -7 28105.0 955.276  35
   3   5   8 416.018 179.363  50
  -3  -5  -8 163.531 156.461  23
  -3  -5  -8 30.4302 114.337  44
   3   5   8-100.133 126.300  43
  -3  -5  -8 47.0028 106.498  35
   3   5   9 5374.46 440.915  50
  -3  -5  -9 5130.43 451.697  23
  -3  -5  -9 5200.04 378.557  44
   3   5   9 4422.77 360.131  43
   3   5   9 5111.88 385.429  18
  -3  -5  -9 5253.95 378.783  35
   3   5  10 4119.68 386.841  50
  -3  -5 -10 4129.50 312.955  44
   3   5  10 4055.18 342.620  43
   3   5  10 4816.76 372.831  18
  -3  -5 -10 4711.05 344.520  35
  -3  -5 -10 4732.43 411.410  23
   3   5  11 11038.9 612.401  50
  -3  -5 -11 10595.0 590.963  23
   3   5  11 10563.9 540.041  43
   3   5  11 11215.8 556.735  18
  -3  -5 -11 11036.3 502.091  35
   3   5  12 1170.07 212.356  50
  -3  -5 -12 1188.62 215.808  23
   3   5  12 1216.05 194.377  43
   3   5  12 1215.01 182.156  18
  -3  -5 -12 1247.89 160.480  35
  -3  -5 -12 1229.29 182.093  17
   3   5  13 576.442 164.674  50
  -3  -5 -13 797.371 163.790  23
   3   5  13 537.050 137.930  43
   3   5  13 800.837 178.480  18
  -3  -5 -13 718.638 120.495  35
   3   5  14 9308.03 439.369  25
   3   5  14 9047.53 469.882  50
  -3  -5 -14 9252.39 440.784  23
   3   5  14 9025.39 433.613  18
   3   5  15 809.976 135.932  25
   3   5  15 707.645 139.304  50
  -3  -5 -15 904.086 133.769  23
   3   5  15 894.867 145.414  43
   3   5  15 733.481 140.230  18
   3   6 -18 6481.92 307.026  30
  -3  -6  18 6948.59 397.385  41
   3   6 -17 5967.77 331.113  26
  -3  -6  17 6867.88 434.274  41
   3   6 -16 778.733 144.958  26
   3   6 -16 649.833 121.209  39
   3   6 -15 4449.34 334.913  26
   3   6 -15 3593.43 289.589  39
   3   6 -14 75.9893 101.609  26
  -3  -6  14 68.6987 150.204  41
   3   6 -14 51.0668 95.7915  39
  -3  -6  13 4496.44 452.758  41
   3   6 -13 3684.24 342.287  39
  -3  -6  12 8760.70 628.908  41
   3   6 -12 7349.50 483.787  39
  -3  -6  11 1168.07 284.517  41
  -3  -6  11 664.803 148.634  17
  -3  -6  10 2241.86 351.285  41
  -3  -6  10 1832.23 247.330  17
  -3  -6   9 7011.07 586.712  41
  -3  -6   9 5503.21 412.719  17
  -3  -6   8 51655.7 1405.67  17
   3   6  -7 10338.1 552.394  42
  -3  -6   7 10284.7 603.687  17
   3   6  -6 6622.88 458.160  42
  -3  -6   6 6020.80 475.129  17
   3   6  -5 17411.6 742.699  37
  -3  -6   5 18971.5 695.795  35
  -3  -6   5 18994.8 847.409  17
   3   6  -4 33219.9 1090.46  37
  -3  -6   4 34658.3 1014.61  35
  -3  -6   4 35357.4 1202.22  17
  -3  -6   3 3393.87 306.371  35
  -3  -6   3 3175.08 362.200  17
  -3  -6   2 445.008 128.493  35
  -3  -6   2 479.895 181.900  17
  -3  -6   1 5038.59 382.281  35
  -3  -6   1 4920.04 461.746  17
   3   6   0 1646.34 216.491  25
  -3  -6   0 1537.31 222.691  35
  -3  -6   0 1824.07 290.666  17
   3   6   1 10629.6 559.584  25
  -3  -6  -1 11443.9 588.170  35
  -3  -6  -1 10359.4 647.391  17
   3   6   2 4520.93 380.197  25
  -3  -6  -2 4427.16 375.375  35
  -3  -6  -2 4817.07 455.139  17
   3   6   3 2558.58 297.630  25
  -3  -6  -3 2920.85 312.722  35
   3   6   4 1219.69 224.893  25
   3   6   4 1190.07 213.996  50
   3   6   4 589.872 145.291  18
  -3  -6  -4 1147.32 200.350  35
   3   6   5 72.4159 127.670  50
   3   6   5-34.4058 117.262  18
  -3  -6  -5 34.7527 120.055  35
   3   6   6 596.786 173.489  50
  -3  -6  -6 636.570 168.736  44
   3   6   6 422.514 143.616  18
  -3  -6  -6 737.170 171.646  35
   3   6   7 9874.93 571.959  50
  -3  -6  -7 9494.85 535.088  44
   3   6   7 8603.46 470.244  18
  -3  -6  -7 9772.04 525.076  35
   3   6   8 2944.58 321.161  50
   3   6   8 2968.32 283.064  18
  -3  -6  -8 2824.77 274.303  35
   3   6   9 9560.58 527.022  25
   3   6   9 9345.57 536.189  50
  -3  -6  -9 8965.58 523.130  23
   3   6   9 7961.01 426.804  43
   3   6   9 8852.68 465.895  18
  -3  -6  -9 9215.91 461.632  35
   3   6  10 2786.46 283.337  25
   3   6  10 3078.61 312.730  50
   3   6  10 2501.55 245.189  18
  -3  -6 -10 3069.28 252.228  35
  -3  -6 -10 3158.44 283.813  17
   3   6  11 4284.89 319.051  25
   3   6  11 4193.30 336.337  50
   3   6  11 3944.27 297.771  18
  -3  -6 -11 4017.97 260.954  35
  -3  -6 -11 3469.38 266.656  17
   3   6  12-48.6897 108.940  25
   3   6  12-67.4374 99.8545  50
   3   6  12-3.83931 106.727  18
  -3  -6 -12-14.1264 59.4650  35
  -3  -6 -12 124.352 78.9710  17
   3   6  13 138.804 98.1181  25
   3   6  13 13.9398 82.9669  50
   3   6  13 52.2008 77.0100  38
   3   6  13-6.26807 84.5106  18
   3   7 -16 74.9136 81.6503  26
  -3  -7  16-23.8480 100.201  41
   3   7 -16 31.2575 51.9087  39
   3   7 -15 366.844 111.529  26
   3   7 -15 268.800 97.2065  39
   3   7 -14 616.300 138.754  26
   3   7 -14 613.867 126.358  39
   3   7 -13 1065.11 172.797  26
  -3  -7  13 1009.20 214.968  41
   3   7 -13 976.242 171.402  39
  -3  -7  12 250.526 166.600  41
   3   7 -12 17.1656 102.160  39
  -3  -7  11 15417.5 782.526  41
   3   7 -11 13932.3 659.744  39
  -3  -7  10 5638.65 490.102  41
  -3  -7   9 11703.8 693.602  41
  -3  -7   9 11489.3 510.780  17
   3   7  -8 9229.16 495.363  42
  -3  -7   8 11021.8 532.338  17
   3   7  -7 4914.02 376.967  42
  -3  -7   7 5124.95 384.194  17
   3   7  -6 23147.2 866.118  42
   3   7  -6 21944.4 803.135  37
  -3  -7   6 23807.4 878.407  17
   3   7  -5 4563.91 382.396  42
   3   7  -5 4187.84 350.824  37
  -3  -7   5 4553.33 398.581  17
   3   7  -4 607.390 182.788  37
  -3  -7   4 346.269 142.125  17
   3   7  -3 3175.58 324.840  37
  -3  -7   3 3526.18 317.913  35
  -3  -7   3 3344.54 348.682  17
   3   7  -2-93.5950 139.318  37
  -3  -7   2 33.0831 103.121  35
  -3  -7   2 153.027 159.022  17
  -3  -7   1 34.4413 107.374  35
  -3  -7   1 208.981 191.080  17
   3   7   0-53.3862 121.988  25
  -3  -7   0-6.91040 115.725  35
  -3  -7   0 58.4664 153.478  17
   3   7   1 373.456 146.347  25
  -3  -7  -1 562.879 149.368  35
  -3  -7  -1 417.100 189.142  17
   3   7   2 854.303 184.386  25
  -3  -7  -2 1163.88 211.757  35
  -3  -7  -2 902.948 242.386  17
   3   7   3 81.4844 128.159  25
  -3  -7  -3 123.442 122.264  35
  -3  -7  -3 189.193 175.860  17
   3   7   4 5080.27 379.356  25
  -3  -7  -4 5334.78 387.382  35
  -3  -7  -4 5056.91 426.513  17
   3   7   5-37.5827 129.308  25
   3   7   5 38.0613 104.953  50
  -3  -7  -5 77.7480 107.906  35
  -3  -7  -5 39.5102 146.270  17
   3   7   6 51.8998 119.850  25
   3   7   6 31.6582 110.405  50
   3   7   6-137.880 89.9689  18
  -3  -7  -6 43.8534 111.690  35
  -3  -7  -6-9.31675 138.101  17
   3   7   7-65.1490 120.626  25
   3   7   7 165.472 102.367  50
   3   7   7-25.0568 85.2228  18
  -3  -7  -7-187.165 123.961  35
  -3  -7  -7-37.5404 130.686  17
   3   7   8 5738.73 366.706  25
   3   7   8 5130.46 350.077  50
   3   7   8 4673.65 295.546  18
  -3  -7  -8 6175.48 341.246  35
  -3  -7  -8 5904.51 372.927  17
   3   7   9 2408.96 232.154  25
   3   7   9 2149.56 223.347  50
   3   7   9 2005.13 190.661  18
  -3  -7  -9 2667.85 232.517  17
   3   7  10 6374.17 342.728  25
   3   7  10 6140.73 339.160  50
   3   7  10 5472.57 286.501  18
  -3  -7 -10 6074.61 312.249  17
   3   7  11 5970.72 301.688  25
   3   7  11 5949.26 278.224  37
   3   8 -14 1714.30 162.853  26
   3   8 -14 1235.29 136.084  39
   3   8 -13 1554.97 166.299  26
  -3  -8  13 1455.28 195.380  41
   3   8 -13 1220.83 151.773  39
   3   8 -12 2677.45 228.919  26
  -3  -8  12 2713.29 274.805  41
   3   8 -12 2194.25 215.025  39
   3   8 -11 8110.24 409.941  26
  -3  -8  11 8807.09 502.462  41
   3   8 -11 7804.48 416.789  39
  -3  -8  10 74.9120 128.319  41
   3   8 -10-72.9557 95.7109  39
  -3  -8   9 3805.12 361.465  41
   3   8  -8 228.819 95.0249  42
  -3  -8   8 410.467 173.959  41
   3   8  -7 5422.05 352.308  42
  -3  -8   7 5782.41 327.226  17
   3   8  -6 688.188 157.632  42
   3   8  -6 543.035 125.545  37
  -3  -8   6 749.247 156.195  17
   3   8  -5 12934.9 593.139  42
   3   8  -5 11945.5 545.184  37
  -3  -8   5 13737.4 570.780  17
   3   8  -4-1.93984 118.496  42
   3   8  -4-73.0182 108.514  37
  -3  -8   4-105.025 119.623  17
   3   8  -3 5458.85 398.231  42
   3   8  -3 5085.42 382.741  37
  -3  -8   3 5479.38 383.466  17
   3   8  -2 11683.6 586.570  42
   3   8  -2 10766.3 557.929  37
  -3  -8   2 11903.7 570.279  17
   3   8  -1 7095.52 455.140  42
   3   8  -1 7229.41 447.758  37
  -3  -8   1 7514.91 455.923  17
   3   8   0 40.4761 123.082  37
  -3  -8   0 176.767 136.901  17
   3   8   1 2005.11 200.240  25
   3   8   1 2100.35 253.863  37
  -3  -8  -1 2491.99 272.512  17
   3   8   2 202.700 110.298  25
   3   8   2 281.807 139.524  37
  -3  -8  -2-57.5496 124.901  17
   3   8   3 9980.51 460.908  25
   3   8   3 10915.7 535.289  37
  -3  -8  -3 11577.3 544.576  17
   3   8   4 647.004 139.009  25
   3   8   4 850.128 161.858  37
  -3  -8  -4 997.488 181.248  17
   3   8   5 2959.03 244.535  25
   3   8   5 3865.73 292.777  37
  -3  -8  -5 3775.03 288.786  17
   3   8   6 4762.83 291.843  25
   3   8   6 4954.09 311.007  37
  -3  -8  -6 5373.62 324.008  17
   3   8   7 178.097 93.4619  25
   3   8   7 117.774 86.4587  37
  -3  -8  -7 319.249 98.7727  17
   3   9  -9 3020.16 197.228  26
  -3  -9   9 3850.19 268.574  41
   3   9  -9 3688.05 242.902  39
   3   9  -8 812.542 114.799  26
   3   9  -8 907.273 130.249  39
   3   9  -7-73.0652 60.0729  26
   3   9  -7 102.816 80.2574  42
  -3  -9   7 47.2359 99.5522  41
   3   9  -7-79.3659 89.1886  39
   3   9  -6 385.314 100.031  42
  -3  -9   6 496.892 140.568  41
   3   9  -5 906.297 135.677  42
  -3  -9   5 857.692 169.092  41
  -3  -9   5 606.351 94.3170  17
   3   9  -4 6751.90 352.677  42
  -3  -9   4 6585.21 283.472  17
   3   9  -3 841.638 145.783  42
   3   9  -3 901.869 138.582  37
  -3  -9   3 1006.39 132.299  17
   3   9  -2 1122.39 164.491  42
   3   9  -2 683.899 126.157  37
  -3  -9   2 977.062 130.019  17
   3   9  -1 19967.6 641.811  42
   3   9  -1 19560.5 625.433  37
  -3  -9   1 20890.2 600.291  17
   3   9   0 110.154 96.0507  42
   3   9   0 93.6788 80.9656  37
  -3  -9   0 64.7830 80.5386  17
   3   9   1 675.794 130.628  42
   3   9   1 881.261 136.216  37
  -3  -9  -1 913.862 128.384  17
   3   9   2 741.046 124.203  42
   3   9   2 775.224 125.215  37
  -3  -9  -2 939.344 125.388  17
   4 -10  -3 311.631 95.4663  51
  -4  10   3 363.742 79.0810  20
   4 -10  -2 1883.83 179.284  51
  -4  10   2 2291.89 160.473  20
   4 -10  -1 4852.44 291.547  51
  -4  10   1 5492.17 263.480  20
   4 -10   0 9466.62 418.799  51
  -4  10   0 10386.7 373.601  20
   4 -10   1 11211.3 463.067  51
  -4  10  -1 12863.7 425.456  20
   4 -10   2 4815.65 297.963  51
  -4  10  -2 4831.56 258.480  20
  -4  10  -2 4396.77 235.732  35
   4 -10   3 1299.78 156.616  51
  -4  10  -3 1230.63 141.593  20
  -4  10  -3 1052.49 135.889  35
   4 -10   4 16087.4 542.634  51
  -4  10  -4 16290.0 531.766  35
   4 -10   5 49.3315 74.9150  51
  -4  10  -5 132.883 87.9961  35
   4 -10   6 4559.99 260.018  51
  -4  10  -6 4720.42 284.494  35
   4 -10   7 1233.96 127.829  51
   4 -10   7 1308.43 149.544  40
  -4  10  -7 1417.10 160.485  35
   4 -10   8-102.096 87.0420  40
  -4  10  -8 109.976 84.7071  35
   4 -10   9 5910.89 269.240  40
  -4  10  -9 6016.54 290.781  35
  -4   9   8 200.049 59.5423  20
   4  -9  -8 40.9091 58.4505  34
  -4   9   7 382.900 81.0004  20
   4  -9  -7 283.755 90.4563  34
  -4   9   6 1828.19 154.341  20
   4  -9  -6 1849.77 179.566  34
  -4   9   5 3860.97 237.565  20
   4  -9  -5 3448.09 249.396  34
  -4   9   4 2886.67 224.629  20
   4  -9  -4 2669.26 226.134  34
  -4   9   3 14922.8 525.445  20
   4  -9  -3 13572.4 518.381  34
  -4   9   2-63.1458 104.281  20
   4  -9  -2 181.232 89.7295  34
  -4   9   1 9961.43 435.325  20
   4  -9  -1 8200.42 381.397  34
  -4   9   0 126.213 106.089  20
  -4   9  -1 2148.89 210.633  20
  -4   9  -2 1853.11 198.207  20
  -4   9  -3 11756.2 480.750  20
   4  -9   4 26237.4 857.001  51
  -4   9  -4 29480.6 795.353  20
   4  -9   5 5736.38 369.888  51
  -4   9  -5 6353.62 337.502  20
   4  -9   6 1875.95 210.211  51
  -4   9  -6 2246.90 200.178  20
   4  -9   7 4379.44 290.904  51
  -4   9  -7 4828.96 351.848  35
  -4   9  -8 1453.76 157.124  27
   4  -9   8 1294.28 156.914  51
  -4   9  -8 1390.83 201.332  35
  -4   9  -9 4529.92 275.121  27
  -4   9  -9 4746.44 336.900  35
  -4   9 -10 10750.3 431.798  27
   4  -9  10 11107.0 448.926  40
  -4   9 -10 11059.2 491.363  35
  -4   9 -11 1078.32 136.812  27
   4  -9  11 1020.35 141.946  40
  -4   9 -11 1136.86 158.714  35
  -4   9 -12 1340.94 145.855  27
   4  -9  12 1528.37 153.320  40
  -4   9 -12 1330.39 155.290  35
  -4   9 -13 3541.06 205.660  27
   4  -9  13 3622.62 202.874  40
  -4   9 -13 3985.49 224.454  35
   4  -8 -11 56.2353 48.4412  49
  -4   8  11 140.658 52.0565  20
   4  -8 -11 62.9214 60.8605  34
   4  -8 -10 3202.86 208.760  49
  -4   8  10 4015.39 206.248  20
  -4   8  10 3694.73 248.395  33
   4  -8  -9 6524.24 319.870  49
  -4   8   9 7756.41 326.579  20
  -4   8   9 7228.22 373.391  33
   4  -8  -8 8393.90 384.249  49
  -4   8   8 9506.38 449.380  33
   4  -8  -7 1972.93 184.125  49
  -4   8   7 2415.74 214.225  20
  -4   8   7 2418.68 248.641  33
  -4   8   6 2773.29 270.482  28
   4  -8  -6 2080.68 196.534  49
  -4   8   6 2248.80 219.061  20
  -4   8   6 2400.58 236.010  33
  -4   8   5 2670.25 301.906  28
  -4   8   5 2586.68 248.270  20
  -4   8   5 2558.11 252.011  33
  -4   8   4 6693.32 458.114  28
  -4   8   4 5847.33 380.184  20
  -4   8   4 5988.64 371.111  33
  -4   8   3-9.63992 182.700  28
  -4   8   3 353.448 147.470  20
  -4   8   2 670.612 173.461  28
  -4   8   2 790.822 183.252  20
  -4   8   1 1356.40 202.791  20
   4  -8  -1 1505.67 197.549  34
  -4   8   0 14042.4 591.255  20
  -4   8  -1 18656.9 690.545  20
  -4   8  -2 24544.3 790.517  20
  -4   8  -3 5382.13 347.884  20
  -4   8  -4 17388.6 637.998  20
  -4   8  -5 4542.81 309.206  20
   4  -8   6 118.520 96.6644  51
  -4   8  -6 362.389 125.616  20
  -4   8  -7 4502.05 336.772  27
   4  -8   7 3757.88 296.115  51
  -4   8  -7 3812.69 267.471  20
  -4   8  -8 16758.2 682.794  27
   4  -8   8 16336.9 591.684  51
  -4   8  -8 17234.0 748.523  35
  -4   8  -9 198.836 122.842  27
  -4   8  -9 10.5332 137.336  35
  -4   8 -10 8286.56 472.405  27
  -4   8 -10 9358.80 514.623  35
  -4   8 -11 13907.2 606.214  27
   4  -8  11 14752.6 561.276  40
  -4   8 -11 14459.8 619.628  35
  -4   8 -12 5588.21 366.294  27
   4  -8  12 5586.48 319.663  40
  -4   8 -12 6256.50 379.298  35
  -4   8 -13 105.562 86.2989  27
   4  -8  13-45.5024 93.6294  40
  -4   8 -13-57.8973 94.3934  35
  -4   8 -14 8659.67 407.145  27
   4  -8  14 8965.75 355.815  40
  -4   8 -14 9252.27 387.298  35
   4  -8  15 1131.92 113.131  40
  -4   8 -15 849.326 105.502  35
   4  -7 -13 1833.55 162.012  49
   4  -7 -13 1645.82 130.262  21
  -4   7  13 1844.65 123.323  20
   4  -7 -12 6878.41 337.883  49
   4  -7 -12 7224.00 298.721  21
  -4   7  12 7181.43 300.003  20
  -4   7  12 7552.99 404.623  33
   4  -7 -11 2313.22 180.950  21
  -4   7  11 2284.52 196.863  20
  -4   7  11 2842.73 281.337  33
   4  -7 -10-47.1805 68.4969  21
  -4   7  10 93.2636 94.2122  20
  -4   7  10 55.0397 124.485  33
   4  -7  -9 8164.81 359.283  21
  -4   7   9 7655.01 411.426  20
  -4   7   9 8552.07 505.208  33
  -4   7   8 9427.29 483.705  28
  -4   7   8 8934.55 465.651  20
  -4   7   8 8939.97 532.223  33
  -4   7   7 1394.30 229.410  28
  -4   7   7 951.482 186.422  20
  -4   7   7 851.532 202.080  33
  -4   7   6 3191.84 324.274  28
  -4   7   6 3082.24 295.330  20
  -4   7   6 2858.91 324.205  33
  -4   7   5-350.225 203.070  28
  -4   7   5-9.56030 122.720  20
  -4   7   5-3.50975 137.914  33
  -4   7   4 7860.80 534.234  28
  -4   7   4 7217.15 461.944  20
  -4   7   4 6826.82 473.503  33
  -4   7   3 12970.0 690.218  28
  -4   7   3 11558.5 584.285  20
  -4   7   3 11084.2 592.327  33
  -4   7   2 10073.8 616.229  28
  -4   7   2 9699.98 541.295  20
  -4   7   2 8484.56 516.409  33
  -4   7   1 42724.1 1344.19  28
  -4   7   1 41880.3 1195.89  20
  -4   7   0 2388.58 282.215  20
  -4   7  -1 10226.9 532.065  20
  -4   7  -2 3439.96 308.369  20
  -4   7  -3 13079.1 582.145  20
  -4   7  -4 1163.85 177.871  20
  -4   7  -5 1593.66 221.980  27
  -4   7  -5 2173.72 228.729  20
  -4   7  -6 793.036 192.930  27
  -4   7  -6 747.107 141.368  20
  -4   7  -7 9955.30 572.444  27
  -4   7  -7 10301.8 452.974  20
  -4   7  -8 2806.17 326.390  27
  -4   7  -8 2399.51 209.852  20
  -4   7  -8 2568.38 308.729  35
  -4   7  -9 2705.64 322.939  27
  -4   7  -9 2242.23 259.113  48
  -4   7  -9 2634.04 317.244  35
  -4   7 -10 338.274 152.417  27
  -4   7 -10 360.139 127.698  48
  -4   7 -10 403.910 167.835  35
  -4   7 -11 2585.45 300.058  27
  -4   7 -11 2472.70 255.393  48
  -4   7 -11 2677.20 289.586  35
  -4   7 -12 3026.97 314.948  27
   4  -7  12 2883.64 254.201  40
  -4   7 -12 3272.31 316.067  35
  -4   7 -12 2539.13 257.491  48
  -4   7 -13 7094.10 451.964  27
  -4   7 -13 6697.07 396.818  48
   4  -7  13 6963.00 370.406  40
  -4   7 -13 6822.09 413.609  35
  -4   7 -14 31.0725 104.071  27
  -4   7 -14 104.354 81.6033  48
   4  -7  14 309.577 115.377  40
  -4   7 -14 262.637 114.178  35
  -4   7 -15 213.278 97.5104  27
  -4   7 -15 186.779 84.0451  48
   4  -7  15 263.849 80.5754  40
  -4   7 -15 235.128 90.8284  35
  -4   7 -16 48.7264 67.8924  48
   4  -7  16 6.58952 51.1273  40
   4  -6 -15 3427.61 197.728  21
  -4   6  15 3812.84 253.892  33
   4  -6 -14 7464.94 330.554  21
  -4   6  14 6916.39 298.276  20
   4  -6 -13 12094.0 463.495  21
  -4   6  13 11391.4 448.381  20
  -4   6  13 12729.1 581.756  33
   4  -6 -12 25.3829 71.1692  21
  -4   6  12-68.1759 94.7284  20
  -4   6  12-65.8621 152.556  33
  -4   6  11 3406.53 294.644  20
  -4   6  11 3794.30 373.668  33
  -4   6  10 9760.33 519.984  20
  -4   6  10 11082.3 636.967  33
  -4   6   9 84.4176 137.963  20
  -4   6   9 235.901 186.878  33
  -4   6   8 4319.31 368.085  20
  -4   6   8 4087.47 419.002  33
  -4   6   7 345.114 154.432  28
  -4   6   7 298.493 151.860  20
  -4   6   7 351.830 232.448  33
  -4   6   6 334.400 173.256  28
  -4   6   6 128.581 136.227  20
  -4   6   6 526.712 227.134  33
  -4   6   5 3369.47 368.114  28
  -4   6   5 2503.06 301.545  20
  -4   6   5 2685.46 345.668  33
  -4   6   4 4552.30 415.825  28
  -4   6   4 4359.76 388.093  20
  -4   6   4 4283.14 413.467  33
  -4   6   3 497.983 168.015  28
  -4   6   3 350.752 146.896  20
  -4   6   3 470.726 180.334  33
  -4   6   2 2628.23 333.681  28
  -4   6   2 1932.35 256.879  20
  -4   6   2 2082.94 282.166  33
  -4   6   1 1773.19 300.240  28
  -4   6   1 1907.83 262.662  20
  -4   6   1 1700.10 266.374  33
  -4   6   0 7715.42 479.251  20
  -4   6  -1 9727.19 524.674  20
  -4   6  -2 4212.24 340.749  20
  -4   6  -3 902.124 166.395  20
  -4   6  -4 25843.7 831.223  20
  -4   6  -5 367.316 114.776  48
  -4   6  -5 285.736 94.5917  20
  -4   6  -6 11691.6 634.255  27
  -4   6  -6 10746.0 614.513  48
  -4   6  -6 12751.0 511.926  20
  -4   6  -7 1523.52 241.955  27
  -4   6  -7 1333.38 166.065  20
  -4   6  -7 1650.98 280.311  48
  -4   6  -7 1574.42 280.264  35
  -4   6  -8 187.732 146.703  27
  -4   6  -8 475.863 172.013  48
  -4   6  -8 235.537 165.568  35
  -4   6  -9 14465.2 741.681  27
  -4   6  -9 13323.6 711.258  48
  -4   6  -9 14075.3 729.184  35
  -4   6 -10 205.066 155.435  27
  -4   6 -10 229.131 165.316  35
  -4   6 -10 37.9690 130.686  48
  -4   6 -11 739.273 206.615  27
  -4   6 -11 666.959 206.372  48
  -4   6 -11 832.878 199.659  35
  -4   6 -12 916.682 208.635  27
  -4   6 -12 913.818 213.128  48
   4  -6  12 1038.04 170.138  40
  -4   6 -12 1052.83 213.041  35
  -4   6 -13 21338.7 865.110  27
  -4   6 -13 21216.1 859.374  48
   4  -6  13 21547.2 696.503  40
  -4   6 -13 22537.3 827.239  35
  -4   6 -14 132.413 132.178  27
   4  -6  14-28.9021 79.6780  40
  -4   6 -14-75.3199 130.517  48
  -4   6 -14 138.616 106.409  35
  -4   6 -15 1478.67 223.437  27
   4  -6  15 1465.59 149.566  40
  -4   6 -15 1378.29 216.089  48
  -4   6 -15 1589.03 197.521  35
  -4   6 -16 513.804 145.427  48
  -4   6 -16 606.324 122.403  35
  -4   6 -17 4922.93 311.360  48
  -4   6 -17 4773.37 230.686  35
  -4   6 -18 140.234 79.1270  48
   4  -5 -16 4033.37 238.807  21
  -4   5  16 4162.23 267.688  33
   4  -5 -15 123.543 65.8031  32
  -4   5  15 138.990 78.9132  20
  -4   5  15 161.788 126.503  33
   4  -5 -14 257.620 69.5058  32
  -4   5  14 295.693 113.809  20
  -4   5  14 392.405 171.450  33
  -4   5  13 2996.99 271.501  20
  -4   5  13 3383.02 349.534  33
  -4   5  12 2168.66 272.075  20
  -4   5  12 2328.91 317.792  33
  -4   5  11 6685.31 456.702  20
  -4   5  11 7907.84 567.110  33
  -4   5  10 373.158 151.094  20
  -4   5  10 345.266 252.115  33
  -4   5   9 6678.92 491.775  20
  -4   5   9 6523.01 561.709  33
  -4   5   8 1048.84 230.070  20
  -4   5   8 1033.58 257.243  33
  -4   5   7 332.467 194.740  20
  -4   5   7 626.459 234.347  33
  -4   5   6 14889.6 677.172  28
  -4   5   6 13977.8 733.491  20
  -4   5   6 14056.5 778.453  33
  -4   5   5 5133.50 410.830  28
  -4   5   5 4525.98 414.394  20
  -4   5   5 4998.37 461.592  33
  -4   5   4 245.634 152.535  28
  -4   5   4-156.976 147.158  20
  -4   5   4-19.6403 167.087  33
  -4   5   3 31535.6 1079.42  28
  -4   5   3 30594.4 1060.07  20
  -4   5   3 30143.0 1108.75  33
[truncated: 70,305 more chars]
