# Supplementary material for: Crystal structure of obscurine: a natural product isolated from the stem bark of B. obscura
Source: Acta Crystallogr E Crystallogr Commun. 2015 Jun 10;71(Pt 7):o457–8. doi: 10.1107/S2056989015010567 (PMC4518939; doi:10.1107/S2056989015010567)
Supplement: Supplementary file 2 [file e-71-0o457-Isup2.hkl]

#
# h,k,l, Fc-squared, Fo-squared, sigma(Fo-squared), status flag
#
data_I
_shelx_title ' lenta13 in P-1 No 2'
_shelx_refln_list_code          4
_shelx_F_calc_maximum      118.57
_exptl_crystal_F_000       412.00
_reflns_d_resolution_high  0.8101

loop_
 _space_group_symop_operation_xyz
 'x, y, z'
 '-x, -y, -z'

_cell_length_a     5.1415
_cell_length_b     9.7449
_cell_length_c    20.4639
_cell_angle_alpha  98.839
_cell_angle_beta   90.946
_cell_angle_gamma 100.237

_shelx_F_squared_multiplier     1.000

loop_
 _refln_index_h
 _refln_index_k
 _refln_index_l
 _refln_F_squared_calc
 _refln_F_squared_meas
 _refln_F_squared_sigma
 _refln_observed_status
   1   0   0        583.49        574.32         6.62 o
   2   0   0         58.24         50.54         1.98 o
   3   0   0         87.30         76.25         4.55 o
   4   0   0       1115.42       1120.94        14.30 o
   5   0   0          6.77          5.69         0.95 o
   6   0   0        131.93        135.78         5.14 o
  -6   1   0          1.09          1.87         1.10 o
  -5   1   0         61.18         54.24         2.59 o
  -4   1   0          6.49          7.85         1.13 o
  -3   1   0        180.90        188.89         7.12 o
  -2   1   0         16.31         18.86         1.17 o
  -1   1   0       3709.45       3641.85        23.37 o
   0   1   0        488.44        441.19        14.18 o
   1   1   0       1554.93       1486.53        16.34 o
   2   1   0        697.30        706.92         7.02 o
   3   1   0         27.62         20.76         1.57 o
   4   1   0         50.73         47.68         2.14 o
   5   1   0         93.52         94.81         2.81 o
  -6   2   0         71.91         72.25         3.00 o
  -5   2   0        297.62        295.95        11.12 o
  -4   2   0         32.10         35.91         2.95 o
  -3   2   0        226.17        257.88         6.05 o
  -2   2   0        514.66        518.71         6.62 o
  -1   2   0      12690.56      11987.70        91.75 o
   0   2   0       2643.23       2412.86        15.11 o
   1   2   0        114.14        115.52         2.99 o
   2   2   0        192.13        201.81         5.03 o
   3   2   0        530.73        588.81        10.54 o
   4   2   0          0.04          0.45         0.69 o
   5   2   0          8.95          8.13         1.05 o
  -6   3   0          5.14          6.30         2.27 o
  -5   3   0         30.28         23.74         3.39 o
  -4   3   0         34.88         32.96         2.16 o
  -3   3   0         59.80         51.63         2.81 o
  -2   3   0        500.36        516.14         6.89 o
  -1   3   0          0.16         -0.09         1.17 o
   0   3   0         99.68         86.35         2.09 o
   1   3   0         92.44         87.75         2.58 o
   2   3   0         68.06         67.27         3.11 o
   3   3   0        180.59        188.34         5.21 o
   4   3   0        125.35        120.66         3.89 o
   5   3   0          6.28          3.63         0.78 o
  -6   4   0          0.58          0.76         1.11 o
  -5   4   0          1.26          1.77         0.97 o
  -4   4   0        176.99        190.01         5.08 o
  -3   4   0        700.39        745.95        14.93 o
  -2   4   0        246.65        271.90         9.40 o
  -1   4   0       1029.09       1044.00        22.57 o
   0   4   0        190.96        187.26         4.61 o
   1   4   0        601.57        652.94        10.41 o
   2   4   0        534.67        540.00        10.86 o
   3   4   0         27.14         32.84         1.94 o
   4   4   0         93.55         86.18         4.23 o
   5   4   0          0.59          2.25         0.81 o
  -6   5   0         33.47         30.55         2.06 o
  -5   5   0         10.34          9.14         1.33 o
  -4   5   0         22.35         19.89         2.05 o
  -3   5   0        148.32        149.23         8.29 o
  -2   5   0        416.95        459.66        11.34 o
  -1   5   0        128.51        119.68         5.33 o
   0   5   0        211.92        178.89         5.02 o
   1   5   0        105.50        104.91         5.42 o
   2   5   0         30.00         32.92         3.48 o
   3   5   0         57.56         65.18         3.03 o
   4   5   0          0.80         -0.78         1.07 o
   5   5   0          3.37          1.03         1.03 o
  -5   6   0         10.06          6.20         1.51 o
  -4   6   0         87.37        100.63         6.25 o
  -3   6   0         22.37         34.68         1.99 o
  -2   6   0        158.51        147.68         6.63 o
  -1   6   0        153.70        170.12         6.40 o
   0   6   0        110.68        104.29         6.99 o
   1   6   0          0.47          1.26         1.23 o
   2   6   0         68.29         64.42         2.27 o
   3   6   0         17.91         21.54         1.79 o
   4   6   0          7.89          4.00         1.10 o
  -5   7   0         42.24         42.46         7.60 o
  -4   7   0         37.44         31.15         3.68 o
  -3   7   0          1.42          1.67         0.90 o
  -2   7   0          1.82          1.17         0.68 o
  -1   7   0          7.81          6.86         0.86 o
   0   7   0        118.61        112.02         2.87 o
   1   7   0        281.98        270.19         5.16 o
   2   7   0          2.85          2.45         1.19 o
   3   7   0          0.49         -0.07         0.96 o
   4   7   0         22.12         17.50         1.53 o
  -5   8   0          0.00         -0.81         0.95 o
  -4   8   0        158.82        183.16         7.71 o
  -3   8   0        123.64        112.07         4.12 o
  -2   8   0          9.85         11.88         1.11 o
  -1   8   0          3.86          4.01         0.81 o
   0   8   0         82.65         87.24         2.15 o
   1   8   0        612.61        584.94        12.05 o
   2   8   0          9.36         10.10         1.84 o
   3   8   0          0.92          1.37         1.19 o
  -4   9   0          2.46          1.65         1.38 o
  -3   9   0        284.75        279.92         5.43 o
  -2   9   0          0.32         -0.06         0.78 o
  -1   9   0        144.15        134.40         3.33 o
   0   9   0        290.18        293.07         4.97 o
   1   9   0        129.59        128.83         4.02 o
   2   9   0          2.51          4.45         0.99 o
   3   9   0          0.38          1.15         0.64 o
  -4  10   0        136.71        130.43         6.00 o
  -3  10   0         10.10          8.81         0.94 o
  -2  10   0        704.10        722.32         9.25 o
  -1  10   0        166.79        168.22         4.09 o
   0  10   0        205.88        204.53         6.25 o
   1  10   0          5.17          5.02         1.54 o
   2  10   0        195.51        199.00         4.07 o
  -3  11   0        419.70        406.74         7.26 o
  -2  11   0         51.77         50.32         2.23 o
  -1  11   0         27.96         27.74         2.20 o
   0  11   0        117.55        104.99         3.94 o
   1  11   0         65.14         56.73         3.25 o
  -1 -11   1          3.67          1.68         1.44 o
   0 -11   1         51.65         62.10         3.18 o
   1 -11   1          5.44          3.99         1.72 o
   2 -11   1         38.04         37.98         2.86 o
   3 -11   1          0.03          2.73         1.11 o
  -2 -10   1         61.90         59.90         2.20 o
  -1 -10   1        129.21        129.45         3.85 o
   0 -10   1        325.01        320.29        11.99 o
   1 -10   1         18.28         22.50         1.54 o
   2 -10   1        128.73        138.31         3.02 o
   3 -10   1         66.74         69.80         2.16 o
   4 -10   1        152.54        158.65        10.78 o
  -3  -9   1        225.28        263.20         4.74 o
  -2  -9   1         27.26         27.00         1.70 o
  -1  -9   1         32.73         32.68         2.47 o
   0  -9   1         76.19         75.08         2.38 o
   1  -9   1         10.79          9.16         1.11 o
   2  -9   1         80.10         77.64         2.67 o
   3  -9   1          9.59         10.61         1.72 o
   4  -9   1         24.35         28.03         2.75 o
  -3  -8   1         83.88         95.00         3.41 o
  -2  -8   1         25.56         17.54         2.36 o
  -1  -8   1        747.00        779.58        12.52 o
   0  -8   1          2.68          1.46         0.88 o
   1  -8   1         46.28         46.35         1.93 o
   2  -8   1        571.37        547.50         9.97 o
   3  -8   1        184.37        194.28         4.70 o
   4  -8   1        200.03        243.34         9.01 o
   5  -8   1         64.80         61.20         3.18 o
  -4  -7   1        209.14        212.48         5.24 o
  -3  -7   1          0.55          1.27         1.22 o
  -2  -7   1         28.02         31.00         2.65 o
  -1  -7   1        221.57        227.10         5.19 o
   0  -7   1        239.05        243.77         4.31 o
   1  -7   1        227.09        227.64         7.35 o
   2  -7   1         69.83         63.54         2.19 o
   3  -7   1        322.84        303.58         6.15 o
   4  -7   1        139.99        133.39         6.94 o
   5  -7   1          2.38          0.32         0.93 o
  -4  -6   1         55.12         57.89         2.80 o
  -3  -6   1         63.13         65.10         3.84 o
  -2  -6   1        356.38        351.49         6.06 o
  -1  -6   1         43.49         41.02         3.65 o
   0  -6   1        300.49        277.21         8.22 o
   1  -6   1        162.38        179.74         5.83 o
   2  -6   1         14.82         19.96         2.54 o
   3  -6   1        184.64        210.56         4.86 o
   4  -6   1        123.79        126.87         6.84 o
   5  -6   1         20.19         26.30         2.85 o
  -5  -5   1        144.97        154.32         5.95 o
  -4  -5   1         30.43         33.28         2.63 o
  -3  -5   1        123.02        138.44         5.36 o
  -2  -5   1        120.46        124.49         6.52 o
  -1  -5   1        327.33        307.99         9.01 o
   0  -5   1          3.30          3.23         1.03 o
   1  -5   1          0.01         -0.04         0.90 o
   2  -5   1          8.09         11.72         2.40 o
   3  -5   1        238.21        254.67        10.84 o
   4  -5   1          9.22          5.37         1.06 o
   5  -5   1          2.38          0.61         0.58 o
   6  -5   1          4.19          4.80         0.90 o
  -5  -4   1          3.98          6.53         2.12 o
  -4  -4   1        135.02        131.93         5.17 o
  -3  -4   1        144.37        127.12         3.73 o
  -2  -4   1        107.91        102.20         4.54 o
  -1  -4   1          0.01          0.33         1.13 o
   0  -4   1         21.32         16.78         1.47 o
   1  -4   1        639.84        663.76        10.78 o
   2  -4   1        912.83        961.18        16.01 o
   3  -4   1         33.44         27.87         3.45 o
   4  -4   1         65.89         67.53         2.78 o
   5  -4   1         21.92         21.39         2.06 o
   6  -4   1         16.19         10.38         2.18 o
  -5  -3   1         83.90         93.31         3.53 o
  -4  -3   1          2.71          3.33         1.05 o
  -3  -3   1         42.19         39.00         2.41 o
  -2  -3   1       1811.74       1953.18        18.57 o
  -1  -3   1       1992.92       1985.76        16.51 o
   0  -3   1        724.55        650.15         8.11 o
   1  -3   1        261.68        267.31         6.02 o
   2  -3   1       1713.63       1892.06        22.22 o
   3  -3   1        171.23        195.44         6.30 o
   4  -3   1        201.75        212.93         8.49 o
   5  -3   1         15.12         11.48         1.55 o
   6  -3   1        252.64        248.24        21.35 o
  -5  -2   1         36.56         34.60         2.53 o
  -4  -2   1         96.17         83.69         2.65 o
  -3  -2   1        321.22        342.71         8.11 o
  -2  -2   1         21.75         24.06         1.32 o
  -1  -2   1        993.32        963.25        12.37 o
   0  -2   1        717.91        652.97         6.18 o
   1  -2   1        149.81        139.21         3.33 o
   2  -2   1        785.24        830.10         9.70 o
   3  -2   1        439.09        459.17        10.38 o
   4  -2   1        137.63        153.40         6.22 o
   5  -2   1         76.01         72.04         3.63 o
   6  -2   1         14.79         13.66         1.40 o
  -6  -1   1         17.63         13.51         1.26 o
  -5  -1   1         18.13         17.54         1.59 o
  -4  -1   1          7.83          6.34         1.35 o
  -3  -1   1         20.44         20.43         2.07 o
  -2  -1   1        260.79        273.02         6.85 o
  -1  -1   1        172.81        146.45         2.31 o
   0  -1   1          6.97          7.95         0.89 o
   1  -1   1       1346.84       1311.62         9.50 o
   2  -1   1        669.73        675.89         9.24 o
   3  -1   1          4.13          3.57         1.32 o
   4  -1   1         18.03         18.11         1.50 o
   5  -1   1         56.98         59.89         3.33 o
   6  -1   1         21.49         20.24         2.29 o
  -6   0   1          1.10          3.20         1.21 o
  -5   0   1         97.42        102.56         3.58 o
  -4   0   1          5.34          3.68         1.07 o
  -3   0   1        192.53        201.24         7.43 o
  -2   0   1        895.38        866.88         9.73 o
  -1   0   1        584.91        523.27         5.50 o
   1   0   1          4.47          1.97         0.72 o
   2   0   1       1188.62       1204.42        13.98 o
   3   0   1        137.45        145.67         5.22 o
   4   0   1         13.21         11.08         1.22 o
   5   0   1        286.47        296.51         7.23 o
   6   0   1          2.33          3.45         1.30 o
  -6   1   1         39.88         42.27         2.14 o
  -5   1   1        203.59        218.13         5.28 o
  -4   1   1         15.02         13.17         1.42 o
  -3   1   1         24.29         21.70         1.88 o
  -2   1   1        628.74        658.08        13.97 o
  -1   1   1       1540.05       1399.33        10.60 o
   0   1   1          0.29          0.13         0.41 o
   1   1   1         16.26         15.23         0.86 o
   2   1   1        868.78        874.95         8.87 o
   3   1   1        552.26        577.11         9.71 o
   4   1   1        210.69        208.09         4.58 o
   5   1   1         24.75         21.67         1.68 o
   6   1   1          9.52          7.61         1.09 o
  -6   2   1        303.48        310.55         6.31 o
  -5   2   1          5.68          6.51         1.11 o
  -4   2   1          2.51          1.83         1.30 o
  -3   2   1        135.11        135.38         4.95 o
  -2   2   1       1509.92       1512.11        13.47 o
  -1   2   1          1.66          0.79         0.60 o
   0   2   1       2492.96       2333.17        21.36 o
   1   2   1        758.19        780.79         9.54 o
   2   2   1        256.40        274.07         6.03 o
   3   2   1        229.90        251.91         7.87 o
   4   2   1        277.83        277.08         5.38 o
   5   2   1         17.56         21.87         1.57 o
  -6   3   1        138.17        137.70         3.81 o
  -5   3   1          2.26         -0.24         1.71 o
  -4   3   1         22.37         20.62         2.47 o
  -3   3   1         14.88         14.10         1.41 o
  -2   3   1        387.93        435.13         6.58 o
  -1   3   1          0.67          2.44         1.44 o
   0   3   1          6.24          4.31         0.44 o
   1   3   1         96.75        103.89         3.16 o
   2   3   1       2548.88       2791.12        40.01 o
   3   3   1        244.73        252.40         4.73 o
   4   3   1         22.21         26.03         1.87 o
   5   3   1          1.90          1.07         0.63 o
  -6   4   1         19.65         19.42         1.36 o
  -5   4   1         96.28         89.97         3.78 o
  -4   4   1        100.75         91.72         4.02 o
  -3   4   1          6.12          6.66         1.73 o
  -2   4   1        304.32        307.06         8.44 o
  -1   4   1        891.82        989.02        27.78 o
   0   4   1        491.68        494.84         9.09 o
   1   4   1        902.77        964.04        13.37 o
   2   4   1         49.83         55.58         2.80 o
   3   4   1        245.39        274.32         6.50 o
   4   4   1        494.89        475.09        10.81 o
   5   4   1         17.55         20.76         1.62 o
  -6   5   1        120.83        114.76         4.13 o
  -5   5   1        178.32        179.62        15.72 o
  -4   5   1          0.50         -1.04         1.04 o
  -3   5   1         13.37         18.19         1.55 o
  -2   5   1        274.18        274.76         8.69 o
  -1   5   1          0.92          1.62         1.09 o
   0   5   1         19.01         21.47         1.75 o
   1   5   1        564.22        596.70        12.87 o
   2   5   1        545.98        559.40         9.35 o
   3   5   1          0.00          1.13         1.48 o
   4   5   1         39.32         46.71         3.13 o
   5   5   1         11.89         18.02         1.20 o
  -5   6   1         19.38         16.36         2.24 o
  -4   6   1         25.56         23.49         2.07 o
  -3   6   1          0.78          0.80         0.71 o
  -2   6   1        334.55        366.82         8.91 o
  -1   6   1        209.43        211.74         9.00 o
   0   6   1          2.29          1.96         1.29 o
   1   6   1         90.58         81.23         4.93 o
   2   6   1          0.39          0.32         0.71 o
   3   6   1        140.27        141.52         4.48 o
   4   6   1          1.34         -0.72         1.11 o
  -5   7   1         60.18         59.22         3.70 o
  -4   7   1        525.82        551.16        11.65 o
  -3   7   1         49.56         46.24         2.41 o
  -2   7   1         48.70         41.23         1.98 o
  -1   7   1         30.70         31.63         1.48 o
   0   7   1        113.53         96.32         2.36 o
   1   7   1          8.58          5.78         0.72 o
   2   7   1        373.93        364.07         6.75 o
   3   7   1          2.42          6.03         1.19 o
   4   7   1         43.13         45.27         4.99 o
  -5   8   1        294.32        307.98         8.03 o
  -4   8   1         16.10         18.74         1.85 o
  -3   8   1         16.56         12.01         1.31 o
  -2   8   1        107.48        108.56         3.06 o
  -1   8   1          1.57          2.11         0.60 o
   0   8   1         26.80         29.47         1.32 o
   1   8   1        202.11        213.74         6.11 o
   2   8   1        162.38        157.39         5.10 o
   3   8   1         42.21         28.34         1.78 o
  -4   9   1        130.40        118.04        11.48 o
  -3   9   1        110.12        117.49         3.57 o
  -2   9   1          1.50          1.14         0.81 o
  -1   9   1        988.03       1005.60         9.57 o
   0   9   1          2.03          2.10         0.72 o
   1   9   1          0.00         -1.04         1.04 o
   2   9   1          6.76          4.68         1.09 o
   3   9   1         13.09         10.92         0.99 o
  -4  10   1         68.04         68.14         4.17 o
  -3  10   1         16.81         18.73         1.31 o
  -2  10   1          0.27         -0.78         0.78 o
  -1  10   1         23.82         23.31         1.85 o
   0  10   1         56.21         51.19         3.13 o
   1  10   1        115.95        110.97         4.62 o
   2  10   1          9.08          9.36         1.27 o
  -3  11   1          6.38          7.47         1.10 o
  -2  11   1        146.05        147.84         3.31 o
  -1  11   1        305.23        308.54         7.85 o
   0  11   1          9.00         10.62         3.12 o
   1  11   1         11.69         10.21         1.04 o
  -1 -11   2         84.86         77.78         7.25 o
   0 -11   2         23.08         24.44         3.16 o
   1 -11   2         59.78         59.09         4.61 o
   2 -11   2          7.55          6.02         0.82 o
   3 -11   2         15.12         15.49         1.47 o
  -2 -10   2         98.24         95.48         5.87 o
  -1 -10   2         45.43         41.30         4.77 o
   0 -10   2          1.19          2.53         2.05 o
   1 -10   2        484.88        512.26         7.73 o
   2 -10   2        313.96        329.31         5.27 o
   3 -10   2        362.78        348.33         5.71 o
   4 -10   2         66.78         60.78         1.96 o
  -3  -9   2          9.49         12.14         1.49 o
  -2  -9   2         57.46         56.58         2.81 o
  -1  -9   2        170.54        178.75         5.53 o
   0  -9   2          1.85          2.59         1.31 o
   1  -9   2          9.52         10.72         1.08 o
   2  -9   2         25.42         34.88         2.14 o
   3  -9   2         56.74         63.94         2.54 o
   4  -9   2         20.98         24.17         2.59 o
  -3  -8   2        141.21        149.45         4.30 o
  -2  -8   2         82.71         85.79         3.64 o
  -1  -8   2          0.11         -0.86         0.99 o
   0  -8   2         69.79         60.25         2.11 o
   1  -8   2          4.77          3.55         0.84 o
   2  -8   2         99.15        100.95         2.86 o
   3  -8   2         43.97         54.73         2.50 o
   4  -8   2        311.46        320.13        10.31 o
   5  -8   2          0.02          0.74         0.96 o
  -4  -7   2         73.97         76.77         3.80 o
  -3  -7   2          1.86          0.34         0.96 o
  -2  -7   2          2.54          3.26         1.41 o
  -1  -7   2        864.31        858.85        10.86 o
   0  -7   2         42.26         40.31         1.94 o
   1  -7   2         47.61         41.84         4.98 o
   2  -7   2         60.81         65.60         2.62 o
   3  -7   2          2.90          5.66         1.04 o
   4  -7   2         27.73         44.87         4.02 o
   5  -7   2         83.02         69.91         2.71 o
  -4  -6   2         39.35         35.53         2.22 o
  -3  -6   2          7.62          5.98         1.37 o
  -2  -6   2         71.07         72.26         2.66 o
  -1  -6   2        160.70        157.71         7.06 o
   0  -6   2        110.82        110.78         9.88 o
   1  -6   2        251.55        233.66         7.61 o
   2  -6   2        225.18        215.95         7.75 o
   3  -6   2          5.92          8.16         1.10 o
   4  -6   2         46.96         54.94         4.44 o
   5  -6   2          0.77         -0.04         0.65 o
  -5  -5   2          9.46         13.40         1.94 o
  -4  -5   2         31.55         32.33         2.51 o
  -3  -5   2        134.03        137.79         4.29 o
  -2  -5   2         17.55         11.39         2.15 o
  -1  -5   2         94.32         91.79         4.92 o
   0  -5   2         26.42         26.28         2.43 o
   1  -5   2        849.61        877.73        20.22 o
   2  -5   2        190.37        198.72         6.71 o
   3  -5   2         14.73         18.08         2.12 o
   4  -5   2          6.68          3.59         0.87 o
   5  -5   2        212.84        208.11         5.92 o
   6  -5   2         27.07         16.28         1.31 o
  -5  -4   2         77.71         92.38         5.42 o
  -4  -4   2          7.01          9.31         3.90 o
  -3  -4   2          1.59          2.89         0.87 o
  -2  -4   2         69.44         76.11         3.86 o
  -1  -4   2        155.44        145.79         5.58 o
   0  -4   2       1841.90       1880.71        25.96 o
   1  -4   2        105.55        118.17         3.50 o
   2  -4   2         15.25         16.93         1.59 o
   3  -4   2        731.83        790.81        18.82 o
   4  -4   2          1.40          0.37         0.72 o
   5  -4   2          1.17          0.33         1.09 o
   6  -4   2          1.52          2.15         1.12 o
  -5  -3   2        270.80        289.20        10.31 o
  -4  -3   2          0.79          0.15         0.64 o
  -3  -3   2        138.45        132.64         4.54 o
  -2  -3   2        172.17        199.99         6.45 o
  -1  -3   2         64.05         63.99         2.78 o
   0  -3   2        529.91        548.68         8.63 o
   1  -3   2       1334.78       1327.88        12.40 o
   2  -3   2         12.59          8.39         1.25 o
   3  -3   2        440.96        449.33         9.93 o
   4  -3   2        173.09        170.42         5.06 o
   5  -3   2        147.46        149.32        10.08 o
   6  -3   2         84.96         79.26         4.54 o
  -5  -2   2         63.12         63.79         3.34 o
  -4  -2   2         10.18          7.79         1.14 o
  -3  -2   2         95.78         93.67         4.11 o
  -2  -2   2        150.84        160.49         4.59 o
  -1  -2   2        598.48        562.82         9.65 o
   0  -2   2        234.63        218.72         5.46 o
   1  -2   2        858.30        794.43        25.18 o
   2  -2   2       4559.37       4758.09        36.19 o
   3  -2   2        469.12        482.24        10.14 o
   4  -2   2         15.57         12.97         1.67 o
   5  -2   2        365.27        366.32         8.51 o
   6  -2   2        294.76        283.57         8.47 o
  -6  -1   2          6.15          8.12         1.16 o
  -5  -1   2         10.18          8.22         1.22 o
  -4  -1   2         14.72         16.21         1.55 o
  -3  -1   2         15.03         17.25         2.00 o
  -2  -1   2         75.35         71.99         2.19 o
  -1  -1   2       3002.21       2740.36        20.93 o
   0  -1   2         60.40         58.15         1.23 o
   1  -1   2       3536.70       3238.00        33.11 o
   2  -1   2         60.00         58.96         1.94 o
   3  -1   2        385.90        401.64         9.13 o
   4  -1   2       1006.30        995.14        11.84 o
   5  -1   2         47.61         44.67         3.85 o
   6  -1   2         87.60         88.23         4.34 o
  -6   0   2         91.04         92.58         7.66 o
  -5   0   2          0.77          1.29         1.09 o
  -4   0   2         69.22         59.54         4.03 o
  -3   0   2        203.72        201.26         7.57 o
  -2   0   2        540.71        523.89         7.27 o
  -1   0   2       4885.45       4526.27        50.55 o
   0   0   2          0.50          0.57         0.40 o
   1   0   2      14058.47      12537.27       140.76 o
   2   0   2        397.94        403.10         7.99 o
   3   0   2         14.86         14.54         2.18 o
   4   0   2         75.39         65.36         2.47 o
   5   0   2       1894.51       1959.92        30.89 o
   6   0   2          0.03         -0.81         0.87 o
  -6   1   2        111.35        118.83         3.51 o
  -5   1   2        248.37        261.15         5.85 o
  -4   1   2        557.69        553.92        14.80 o
  -3   1   2         20.96         21.63         2.32 o
  -2   1   2          2.38          1.36         0.72 o
  -1   1   2       2612.78       2505.40        30.37 o
   0   1   2        204.83        194.68         4.03 o
   1   1   2       1952.94       1765.68        14.26 o
   2   1   2        105.21         91.02         2.55 o
   3   1   2          0.96          0.93         0.92 o
   4   1   2        146.29        151.94         3.82 o
   5   1   2         30.97         32.06         1.96 o
   6   1   2          0.45         -0.68         0.68 o
  -6   2   2        175.13        184.63         6.87 o
  -5   2   2        418.28        423.82         9.07 o
  -4   2   2        231.92        235.41         5.92 o
  -3   2   2        159.69        160.70         5.64 o
  -2   2   2        104.11        115.48         3.13 o
  -1   2   2        464.60        431.89         6.92 o
   0   2   2       7449.44       6948.43        56.51 o
   1   2   2       1079.42       1055.92        10.92 o
   2   2   2       2221.89       2465.71        30.89 o
   3   2   2         61.76         70.77         4.26 o
   4   2   2         64.06         63.13         2.59 o
   5   2   2         14.59         16.16         1.39 o
  -6   3   2        101.27        100.49         4.24 o
  -5   3   2         30.15         33.19         2.52 o
  -4   3   2         16.61         15.54         1.38 o
  -3   3   2        201.67        205.78         7.34 o
  -2   3   2        190.90        202.90         4.11 o
  -1   3   2          7.67          8.26         0.97 o
   0   3   2         71.53         64.38         1.56 o
   1   3   2        214.55        228.78         4.48 o
   2   3   2        194.97        190.88         5.45 o
   3   3   2          5.07          8.02         0.97 o
   4   3   2          0.05          0.85         0.91 o
   5   3   2         13.63         13.60         2.53 o
  -6   4   2         71.21         70.15         2.77 o
  -5   4   2          8.03          6.19         1.86 o
  -4   4   2        167.39        174.36         5.62 o
  -3   4   2         31.08         31.56         3.03 o
  -2   4   2          8.28          9.73         1.54 o
  -1   4   2         19.39         18.44         1.91 o
   0   4   2         59.91         57.22         2.15 o
   1   4   2         47.09         59.66         3.03 o
   2   4   2       1380.57       1512.58        18.41 o
   3   4   2          2.87          4.36         0.98 o
   4   4   2        225.21        242.06         7.31 o
   5   4   2         33.28         34.43         4.50 o
  -6   5   2         18.31         20.83         1.81 o
  -5   5   2          0.67         -0.02         1.26 o
  -4   5   2        344.27        347.08         8.20 o
  -3   5   2         99.23        107.54         3.60 o
  -2   5   2         28.22         31.22         3.08 o
  -1   5   2        226.59        233.97         6.99 o
   0   5   2          1.27          1.39         0.79 o
   1   5   2          5.36          5.03         1.45 o
   2   5   2        153.51        177.88         3.87 o
   3   5   2         15.80         12.67         2.12 o
   4   5   2          7.09          5.15         1.42 o
   5   5   2         50.90         60.54         5.26 o
  -5   6   2         26.59         28.83         2.95 o
  -4   6   2         27.07         28.56         2.47 o
  -3   6   2         68.36         67.02         2.62 o
  -2   6   2        127.02        120.43         6.23 o
  -1   6   2        328.06        307.88         7.78 o
   0   6   2         11.27          9.82         2.03 o
   1   6   2         12.96         14.19         1.39 o
   2   6   2        179.42        176.81         3.90 o
   3   6   2         76.11         59.56         3.00 o
   4   6   2          0.55          1.16         2.42 o
  -5   7   2         61.61         64.57         3.91 o
  -4   7   2        119.07        122.42         5.85 o
  -3   7   2          2.31          2.23         0.76 o
  -2   7   2         36.43         32.30         1.78 o
  -1   7   2        182.35        195.41         3.03 o
   0   7   2         62.91         67.38         1.90 o
   1   7   2         98.99        104.38         2.42 o
   2   7   2        166.73        147.17         4.22 o
   3   7   2         13.90         12.87         1.57 o
   4   7   2         16.60         18.48         1.78 o
  -5   8   2         38.01         37.63         2.57 o
  -4   8   2          8.15          9.55         1.64 o
  -3   8   2          3.31          2.12         0.94 o
  -2   8   2         20.21         21.04         1.53 o
  -1   8   2          5.02          2.81         0.59 o
   0   8   2        432.92        425.55         5.08 o
   1   8   2         40.46         33.08         2.57 o
   2   8   2         38.80         37.48         2.56 o
   3   8   2          0.10          1.83         1.24 o
  -4   9   2          0.67          0.89         1.59 o
  -3   9   2          0.02          0.60         0.67 o
  -2   9   2         55.64         53.44         2.22 o
  -1   9   2          0.02          0.76         1.08 o
   0   9   2         13.44          9.74         0.97 o
   1   9   2         12.10          7.45         1.03 o
   2   9   2        294.98        301.65         5.46 o
   3   9   2          8.31         10.79         0.94 o
  -4  10   2         27.75         27.78         2.66 o
  -3  10   2         17.83         15.44         1.18 o
  -2  10   2        313.73        319.30         5.56 o
  -1  10   2        198.58        196.17         6.04 o
   0  10   2          2.70          4.58         1.07 o
   1  10   2          0.74          1.02         1.03 o
   2  10   2         35.87         36.74         1.63 o
  -3  11   2          1.24          1.68         0.62 o
  -2  11   2          6.40          5.12         1.10 o
  -1  11   2         62.41         70.20         3.33 o
   0  11   2          4.27          3.12         1.66 o
   1  11   2         13.78          6.70         1.42 o
   1 -12   3         20.62         20.26         3.50 o
  -1 -11   3          5.48          4.53         1.91 o
   0 -11   3          0.87          0.62         1.13 o
   1 -11   3         20.83         21.71         3.26 o
   2 -11   3        130.98        120.46         3.00 o
   3 -11   3         73.02         76.32         3.15 o
  -2 -10   3         15.49         16.71         2.80 o
  -1 -10   3         19.51         18.32         2.03 o
   0 -10   3         23.98         28.27         3.95 o
   1 -10   3        296.66        299.93         6.11 o
   2 -10   3         81.88         84.27         3.20 o
   3 -10   3        379.43        383.48         5.26 o
   4 -10   3         15.03         15.56         1.08 o
  -3  -9   3         14.54         12.09         1.04 o
  -2  -9   3        138.15        152.05         5.16 o
  -1  -9   3        159.07        167.30         6.75 o
   0  -9   3          8.34          6.98         1.34 o
   1  -9   3          3.49          4.16         1.06 o
   2  -9   3        155.68        151.37         4.16 o
   3  -9   3         35.12         34.25         1.68 o
   4  -9   3        146.13        153.34         6.27 o
  -3  -8   3         66.35         69.70         2.92 o
  -2  -8   3          4.88          7.16         1.22 o
  -1  -8   3          8.60          7.43         1.14 o
   0  -8   3        434.27        418.89         5.92 o
   1  -8   3          9.08         10.06         0.99 o
   2  -8   3        176.76        178.44         4.28 o
   3  -8   3         10.76          8.21         1.29 o
   4  -8   3         57.66         70.20         4.54 o
   5  -8   3         46.43         40.88         1.83 o
  -4  -7   3         14.28         14.11         1.46 o
  -3  -7   3         42.37         43.80         2.48 o
  -2  -7   3        370.43        378.18         7.59 o
  -1  -7   3        160.05        155.24         6.46 o
   0  -7   3         28.45         29.27         1.67 o
   1  -7   3         98.58        104.92         4.92 o
   2  -7   3          0.02          0.42         0.66 o
   3  -7   3         16.43          9.15         1.03 o
   4  -7   3        137.91        170.59         7.59 o
   5  -7   3         98.36         94.66         3.19 o
  -4  -6   3         31.60         28.06         2.64 o
  -3  -6   3         42.68         43.12         3.05 o
  -2  -6   3        352.83        362.47         9.02 o
  -1  -6   3         12.04         14.61         2.63 o
   0  -6   3         99.12        108.20         5.26 o
   1  -6   3        444.03        442.13        14.19 o
   2  -6   3         14.42         13.16         2.10 o
   3  -6   3        252.35        260.91         4.56 o
   4  -6   3         17.99         11.77         2.17 o
   5  -6   3        149.25        145.93         3.46 o
  -5  -5   3         47.00         49.99         3.40 o
  -4  -5   3        488.26        473.24         9.83 o
  -3  -5   3        249.67        247.79         6.14 o
  -2  -5   3        126.11        114.90         6.37 o
  -1  -5   3         10.20         11.54         1.87 o
   0  -5   3       1288.60       1324.09        53.31 o
   1  -5   3        148.47        157.10         6.59 o
   2  -5   3        124.20        142.73         5.56 o
   3  -5   3        288.97        287.79         7.95 o
   4  -5   3          0.06          3.27         0.85 o
   5  -5   3          0.53          2.65         0.95 o
   6  -5   3          7.90          3.57         0.69 o
  -5  -4   3         71.05         67.10         4.60 o
  -4  -4   3          2.15          0.72         0.75 o
  -3  -4   3        556.24        546.36         9.77 o
  -2  -4   3         14.00         16.36         2.42 o
  -1  -4   3        154.14        146.30         5.70 o
   0  -4   3         50.78         46.90         2.00 o
   1  -4   3        121.56        117.18         3.39 o
   2  -4   3          0.08          1.07         0.56 o
   3  -4   3          6.94          4.25         1.18 o
   4  -4   3         56.04         35.90         2.05 o
   5  -4   3        103.41        106.03         4.33 o
   6  -4   3         43.27         42.15         2.71 o
  -5  -3   3        587.03        602.92        16.31 o
  -4  -3   3          1.08          0.53         0.88 o
  -3  -3   3        262.06        266.27         6.11 o
  -2  -3   3         52.33         53.26         2.92 o
  -1  -3   3         20.20         23.87         2.20 o
   0  -3   3        293.07        287.29         4.92 o
   1  -3   3          0.03          0.17         0.61 o
   2  -3   3         95.29        105.89         3.04 o
   3  -3   3       3654.41       4024.31        36.19 o
   4  -3   3          0.39          0.67         0.99 o
   5  -3   3         74.78         73.13         3.67 o
   6  -3   3          2.95          5.29         1.55 o
  -5  -2   3         99.63        102.97         4.40 o
  -4  -2   3         21.06         19.59         1.73 o
  -3  -2   3          0.52         -0.92         1.04 o
  -2  -2   3        704.64        698.53        10.20 o
  -1  -2   3        185.63        173.26         3.84 o
   0  -2   3          0.07          0.80         0.52 o
   1  -2   3       1161.53       1216.37        20.07 o
   2  -2   3        784.66        878.95        12.99 o
   3  -2   3          3.74         10.01         1.34 o
   4  -2   3        138.66        136.61         3.75 o
   5  -2   3         82.89         86.55         4.01 o
   6  -2   3         52.46         45.16         3.19 o
  -6  -1   3          1.59          1.87         0.76 o
  -5  -1   3          1.52          0.53         0.87 o
  -4  -1   3         33.31         28.19         1.96 o
  -3  -1   3         77.72         74.01         3.94 o
  -2  -1   3        278.05        293.69         4.78 o
  -1  -1   3        974.54        923.83         9.20 o
   0  -1   3       7838.14       7248.44        66.89 o
   1  -1   3       1898.75       1851.48        45.82 o
   2  -1   3        532.30        581.58         8.00 o
   3  -1   3        642.32        681.01        12.64 o
   4  -1   3        502.03        499.61         7.10 o
   5  -1   3        327.46        338.06         8.13 o
   6  -1   3         31.65         28.88         2.45 o
  -6   0   3         38.86         38.59         2.33 o
  -5   0   3        158.18        168.90         4.99 o
  -4   0   3        208.44        201.57         5.88 o
  -3   0   3        157.14        168.32         6.70 o
  -2   0   3         13.44         15.72         1.65 o
  -1   0   3         30.69         27.82         1.59 o
   0   0   3          9.30          7.34         0.69 o
   1   0   3        327.38        307.87         5.05 o
   2   0   3         16.99         17.43         1.00 o
   3   0   3         76.60         87.79         4.09 o
   4   0   3        185.75        193.44         5.08 o
   5   0   3         93.00         94.24         4.11 o
   6   0   3         52.87         50.24         2.86 o
  -6   1   3        306.10        334.10         6.40 o
  -5   1   3         29.17         27.26         1.98 o
  -4   1   3          0.42          0.48         1.01 o
  -3   1   3         59.74         49.78         2.68 o
  -2   1   3        565.75        557.55         6.93 o
  -1   1   3       4045.77       3736.22        27.31 o
   0   1   3       4907.15       4616.69        43.93 o
   1   1   3          2.66          1.03         0.48 o
   2   1   3       1176.61       1194.03        11.44 o
   3   1   3         30.09         41.61         2.66 o
   4   1   3       1658.34       1682.02        18.74 o
   5   1   3          1.69          1.88         0.83 o
   6   1   3          4.92          3.86         0.70 o
  -6   2   3         39.64         39.41         2.04 o
  -5   2   3        272.58        250.59         6.74 o
  -4   2   3        130.09        134.59         5.23 o
  -3   2   3         20.33         17.24         1.65 o
  -2   2   3        140.34        130.28         2.83 o
  -1   2   3        750.38        713.60         8.06 o
   0   2   3        213.42        183.77         4.37 o
   1   2   3        163.43        147.65         3.52 o
   2   2   3          3.22          3.22         0.80 o
   3   2   3        154.45        159.68         6.53 o
   4   2   3        100.85        102.05         3.94 o
   5   2   3        174.67        179.16         4.23 o
  -6   3   3          2.61          3.99         0.93 o
  -5   3   3         10.41          7.87         1.09 o
  -4   3   3        169.62        158.43         4.28 o
  -3   3   3          7.05          8.14         1.59 o
  -2   3   3          0.63         -0.14         0.77 o
  -1   3   3        234.41        223.23         4.71 o
   0   3   3        319.71        311.40         4.68 o
   1   3   3       1948.15       2039.50        21.53 o
   2   3   3        103.32         89.74         3.81 o
   3   3   3        112.69        146.79         4.33 o
   4   3   3          7.46          5.06         1.57 o
   5   3   3          3.44          5.20         1.07 o
  -6   4   3         91.99         94.40         4.29 o
  -5   4   3         86.09         82.49         6.17 o
  -4   4   3        294.10        272.61         4.91 o
  -3   4   3         76.46         80.83         4.06 o
  -2   4   3          0.12          0.22         0.85 o
  -1   4   3          0.09          1.64         1.10 o
   0   4   3        146.17        138.13         4.04 o
   1   4   3         76.24         74.61         2.81 o
   2   4   3        183.82        197.27         6.03 o
   3   4   3         15.31          6.85         1.02 o
   4   4   3        204.33        214.63         6.88 o
   5   4   3          5.67          7.07         1.04 o
  -6   5   3         27.48         24.77         1.94 o
  -5   5   3          0.09          1.28         1.22 o
  -4   5   3        400.76        401.43         8.15 o
  -3   5   3        221.28        238.57         4.86 o
  -2   5   3        147.67        138.07         7.18 o
  -1   5   3         31.67         36.75         2.81 o
   0   5   3        302.31        320.11         7.39 o
   1   5   3         26.68         25.86         3.01 o
   2   5   3         44.63         55.45         2.18 o
   3   5   3        362.99        397.41         9.69 o
   4   5   3          0.01          2.49         0.93 o
   5   5   3          0.23          0.02         0.69 o
  -5   6   3        260.33        278.04         9.26 o
  -4   6   3          6.92          5.67         1.23 o
  -3   6   3         64.22         67.29         2.68 o
  -2   6   3         83.15         80.61         5.28 o
  -1   6   3          2.72          3.55         1.47 o
   0   6   3        794.04        757.14        16.10 o
   1   6   3        198.32        207.82         3.90 o
   2   6   3          0.09          0.07         0.61 o
   3   6   3         45.88         35.77         2.81 o
   4   6   3         62.76         60.58         3.10 o
  -5   7   3         34.89         35.53         2.93 o
  -4   7   3        141.96        154.06         6.58 o
  -3   7   3         95.46         94.47         3.54 o
  -2   7   3         16.88         23.46         1.62 o
  -1   7   3         33.92         34.16         1.26 o
   0   7   3         30.00         25.39         1.21 o
   1   7   3        790.30        740.40         6.64 o
   2   7   3          0.30          1.72         0.82 o
   3   7   3          5.27          1.64         1.03 o
   4   7   3          4.14          3.92         0.96 o
  -5   8   3         15.25         17.11         1.81 o
  -4   8   3          4.41          2.49         2.37 o
  -3   8   3          1.44          1.75         0.87 o
  -2   8   3         52.65         55.12         2.84 o
  -1   8   3         62.94         62.24         1.92 o
   0   8   3        860.38        846.68         8.66 o
   1   8   3         13.59         11.49         1.42 o
   2   8   3         16.06         12.34         2.60 o
   3   8   3        140.07        140.47         5.36 o
  -4   9   3        181.63        186.13         8.81 o
  -3   9   3         37.86         35.85         2.04 o
  -2   9   3          8.52          9.98         1.37 o
  -1   9   3         11.34         13.76         1.24 o
   0   9   3       1160.53       1203.30        13.15 o
   1   9   3         62.58         63.21         2.42 o
   2   9   3          0.14          0.30         0.96 o
  -4  10   3          4.18          4.49         0.79 o
  -3  10   3          0.45          0.07         0.59 o
  -2  10   3         21.17         21.31         1.27 o
  -1  10   3         50.72         47.02         3.37 o
   0  10   3        179.14        195.11         5.99 o
   1  10   3          0.59         -1.19         1.19 o
   2  10   3        125.69        133.72         2.95 o
  -3  11   3         16.88         14.67         1.69 o
  -2  11   3        148.65        154.72         6.51 o
  -1  11   3         82.93         76.45         3.39 o
   0  11   3          1.41          0.23         0.74 o
   1 -12   4         12.53         12.65         1.48 o
  -1 -11   4         86.12         71.53        20.31 o
   0 -11   4          3.36          3.18         1.30 o
   1 -11   4          0.08         -0.63         1.67 o
   2 -11   4         33.53         28.23         1.82 o
   3 -11   4          2.01          1.79         0.69 o
  -2 -10   4          1.44         -0.40         0.83 o
  -1 -10   4         88.55         80.36        12.36 o
   0 -10   4         18.87         15.39         2.85 o
   1 -10   4         12.84         11.52         2.07 o
   2 -10   4         36.22         34.61         2.08 o
   3 -10   4        134.31        138.40         3.48 o
   4 -10   4        212.39        211.18         4.95 o
  -3  -9   4         75.76         86.76         2.88 o
  -2  -9   4         36.78         41.69         2.36 o
  -1  -9   4          0.45         -2.35         2.35 o
   0  -9   4         40.61         36.52         2.55 o
   1  -9   4          0.68          2.67         0.88 o
   2  -9   4          6.30          8.60         1.11 o
   3  -9   4         15.93         23.09         1.68 o
   4  -9   4        368.62        366.16        21.15 o
  -3  -8   4          0.27         -0.79         0.87 o
  -2  -8   4        605.56        608.59        10.47 o
  -1  -8   4         17.27         20.03         2.06 o
   0  -8   4          1.13          1.26         1.21 o
   1  -8   4          9.67         10.54         0.99 o
   2  -8   4        395.72        400.05         6.57 o
   3  -8   4        746.75        748.19        13.10 o
   4  -8   4        226.13        226.80         8.32 o
   5  -8   4          1.07          1.81         0.90 o
  -4  -7   4          3.78          3.90         0.80 o
  -3  -7   4          4.42          6.09         1.70 o
  -2  -7   4        143.35        141.06         5.80 o
  -1  -7   4         56.12         58.97         2.53 o
   0  -7   4         69.19         72.34         2.71 o
   1  -7   4         20.42         19.56         1.53 o
   2  -7   4         85.97         85.57         2.53 o
   3  -7   4        341.61        344.70         5.58 o
   4  -7   4         13.03         15.18         2.32 o
   5  -7   4          0.01          1.93         0.75 o
  -4  -6   4          0.05          0.41         0.81 o
  -3  -6   4        437.01        448.55         8.24 o
  -2  -6   4        277.83        274.75         6.36 o
  -1  -6   4        117.65        114.33         6.80 o
   0  -6   4          7.85          8.84         1.66 o
   1  -6   4        108.86        121.94         7.02 o
   2  -6   4        155.59        136.87         7.64 o
   3  -6   4         15.21         15.46         1.18 o
   4  -6   4        335.66        337.08        10.84 o
   5  -6   4         24.20         21.34         2.73 o
  -5  -5   4         30.96         22.42         2.39 o
  -4  -5   4         55.91         53.15         5.23 o
  -3  -5   4        194.41        207.66         5.55 o
  -2  -5   4        377.48        392.69        14.16 o
  -1  -5   4        628.26        657.40        16.48 o
   0  -5   4         79.28         94.69         5.25 o
   1  -5   4        273.09        298.93         6.55 o
   2  -5   4          7.62          5.73         3.42 o
   3  -5   4         29.34         29.58         1.84 o
   4  -5   4         49.54         46.64         2.32 o
   5  -5   4        154.91        161.91         5.04 o
   6  -5   4        180.12        142.81         4.15 o
  -5  -4   4         29.81         36.75         3.54 o
  -4  -4   4         93.79         77.40         6.40 o
  -3  -4   4         26.45         26.35         1.87 o
  -2  -4   4        386.67        388.09        10.85 o
  -1  -4   4          0.10          1.33         1.19 o
   0  -4   4         77.91         77.65         2.65 o
   1  -4   4         70.98         63.20         1.80 o
   2  -4   4          0.20         -0.12         0.78 o
   3  -4   4        105.16        102.18         3.86 o
   4  -4   4         38.37         46.72         2.39 o
   5  -4   4        410.24        427.17        13.40 o
   6  -4   4          0.91         -0.52         1.07 o
  -5  -3   4         66.84         70.63         5.20 o
  -4  -3   4         68.69         66.12         3.67 o
  -3  -3   4        242.87        261.06         7.80 o
  -2  -3   4        354.78        353.24         7.59 o
  -1  -3   4        492.14        479.71         9.65 o
   0  -3   4        945.96        972.07        18.01 o
   1  -3   4        187.95        193.35         3.36 o
   2  -3   4        165.66        177.73         5.17 o
   3  -3   4         28.01         23.10         1.99 o
   4  -3   4         41.04         44.70         2.07 o
   5  -3   4        216.90        227.61         6.53 o
   6  -3   4         61.58         52.33         7.09 o
  -5  -2   4        115.45        121.64         4.57 o
  -4  -2   4         15.22         12.75         1.30 o
  -3  -2   4         34.98         34.28         2.85 o
  -2  -2   4        280.21        294.56         6.14 o
  -1  -2   4         65.83         60.40         3.55 o
   0  -2   4         18.05         23.06         1.33 o
   1  -2   4        960.22        944.08        15.61 o
   2  -2   4        292.36        325.87         5.57 o
   3  -2   4        303.10        322.09         7.09 o
   4  -2   4        370.28        360.64         6.35 o
   5  -2   4         13.04         13.15         1.76 o
   6  -2   4         21.59         21.23         3.84 o
  -6  -1   4          7.02         10.74         1.35 o
  -5  -1   4          0.29          0.24         0.86 o
  -4  -1   4        111.03        114.70         3.61 o
  -3  -1   4        267.88        274.68         9.99 o
  -2  -1   4        130.83        124.76         3.45 o
  -1  -1   4        225.60        211.30         3.95 o
   0  -1   4       3213.78       3042.73        35.00 o
   1  -1   4        667.00        617.39        11.07 o
   2  -1   4         95.30        105.92         3.06 o
   3  -1   4        252.46        237.03         7.23 o
   4  -1   4        203.53        213.36         4.50 o
   5  -1   4         61.98         63.93         3.43 o
   6  -1   4         67.44         59.16         5.19 o
  -6   0   4          0.69          0.30         0.82 o
  -5   0   4         55.90         55.37         2.66 o
  -4   0   4         10.25          9.26         1.51 o
  -3   0   4        141.88        158.82         5.39 o
  -2   0   4        205.65        207.18         4.41 o
  -1   0   4         39.25         47.28         1.28 o
   0   0   4          8.96          7.86         0.84 o
   1   0   4        190.43        172.40         3.38 o
   2   0   4          5.15          5.70         1.18 o
   3   0   4        258.68        271.18         7.47 o
   4   0   4        225.73        213.09         4.76 o
   5   0   4        403.41        399.96        12.73 o
   6   0   4         67.00         53.95         3.49 o
  -6   1   4        233.94        249.84         9.22 o
  -5   1   4          3.15          3.41         1.05 o
  -4   1   4        188.29        178.92         4.57 o
  -3   1   4        563.29        567.57        10.60 o
  -2   1   4        143.05        153.10         3.29 o
  -1   1   4      13822.79      12860.53        86.96 o
   0   1   4        218.90        210.11         7.05 o
   1   1   4       1758.78       1662.68        13.47 o
   2   1   4        211.11        218.83         4.80 o
   3   1   4        241.83        245.64         9.50 o
   4   1   4        104.82        103.23         3.22 o
   5   1   4         53.96         52.62         3.05 o
  -6   2   4        144.12        145.67         3.81 o
  -5   2   4         15.77         11.92         1.55 o
  -4   2   4        210.49        220.15         4.49 o
  -3   2   4         17.08         14.45         1.65 o
  -2   2   4         52.12         43.03         1.67 o
  -1   2   4         22.95         20.40         1.29 o
   0   2   4       1274.13       1224.88        16.37 o
   1   2   4       1149.97       1193.02        12.73 o
   2   2   4       1532.68       1658.52        22.04 o
   3   2   4        179.68        203.24         7.63 o
   4   2   4        149.15        160.04         5.90 o
   5   2   4         84.79         78.31         2.65 o
  -6   3   4         79.64         71.88         3.87 o
  -5   3   4         87.96         89.53         3.34 o
  -4   3   4         11.38         11.63         1.08 o
  -3   3   4         25.42         27.20         2.71 o
  -2   3   4        482.23        530.93         8.10 o
  -1   3   4        551.30        556.88         9.94 o
   0   3   4       1123.49       1082.74        12.95 o
   1   3   4        543.12        596.67         8.62 o
   2   3   4         50.09         43.37         2.74 o
   3   3   4        282.04        315.46         6.25 o
   4   3   4        168.87        166.22         6.06 o
   5   3   4         69.82         69.17         4.08 o
  -6   4   4         23.04         23.98         2.23 o
  -5   4   4        384.11        373.11         8.48 o
  -4   4   4         30.36         27.08         1.81 o
  -3   4   4         31.64         28.85         4.25 o
  -2   4   4         68.44         74.29         3.25 o
  -1   4   4         30.31         24.84         2.18 o
   0   4   4         10.80          8.16         0.75 o
   1   4   4         12.95         10.99         1.24 o
   2   4   4         29.03         27.61         2.32 o
   3   4   4         39.24         41.70         2.09 o
   4   4   4          1.89         -0.42         1.39 o
   5   4   4          1.40          0.09         0.90 o
  -6   5   4          1.53         -0.12         0.72 o
  -5   5   4        137.93        127.21         6.57 o
  -4   5   4          0.33          0.29         1.37 o
  -3   5   4        658.72        664.03         9.28 o
  -2   5   4        859.77        862.46        18.61 o
  -1   5   4          2.52          4.07         1.51 o
   0   5   4          3.19          2.21         0.99 o
   1   5   4        251.56        256.30         8.25 o
   2   5   4        100.26        103.30         3.00 o
   3   5   4        157.35        156.76         4.20 o
   4   5   4          6.25          4.03         0.89 o
  -5   6   4         55.14         47.81         3.76 o
  -4   6   4         58.34         57.38         3.05 o
  -3   6   4         10.62         15.38         1.54 o
  -2   6   4          0.79          0.02         0.86 o
  -1   6   4         42.62         42.05         3.40 o
   0   6   4        117.54        116.48         6.12 o
   1   6   4         19.82         20.05         1.02 o
   2   6   4        198.82        186.02         3.82 o
   3   6   4          9.84         13.41         1.72 o
   4   6   4          0.06         -0.58         0.73 o
  -5   7   4          1.32          1.86         1.05 o
  -4   7   4         93.65         94.96         3.67 o
  -3   7   4         89.70         92.25         3.77 o
  -2   7   4         13.51         13.87         1.03 o
  -1   7   4          7.93          9.25         0.84 o
   0   7   4         73.57         71.60         1.84 o
   1   7   4         34.39         35.38         1.48 o
   2   7   4         19.68         18.89         1.33 o
   3   7   4         68.29         67.37         2.98 o
   4   7   4         10.68         10.21         1.92 o
  -5   8   4         65.41         81.25         3.60 o
  -4   8   4         76.80         80.00         3.05 o
  -3   8   4         14.74         14.26         1.80 o
  -2   8   4         65.38         69.60         2.66 o
  -1   8   4         87.71         88.97         2.46 o
   0   8   4          0.98          0.88         0.70 o
   1   8   4          0.75          0.06         0.76 o
   2   8   4        111.05         93.40         4.67 o
   3   8   4         10.28         10.77         1.19 o
  -4   9   4         33.93         36.30         2.08 o
  -3   9   4         26.00         27.28         1.63 o
  -2   9   4          2.42          2.10         1.24 o
  -1   9   4         84.36         86.60         2.93 o
   0   9   4         65.72         66.57         2.09 o
   1   9   4          9.68          9.14         0.96 o
   2   9   4          3.11          4.28         1.05 o
  -3  10   4          3.46          1.82         0.70 o
  -2  10   4         64.82         63.77         2.17 o
  -1  10   4         56.34         60.89         3.70 o
   0  10   4          6.38          3.62         2.04 o
   1  10   4          2.03          3.17         1.02 o
  -2  11   4          3.32          2.33         0.91 o
  -1  11   4          6.36          5.20         2.18 o
   0  11   4        188.44        174.87        11.87 o
   1 -12   5         21.87         18.53         1.40 o
  -1 -11   5         38.63         46.46         3.70 o
   0 -11   5          0.51         -0.35         1.23 o
   1 -11   5         44.73         38.64         4.15 o
   2 -11   5         31.42         35.24         2.07 o
   3 -11   5         29.24         29.57         1.41 o
  -2 -10   5          0.27          1.40         0.84 o
  -1 -10   5        153.67        150.40         5.08 o
   0 -10   5         68.26         70.52         4.29 o
   1 -10   5         47.80         54.10         3.76 o
   2 -10   5         49.44         48.47         2.36 o
   3 -10   5         31.78         33.09         2.04 o
   4 -10   5          1.28          1.14         0.74 o
  -3  -9   5         11.77          9.88         1.23 o
  -2  -9   5         81.39         87.95         4.44 o
  -1  -9   5         39.97         34.42         3.23 o
   0  -9   5         56.37         51.75         2.82 o
   1  -9   5         11.77         18.08         1.69 o
   2  -9   5         57.04         54.97         2.24 o
   3  -9   5        255.26        253.57         5.25 o
   4  -9   5         79.81         79.42         4.03 o
  -3  -8   5        158.17        168.06         5.66 o
  -2  -8   5         98.23        109.74         4.69 o
  -1  -8   5          9.63         10.31         2.04 o
   0  -8   5        784.82        792.31        11.54 o
   1  -8   5         14.21         12.22         1.12 o
   2  -8   5          0.63         -0.77         0.77 o
   3  -8   5         40.49         48.15         2.38 o
   4  -8   5         54.70         59.25         4.03 o
   5  -8   5          5.52          8.93         1.54 o
  -4  -7   5         11.58         13.52         1.45 o
  -3  -7   5         59.47         57.71         2.83 o
  -2  -7   5         72.19         67.66         5.42 o
  -1  -7   5          5.06          1.28         0.86 o
   0  -7   5          1.42          1.80         0.70 o
   1  -7   5         18.80         19.17         1.70 o
   2  -7   5         57.00         62.03         2.70 o
   3  -7   5        365.78        373.04         7.86 o
   4  -7   5         15.69         25.04         3.78 o
   5  -7   5         64.41         63.88         4.45 o
  -4  -6   5         74.20         82.82         4.00 o
  -3  -6   5        234.90        240.92         6.41 o
  -2  -6   5        379.28        391.21         6.65 o
  -1  -6   5        166.71        162.11         8.98 o
   0  -6   5        257.88        251.00         8.30 o
   1  -6   5         65.44         60.12         5.05 o
   2  -6   5         61.47         61.55         5.12 o
   3  -6   5          8.89         10.01         1.04 o
   4  -6   5          5.26          4.22         0.95 o
   5  -6   5          0.00          1.38         1.42 o
  -5  -5   5         45.24         48.00         3.20 o
  -4  -5   5          0.97          0.81         1.32 o
  -3  -5   5        670.40        673.47        14.13 o
  -2  -5   5        289.09        293.93        12.42 o
  -1  -5   5         39.50         35.19         3.73 o
   0  -5   5         58.57         64.00         3.13 o
   1  -5   5        496.31        527.38        10.25 o
   2  -5   5          3.10          3.67         1.30 o
   3  -5   5        244.84        261.38         4.60 o
   4  -5   5          0.72          0.95         1.28 o
   5  -5   5        155.09        116.03         4.14 o
   6  -5   5          0.81          1.26         0.63 o
  -5  -4   5         43.50         43.42         3.78 o
  -4  -4   5        750.55        803.30        23.11 o
  -3  -4   5        112.77        126.68         4.01 o
  -2  -4   5          0.95         -0.64         1.55 o
  -1  -4   5         35.92         26.10         2.37 o
   0  -4   5         25.13         23.48         1.76 o
   1  -4   5        111.00        119.12         3.07 o
   2  -4   5        872.53        908.65        12.08 o
   3  -4   5          0.47          0.44         0.65 o
   4  -4   5         53.56         68.29         2.46 o
   5  -4   5        113.81        122.82         6.79 o
   6  -4   5         70.23         54.75         6.08 o
  -5  -3   5         38.34         33.29         3.63 o
  -4  -3   5        154.43        153.98         5.53 o
  -3  -3   5        433.01        441.26         7.80 o
  -2  -3   5         73.05         78.70         5.47 o
  -1  -3   5        350.90        334.68         9.71 o
   0  -3   5        843.17        846.19        12.13 o
   1  -3   5          0.33          0.44         0.47 o
   2  -3   5        340.30        393.91         7.67 o
   3  -3   5         15.31          8.31         1.21 o
   4  -3   5         57.82         76.16         2.44 o
   5  -3   5        115.65        115.06         6.23 o
   6  -3   5          9.38          6.52         1.21 o
  -5  -2   5         52.31         61.16         2.45 o
  -4  -2   5        369.77        373.73         6.62 o
  -3  -2   5        426.67        460.06        14.69 o
  -2  -2   5         22.95         16.97         1.43 o
  -1  -2   5        756.80        756.52        15.17 o
   0  -2   5        364.77        370.45         7.23 o
   1  -2   5          0.71          1.62         0.48 o
   2  -2   5        369.67        376.99         6.10 o
   3  -2   5         99.25         95.48         4.78 o
   4  -2   5        101.56         95.66         3.15 o
   5  -2   5         60.52         57.51         3.21 o
   6  -2   5         14.49         14.46         1.21 o
  -6  -1   5         42.59         48.81         2.58 o
  -5  -1   5         12.40         12.91         1.40 o
  -4  -1   5        199.11        202.33         6.75 o
  -3  -1   5          0.06          1.04         1.42 o
  -2  -1   5        478.11        477.71         7.21 o
  -1  -1   5       2709.14       2628.93        31.61 o
   0  -1   5         39.38         35.24         1.70 o
   1  -1   5         70.87         59.26         1.80 o
   2  -1   5        218.36        219.45         4.47 o
   3  -1   5        551.95        590.53        12.12 o
   4  -1   5        289.77        282.42         5.30 o
   5  -1   5        782.17        781.67        13.33 o
   6  -1   5          6.61          5.40         0.79 o
  -6   0   5          7.12          8.19         1.26 o
  -5   0   5         25.41         24.90         1.94 o
  -4   0   5         17.90         18.18         1.61 o
  -3   0   5         24.53         24.45         2.09 o
  -2   0   5        394.82        406.67         6.27 o
  -1   0   5       1026.31        982.54        10.68 o
   0   0   5        833.49        817.67        12.99 o
   1   0   5        195.01        182.71         3.91 o
   2   0   5        264.04        250.71         6.31 o
   3   0   5         37.33         41.78         3.02 o
   4   0   5          1.41          1.38         0.91 o
   5   0   5         53.69         50.90         4.27 o
   6   0   5          0.90          1.12         0.69 o
  -6   1   5         71.55         75.47         3.61 o
  -5   1   5          0.92          1.41         0.92 o
  -4   1   5         71.40         65.04         2.84 o
  -3   1   5        258.00        270.62         6.01 o
  -2   1   5        288.89        287.86         5.27 o
  -1   1   5       4076.34       3893.27        39.48 o
   0   1   5       1845.00       1675.86        14.80 o
   1   1   5        102.25         94.92         2.73 o
   2   1   5        252.95        276.12         5.53 o
   3   1   5        366.89        347.70        11.74 o
   4   1   5         27.15         27.57         3.02 o
   5   1   5        453.59        469.21        11.00 o
  -6   2   5          0.24          0.29         0.92 o
  -5   2   5        288.77        276.80         7.76 o
  -4   2   5        518.49        498.25        16.92 o
  -3   2   5         13.33         13.21         1.65 o
  -2   2   5         99.06        104.25         3.28 o
  -1   2   5       5838.94       5735.94        51.06 o
   0   2   5       3950.95       3756.95        26.90 o
   1   2   5         14.00         12.83         0.94 o
   2   2   5         13.64         21.35         1.75 o
   3   2   5         33.87         38.97         2.59 o
   4   2   5        176.37        195.57         6.44 o
   5   2   5         17.55         18.78         1.63 o
  -6   3   5         21.77         22.52         2.12 o
  -5   3   5         29.58         30.96         1.88 o
  -4   3   5        113.15        109.99         3.02 o
  -3   3   5         67.27         70.95         4.46 o
  -2   3   5        257.12        290.44         6.78 o
  -1   3   5        900.70        883.68        11.53 o
   0   3   5          0.89          1.72         0.60 o
   1   3   5       1869.31       1975.78        19.24 o
   2   3   5        231.63        249.28         7.31 o
   3   3   5        332.56        356.30         6.75 o
   4   3   5         25.17         35.67         2.86 o
   5   3   5          2.36          2.34         1.14 o
  -6   4   5         13.43         15.28         1.76 o
  -5   4   5         16.62         15.97         1.67 o
  -4   4   5         47.01         44.32         2.87 o
  -3   4   5        300.98        295.77         6.24 o
  -2   4   5        378.75        403.82         7.92 o
  -1   4   5        543.84        546.20         9.21 o
   0   4   5         42.25         39.98         1.89 o
   1   4   5        189.40        200.33         4.97 o
   2   4   5        124.26        125.93         4.98 o
   3   4   5        108.21        117.51         3.46 o
   4   4   5          0.74         -0.02         1.16 o
   5   4   5          5.47          2.83         0.77 o
  -5   5   5         39.80         37.36         3.61 o
  -4   5   5         68.56         63.84         3.22 o
  -3   5   5        297.33        298.07         6.04 o
  -2   5   5        486.85        523.30        15.84 o
  -1   5   5        104.72        105.42         4.78 o
   0   5   5        573.40        577.95        12.34 o
   1   5   5        188.57        196.75         6.39 o
   2   5   5        147.05        143.27         3.20 o
   3   5   5        171.01        122.05         3.72 o
   4   5   5          7.16          6.97         1.48 o
  -5   6   5        130.05        136.76         6.36 o
  -4   6   5         29.61         37.11         3.16 o
  -3   6   5          5.79          7.55         1.33 o
  -2   6   5        449.67        456.55         8.57 o
  -1   6   5         41.67         42.74         3.61 o
   0   6   5         45.72         41.49         3.80 o
   1   6   5         19.61         19.97         1.05 o
   2   6   5        196.87        223.64         3.89 o
   3   6   5          0.12          0.30         0.91 o
   4   6   5          0.41          1.34         0.72 o
  -5   7   5         22.12         20.71         2.30 o
  -4   7   5          0.02         -1.17         1.31 o
  -3   7   5       1025.72       1072.23        20.21 o
  -2   7   5          0.82          1.35         0.72 o
  -1   7   5          5.45          6.60         0.73 o
   0   7   5         59.26         57.30         1.67 o
   1   7   5         18.35         22.19         1.21 o
   2   7   5        128.85        101.97         2.81 o
   3   7   5          0.04          0.42         0.78 o
   4   7   5         38.36         44.40         3.13 o
  -5   8   5         89.76         88.58         3.65 o
  -4   8   5         35.24         33.89         1.99 o
  -3   8   5         13.02         14.55         1.42 o
  -2   8   5         72.98         74.50         2.49 o
  -1   8   5         20.26         22.45         1.35 o
   0   8   5          1.08          0.56         0.72 o
   1   8   5         31.75         33.91         1.74 o
   2   8   5         67.81         73.13         4.06 o
   3   8   5         42.37         45.85         3.59 o
  -4   9   5         45.12         47.95         2.69 o
  -3   9   5         26.97         29.10         1.64 o
  -2   9   5         27.56         27.63         1.55 o
  -1   9   5        170.48        184.02         4.22 o
   0   9   5        138.82        151.00         3.38 o
   1   9   5         73.59         71.23         2.55 o
   2   9   5         15.95         13.34         1.31 o
  -3  10   5         22.48         22.29         1.37 o
  -2  10   5         51.57         48.52         2.83 o
  -1  10   5          4.30          2.58         1.15 o
   0  10   5         16.92         16.28         1.81 o
   1  10   5         19.87         19.17         1.24 o
  -2  11   5          6.57          4.55         1.14 o
  -1  11   5         43.29         41.24         4.04 o
   0  11   5         30.35         23.27         2.40 o
  -1 -11   6         26.79         17.35        11.64 o
   0 -11   6        134.95        134.08         6.45 o
   1 -11   6          1.22          0.12         1.51 o
   2 -11   6          3.80          3.72         0.92 o
   3 -11   6          0.40          0.23         1.01 o
  -2 -10   6         23.94         20.16         1.76 o
  -1 -10   6          0.12         -0.89         0.89 o
   0 -10   6         38.03         29.86         3.21 o
   1 -10   6         88.63         80.41         5.85 o
   2 -10   6         14.07         12.86         1.32 o
   3 -10   6         24.24         25.02         1.81 o
   4 -10   6         66.62         60.45         2.50 o
  -3  -9   6          3.36          5.60         1.06 o
  -2  -9   6          9.17          9.86         1.93 o
  -1  -9   6        164.72        183.72         7.00 o
   0  -9   6        125.70        111.64         3.72 o
   1  -9   6         18.08         15.54         2.66 o
   2  -9   6         11.86         12.45         1.10 o
   3  -9   6        154.02        154.34         4.71 o
   4  -9   6         30.31         27.22         2.42 o
  -3  -8   6          6.74          8.54         1.08 o
  -2  -8   6        195.53        200.71         5.42 o
  -1  -8   6       1256.72       1275.84        21.26 o
   0  -8   6        232.11        242.99         7.23 o
   1  -8   6         12.67          8.74         1.16 o
   2  -8   6         28.33         29.09         1.72 o
   3  -8   6        897.26        925.90        24.96 o
   4  -8   6          3.86          2.93         1.59 o
   5  -8   6         35.70         30.26         2.56 o
  -4  -7   6         81.70         86.86         3.35 o
  -3  -7   6        282.89        299.11         6.39 o
  -2  -7   6        772.02        777.35        12.92 o
  -1  -7   6         42.72         42.82         2.73 o
   0  -7   6          7.18          7.90         1.08 o
   1  -7   6        111.05        115.78         2.64 o
   2  -7   6        490.42        509.29        10.20 o
   3  -7   6          0.03          1.22         0.76 o
   4  -7   6          7.85          9.96         1.49 o
   5  -7   6          2.74          3.70         1.37 o
  -4  -6   6          8.73         14.02         1.80 o
  -3  -6   6         86.67         82.79         4.30 o
  -2  -6   6       4191.79       4186.57        49.12 o
  -1  -6   6         21.46         23.48         3.61 o
   0  -6   6          1.40          1.99         1.76 o
   1  -6   6         16.97         11.90         2.00 o
   2  -6   6        489.13        472.76        12.38 o
   3  -6   6         18.39         20.60         1.46 o
   4  -6   6        155.19        155.52         6.88 o
   5  -6   6         36.61         42.00         3.96 o
  -5  -5   6         64.15         70.17         3.76 o
  -4  -5   6         82.36         83.18         4.41 o
  -3  -5   6        280.80        277.53         8.71 o
  -2  -5   6        145.70        151.53        13.39 o
  -1  -5   6        195.16        172.84         7.50 o
   0  -5   6       1751.71       1853.17        23.62 o
   1  -5   6         72.28         72.85         3.24 o
   2  -5   6        521.17        527.71        12.46 o
   3  -5   6        516.94        543.75         8.06 o
   4  -5   6         66.29         67.50         4.14 o
   5  -5   6         46.29         47.25         3.55 o
  -5  -4   6        189.67        210.91         7.81 o
  -4  -4   6         18.76         18.96         2.27 o
  -3  -4   6        116.72        105.58         6.29 o
  -2  -4   6        308.56        311.09        12.05 o
  -1  -4   6        440.10        464.14         9.78 o
   0  -4   6        642.82        733.33        12.84 o
   1  -4   6         28.62         22.97         1.36 o
   2  -4   6         62.88         56.58         2.90 o
   3  -4   6         10.37         12.50         1.55 o
   4  -4   6        194.52        187.12         4.08 o
   5  -4   6          3.83          1.34         1.88 o
   6  -4   6         88.81         73.54         6.65 o
  -5  -3   6        123.00        116.85         6.38 o
  -4  -3   6          0.75          0.91         1.91 o
  -3  -3   6         42.05         44.91         2.77 o
  -2  -3   6          4.21          1.08         1.34 o
  -1  -3   6       2540.82       2733.64        28.01 o
   0  -3   6        132.99        150.60         3.94 o
   1  -3   6        164.61        169.77         2.84 o
   2  -3   6        393.30        443.30         7.23 o
   3  -3   6          2.36          2.03         0.94 o
   4  -3   6         60.67         60.60         2.21 o
   5  -3   6          0.47          0.13         1.09 o
   6  -3   6          1.43          1.35         0.79 o
  -5  -2   6         44.13         41.49         2.71 o
  -4  -2   6         23.34         18.50         1.41 o
  -3  -2   6        295.35        294.50        11.80 o
  -2  -2   6        142.23        128.64         4.94 o
  -1  -2   6        133.95        152.52         5.97 o
   0  -2   6        876.56        844.02        11.98 o
   1  -2   6        323.68        337.24         4.53 o
   2  -2   6        208.35        214.52         6.20 o
   3  -2   6        149.57        184.46         6.86 o
   4  -2   6         28.80         30.85         1.84 o
   5  -2   6        587.88        603.00        11.23 o
   6  -2   6         58.89         56.10         4.60 o
  -6  -1   6         15.68         23.36         1.78 o
  -5  -1   6         55.12         56.99         2.50 o
  -4  -1   6        320.34        329.97         9.30 o
  -3  -1   6         15.63          9.92         2.24 o
  -2  -1   6          1.50          0.77         1.18 o
  -1  -1   6         49.63         43.56         3.05 o
   0  -1   6       1458.02       1349.90        13.83 o
   1  -1   6        278.13        268.64         3.50 o
   2  -1   6          0.97         -0.48         0.83 o
   3  -1   6        198.25        213.82         7.21 o
   4  -1   6        221.97        221.90         4.98 o
   5  -1   6          0.00          2.87         2.18 o
   6  -1   6         17.20         16.80         1.58 o
  -6   0   6          5.65          6.95         1.23 o
  -5   0   6          8.37          8.20         1.30 o
  -4   0   6          2.21          3.29         1.03 o
  -3   0   6          1.59          0.78         0.90 o
  -2   0   6        416.08        407.58         7.66 o
  -1   0   6       2064.05       1954.09        16.21 o
   0   0   6       1172.27       1109.95        13.47 o
   1   0   6         33.04         28.69         1.44 o
   2   0   6        256.17        296.38         8.83 o
   3   0   6          2.92          1.82         1.00 o
   4   0   6       1016.06       1022.85        12.80 o
   5   0   6          0.18          1.30         1.81 o
  -6   1   6          9.32         10.56         1.35 o
  -5   1   6         97.03         99.07         4.15 o
  -4   1   6         16.09         16.73         1.56 o
  -3   1   6          8.74          9.27         1.58 o
  -2   1   6        804.78        817.35        10.92 o
  -1   1   6       2818.16       2725.61        25.76 o
   0   1   6       1376.85       1316.85        11.49 o
   1   1   6         42.04         47.36         2.03 o
   2   1   6        455.68        471.46        11.35 o
   3   1   6         12.13          8.28         1.99 o
   4   1   6        220.31        225.48        10.10 o
   5   1   6          0.18          0.60         1.46 o
  -6   2   6          4.34          4.80         1.23 o
  -5   2   6         16.02         15.12         1.50 o
  -4   2   6          7.25          9.49         1.13 o
  -3   2   6         16.95         22.01         2.25 o
  -2   2   6        402.46        372.45         8.00 o
  -1   2   6        287.51        285.27        15.59 o
   0   2   6        144.96        136.21         3.62 o
   1   2   6        673.12        699.77         8.15 o
   2   2   6          0.74          0.74         0.77 o
   3   2   6        116.67        127.61         3.84 o
   4   2   6         86.96         96.05         4.42 o
   5   2   6        110.49        119.91         5.95 o
  -6   3   6          6.54          7.40         1.30 o
  -5   3   6        267.16        258.62         5.41 o
  -4   3   6        123.05        118.03         3.19 o
  -3   3   6        199.50        198.36         7.73 o
  -2   3   6       1528.51       1536.59        18.37 o
  -1   3   6       1955.41       1915.19        19.88 o
   0   3   6        348.97        364.07         8.37 o
   1   3   6          9.42          9.75         1.22 o
   2   3   6          0.03          1.01         0.95 o
   3   3   6         26.29         25.24         1.81 o
   4   3   6         17.47         16.59         2.09 o
   5   3   6          9.63         11.44         1.87 o
  -6   4   6          7.48          9.31         1.42 o
  -5   4   6         54.08         46.74         3.10 o
  -4   4   6       1024.90       1004.02        18.06 o
  -3   4   6        333.86        345.71         6.99 o
  -2   4   6         46.82         47.17         2.78 o
  -1   4   6        144.93        152.48         4.38 o
   0   4   6       1239.89       1255.88        15.38 o
   1   4   6          6.21          7.37         1.10 o
   2   4   6          0.19          0.16         0.68 o
   3   4   6         30.79         28.19         1.76 o
   4   4   6        100.55        145.24         9.21 o
   5   4   6          0.14          0.27         0.74 o
  -5   5   6        383.34        378.30        11.78 o
  -4   5   6        184.51        187.33         5.47 o
  -3   5   6        178.04        184.72         4.75 o
  -2   5   6        324.05        325.59        10.14 o
  -1   5   6          2.53          7.44         2.05 o
   0   5   6        179.12        182.57         8.71 o
   1   5   6         40.77         37.10         3.67 o
   2   5   6         27.66         27.05         1.45 o
   3   5   6        157.28        141.25         4.00 o
   4   5   6          1.58          3.55         0.94 o
  -5   6   6         71.87         65.40         4.30 o
  -4   6   6          2.22          3.87         1.34 o
  -3   6   6          7.92          7.04         1.17 o
  -2   6   6        309.09        306.56         4.55 o
  -1   6   6          5.15          5.26         0.80 o
   0   6   6        205.13        200.98         2.93 o
   1   6   6        215.25        202.28         3.32 o
   2   6   6          0.75          0.07         0.76 o
   3   6   6         15.79          7.90         1.06 o
   4   6   6          0.60         -0.45         0.65 o
  -5   7   6        436.01        488.74        11.39 o
  -4   7   6         41.44         39.82         2.36 o
  -3   7   6         50.73         51.82         2.38 o
  -2   7   6        420.67        411.12         5.23 o
  -1   7   6         78.27         77.86         2.52 o
   0   7   6        145.79        150.44         2.72 o
   1   7   6        353.60        359.08         5.20 o
   2   7   6         68.92         70.51         2.36 o
   3   7   6          0.11         -0.14         0.65 o
  -4   8   6         26.45         30.58         1.59 o
  -3   8   6          9.11          8.12         1.17 o
  -2   8   6         72.28         73.72         2.75 o
  -1   8   6         27.16         23.98         1.38 o
   0   8   6         63.18         65.88         2.30 o
   1   8   6         24.67         23.12         1.48 o
   2   8   6          2.79          5.83         1.32 o
   3   8   6         65.47         65.50         2.32 o
  -4   9   6         22.35         23.97         1.53 o
  -3   9   6         15.56         15.23         1.60 o
  -2   9   6          0.59         -0.08         0.97 o
  -1   9   6        151.94        162.54         3.89 o
   0   9   6          8.28          7.36         0.94 o
   1   9   6          0.72         -0.04         0.65 o
   2   9   6          0.29          1.73         0.61 o
  -3  10   6          7.31          4.86         0.70 o
  -2  10   6         32.62         31.63         2.05 o
  -1  10   6         17.88         20.59         1.57 o
   0  10   6         33.03         35.60         2.75 o
   1  10   6         13.68         15.09         1.13 o
  -1  11   6         36.07         30.13         2.29 o
  -1 -11   7         33.33         11.86         1.65 o
   0 -11   7          0.30         -0.55         1.31 o
   1 -11   7         19.38         16.87         1.99 o
   2 -11   7         20.35         17.95         2.62 o
   3 -11   7         49.91         52.66         1.99 o
  -2 -10   7         12.55          8.40         1.02 o
  -1 -10   7         23.16         16.52         1.97 o
   0 -10   7         23.20         23.55         1.90 o
   1 -10   7          0.96          1.99         2.62 o
   2 -10   7         12.57         12.78         1.30 o
   3 -10   7         10.35         10.85         1.05 o
   4 -10   7         18.34         17.09         1.08 o
  -3  -9   7          0.23         -0.09         0.57 o
  -2  -9   7         12.39          9.71         2.19 o
  -1  -9   7          3.82          5.14         1.72 o
   0  -9   7          4.89          6.08         1.57 o
   1  -9   7        133.03        128.07         4.29 o
   2  -9   7        170.73        166.07         4.52 o
   3  -9   7          1.97          2.57         0.94 o
   4  -9   7         57.04         59.64         2.93 o
  -3  -8   7         76.00         73.32         3.13 o
  -2  -8   7        344.69        363.92         9.49 o
  -1  -8   7         82.14         80.13         4.69 o
   0  -8   7         14.04         10.40         1.42 o
   1  -8   7        485.00        491.95         7.68 o
   2  -8   7        585.36        559.13         7.64 o
   3  -8   7        100.89        106.03         3.41 o
   4  -8   7         52.34         52.13         2.85 o
   5  -8   7         72.57         77.14         3.99 o
  -4  -7   7         90.75        103.71         3.55 o
  -3  -7   7         67.71         65.47         3.51 o
  -2  -7   7         85.51         90.49         4.60 o
  -1  -7   7        114.52        102.03         4.15 o
   0  -7   7        403.70        406.04         8.31 o
   1  -7   7        397.71        391.84         4.89 o
   2  -7   7         24.95         24.94         1.54 o
   3  -7   7          0.02         -0.13         1.34 o
   4  -7   7        130.27        132.66         4.63 o
   5  -7   7          8.96          9.03         1.85 o
  -4  -6   7         30.44         34.55         2.59 o
  -3  -6   7        133.21        134.52         5.32 o
  -2  -6   7        133.64        133.52         3.88 o
  -1  -6   7        180.77        187.00         6.51 o
   0  -6   7          1.90          2.46         1.35 o
   1  -6   7          6.80          8.05         1.69 o
   2  -6   7         35.95         42.21         1.90 o
   3  -6   7        171.15        170.29         4.09 o
   4  -6   7         20.68         19.25         1.47 o
   5  -6   7         19.91         16.21         2.56 o
  -5  -5   7          2.15          2.16         1.11 o
  -4  -5   7          1.80          0.35         1.33 o
  -3  -5   7        211.83        216.30        10.30 o
  -2  -5   7         46.47         49.60         3.32 o
  -1  -5   7          0.04         -0.37         1.44 o
   0  -5   7        973.65       1006.71        13.92 o
   1  -5   7        436.26        472.38         8.70 o
   2  -5   7        173.67        170.72         7.05 o
   3  -5   7         40.70         43.89         2.02 o
   4  -5   7        136.53        144.59         5.33 o
   5  -5   7         38.94         43.09         4.14 o
  -5  -4   7        112.95        116.08         5.60 o
  -4  -4   7          0.33         -1.36         1.36 o
  -3  -4   7         77.81         72.10         4.30 o
  -2  -4   7        110.95        118.19         7.78 o
  -1  -4   7        499.21        484.05        13.80 o
   0  -4   7       1675.81       1791.19        18.87 o
   1  -4   7        287.28        315.84         5.28 o
   2  -4   7       1386.20       1468.07        17.72 o
   3  -4   7          4.60          2.73         0.75 o
   4  -4   7        151.15        143.49         3.72 o
   5  -4   7         20.47         20.92         3.12 o
   6  -4   7          9.16          8.41         1.63 o
  -5  -3   7         34.64         33.48         3.59 o
  -4  -3   7          1.98          0.38         2.06 o
  -3  -3   7         26.57         31.69         2.10 o
  -2  -3   7        826.41        881.33        20.18 o
  -1  -3   7        580.04        591.77        14.24 o
   0  -3   7       3126.40       3286.08        38.21 o
   1  -3   7         61.87         59.29         1.72 o
   2  -3   7        212.90        230.56         6.01 o
   3  -3   7         50.63         48.48         3.67 o
   4  -3   7          7.97          4.90         0.87 o
   5  -3   7          3.93          2.18         1.61 o
   6  -3   7         28.10         21.08         1.32 o
  -5  -2   7          0.04         -0.86         1.61 o
  -4  -2   7        242.75        259.91         9.35 o
  -3  -2   7        109.62        113.43         3.70 o
  -2  -2   7        116.14        124.73         5.61 o
  -1  -2   7        415.18        396.41        10.46 o
   0  -2   7        491.46        490.25         7.24 o
   1  -2   7        383.00        414.02         8.07 o
   2  -2   7       1785.57       1936.19        23.49 o
   3  -2   7         43.10         40.69         3.34 o
   4  -2   7          8.20         11.13         1.27 o
   5  -2   7         14.22         13.92         2.76 o
   6  -2   7         12.76         13.29         1.06 o
  -5  -1   7         18.28         19.48         1.86 o
  -4  -1   7          3.09          3.57         1.18 o
  -3  -1   7         94.24         84.87         5.94 o
  -2  -1   7         71.78         70.68         3.83 o
  -1  -1   7        107.73        101.20         4.83 o
   0  -1   7         35.02         42.56         1.72 o
   1  -1   7         97.85        112.28         2.05 o
   2  -1   7        210.49        222.33         6.42 o
   3  -1   7         43.67         48.58         3.56 o
   4  -1   7        498.78        506.41         8.44 o
   5  -1   7          2.71          4.21         1.85 o
   6  -1   7          1.45          0.56         0.46 o
  -6   0   7         71.51         77.31         3.28 o
  -5   0   7         24.04         21.89         1.97 o
  -4   0   7        220.10        226.21         5.40 o
  -3   0   7          9.80         14.50         1.88 o
  -2   0   7        569.34        566.95         9.58 o
  -1   0   7       1377.93       1341.20        13.00 o
   0   0   7          0.71          0.02         0.56 o
   1   0   7         65.26         62.06         2.21 o
   2   0   7        118.61        136.86         6.14 o
   3   0   7         30.08         37.24         3.24 o
   4   0   7        808.26        835.47        13.94 o
   5   0   7          1.26          0.87         1.69 o
  -6   1   7        372.02        427.82         8.79 o
  -5   1   7        102.00        102.00         4.11 o
  -4   1   7         18.77         20.00         1.46 o
  -3   1   7        110.91        107.93         4.81 o
  -2   1   7        125.09        126.75         4.00 o
  -1   1   7        227.54        227.28         5.43 o
   0   1   7        260.34        247.64         4.53 o
   1   1   7        303.02        291.51         5.42 o
   2   1   7        326.73        348.94         8.44 o
   3   1   7        602.02        581.86        11.30 o
   4   1   7          1.34          2.17         1.91 o
   5   1   7         40.61         41.01         3.80 o
  -6   2   7          3.30          2.11         0.84 o
  -5   2   7        137.24        145.75         4.08 o
  -4   2   7        237.85        235.63         4.80 o
  -3   2   7          6.88          6.90         1.77 o
  -2   2   7       2531.02       2589.94        26.70 o
  -1   2   7         10.86         14.65         2.42 o
   0   2   7       2484.64       2562.15        22.91 o
   1   2   7         15.59         13.26         1.24 o
   2   2   7         15.42         13.89         1.86 o
   3   2   7         54.62         59.66         2.80 o
   4   2   7        146.33        146.43         7.91 o
   5   2   7        231.92        264.85         8.91 o
  -6   3   7         81.16         90.36         3.80 o
  -5   3   7         99.06        111.39         4.19 o
  -4   3   7          6.94          7.45         1.03 o
  -3   3   7        287.08        285.33         5.61 o
  -2   3   7        346.21        352.29         9.90 o
  -1   3   7        121.15        133.93         4.46 o
   0   3   7        254.01        241.76         4.84 o
   1   3   7          0.75          0.36         0.59 o
   2   3   7          7.20          6.99         1.76 o
   3   3   7         21.16         19.86         1.74 o
   4   3   7        289.01        322.39         8.23 o
   5   3   7        132.84        156.88         5.97 o
  -5   4   7        217.88        219.20         9.33 o
  -4   4   7         21.86         19.37         3.48 o
  -3   4   7        936.92        959.58        12.83 o
  -2   4   7        221.26        217.76         6.04 o
  -1   4   7        758.28        757.95        12.48 o
   0   4   7         10.46          6.60         1.28 o
   1   4   7        970.28        963.74        18.67 o
   2   4   7        123.81        116.25         3.14 o
   3   4   7          8.07          5.42         1.28 o
   4   4   7        189.65        222.29         7.52 o
   5   4   7         18.17         17.56         1.67 o
  -5   5   7          8.24          3.46         1.64 o
  -4   5   7          7.44          6.08         1.95 o
  -3   5   7        126.35        121.86         3.90 o
  -2   5   7        478.89        449.93         9.28 o
  -1   5   7        342.26        343.10        11.51 o
   0   5   7        152.56        158.86         6.58 o
   1   5   7        316.29        312.46         5.44 o
   2   5   7        348.48        320.10         5.48 o
   3   5   7        337.35        356.26         5.72 o
   4   5   7          1.28          2.63         0.76 o
  -5   6   7         13.39         11.25         2.12 o
  -4   6   7          3.27          4.29         1.28 o
  -3   6   7          6.66          6.80         1.39 o
  -2   6   7         55.38         51.22         1.94 o
  -1   6   7         91.81         87.26         2.14 o
   0   6   7         61.24         54.74         1.46 o
   1   6   7         97.11         96.34         2.30 o
   2   6   7         81.19         76.25         2.42 o
   3   6   7        126.43        122.57         3.40 o
   4   6   7          1.69          2.16         0.61 o
  -5   7   7         14.56         14.71         1.77 o
  -4   7   7         16.64         14.09         2.07 o
  -3   7   7          1.95          1.74         0.91 o
  -2   7   7        530.98        556.14         6.26 o
  -1   7   7         82.77         85.38         2.27 o
   0   7   7        101.38         99.36         1.93 o
   1   7   7          6.88          6.97         0.96 o
   2   7   7        284.79        293.97         4.77 o
   3   7   7          0.08         -0.29         0.63 o
  -4   8   7         30.95         29.28         1.90 o
  -3   8   7         41.48         43.97         1.85 o
  -2   8   7          8.12          7.19         0.98 o
  -1   8   7         82.91         86.70         2.49 o
   0   8   7        140.42        144.02         3.13 o
   1   8   7         32.07         32.15         1.67 o
   2   8   7         13.43         13.32         1.32 o
   3   8   7          2.59          2.65         0.70 o
  -4   9   7          4.12          4.51         0.79 o
  -3   9   7          7.12          8.36         1.03 o
  -2   9   7          1.65          1.46         0.71 o
  -1   9   7        452.91        485.18         6.90 o
   0   9   7         32.82         28.53         1.66 o
   1   9   7         18.19         18.83         1.22 o
   2   9   7          1.60          0.85         0.52 o
  -3  10   7          2.01          1.97         0.79 o
  -2  10   7          3.46          3.30         1.00 o
  -1  10   7        151.27        142.10         3.51 o
   0  10   7         24.58         28.54         2.19 o
   1  10   7         21.06         19.17         2.03 o
  -1 -11   8         57.22         41.23         2.40 o
   0 -11   8         28.66         23.62         2.34 o
   1 -11   8         56.17         51.91         4.34 o
   2 -11   8         50.60         49.98         7.42 o
   3 -11   8         43.19         41.56         1.76 o
  -2 -10   8        243.73        260.95         7.92 o
  -1 -10   8         13.39         13.25         1.81 o
   0 -10   8         44.54         37.74         2.28 o
   1 -10   8         39.50         30.06         3.30 o
   2 -10   8         19.55         21.11         1.56 o
   3 -10   8         13.34         14.75         1.04 o
   4 -10   8          0.06          0.07         1.38 o
  -3  -9   8         15.15         11.17         1.12 o
  -2  -9   8          0.71          3.37         1.73 o
  -1  -9   8        312.83        295.82         7.50 o
   0  -9   8        299.48        274.53         8.59 o
   1  -9   8        267.89        260.77         6.27 o
   2  -9   8          0.01         -0.39         1.17 o
   3  -9   8        340.97        354.92         7.51 o
   4  -9   8         21.23         18.02         1.27 o
  -3  -8   8          2.11          3.82         1.18 o
  -2  -8   8          0.05         -0.73         2.20 o
  -1  -8   8          3.54          4.39         1.53 o
   0  -8   8        447.04        376.15         5.84 o
   1  -8   8        144.73        147.17         4.06 o
   2  -8   8         30.07         29.49         1.98 o
   3  -8   8        241.04        228.92         5.08 o
   4  -8   8        209.87        218.00         5.01 o
   5  -8   8         15.18         15.40         1.22 o
  -4  -7   8          4.87          3.10         1.10 o
  -3  -7   8        147.90        132.26        11.69 o
  -2  -7   8         23.59         23.12         2.49 o
  -1  -7   8       1420.57       1408.66        22.16 o
   0  -7   8         25.03         24.49         1.62 o
   1  -7   8        288.50        264.52         4.94 o
   2  -7   8       1052.48       1002.72         9.78 o
   3  -7   8         58.04         59.44         2.53 o
   4  -7   8         39.88         33.14         2.00 o
   5  -7   8          0.54          4.38         1.63 o
  -4  -6   8          0.93          2.33         1.13 o
  -3  -6   8        639.81        673.75        18.33 o
  -2  -6   8        330.42        329.98         9.33 o
  -1  -6   8        704.29        686.85        10.79 o
   0  -6   8        121.06        109.42         5.68 o
   1  -6   8         79.62         82.95         6.17 o
   2  -6   8        137.73        146.82         3.60 o
   3  -6   8        531.38        540.07         7.05 o
   4  -6   8          3.53          3.82         1.21 o
   5  -6   8        135.05        119.11         6.29 o
  -5  -5   8          3.37          2.12         0.82 o
  -4  -5   8         22.85         24.17         2.44 o
  -3  -5   8         62.03         56.10         5.19 o
  -2  -5   8          2.52          6.28         1.15 o
  -1  -5   8        496.15        565.96        16.65 o
   0  -5   8         20.79         17.58         1.77 o
   1  -5   8       1292.65       1317.91        19.24 o
   2  -5   8          2.68         -0.29         1.29 o
   3  -5   8         10.19          7.54         1.58 o
   4  -5   8          6.54          9.51         1.67 o
   5  -5   8        118.93        118.07         6.61 o
  -5  -4   8          1.54          1.37         1.15 o
  -4  -4   8         27.09         33.61         2.91 o
  -3  -4   8          1.82          0.61         1.89 o
  -2  -4   8        172.90        170.72         9.23 o
  -1  -4   8         26.93         29.60         3.71 o
   0  -4   8        217.25        231.28         5.77 o
   1  -4   8         82.21         90.93         2.84 o
   2  -4   8        262.55        288.97         7.04 o
   3  -4   8         79.01         68.31         2.55 o
   4  -4   8        198.22        187.52         5.76 o
   5  -4   8        156.04        145.26         7.51 o
  -5  -3   8         47.94         44.63         3.83 o
  -4  -3   8        335.05        324.41         9.03 o
  -3  -3   8         96.79         98.35         4.06 o
  -2  -3   8         13.18         16.28         2.86 o
  -1  -3   8          0.25          0.16         1.40 o
   0  -3   8       5177.35       5610.16        50.38 o
   1  -3   8         51.39         59.83         2.16 o
   2  -3   8         17.96         16.75         1.99 o
   3  -3   8         88.22         84.69         2.76 o
   4  -3   8        689.18        623.90         8.15 o
   5  -3   8         27.80         23.41         3.35 o
  -5  -2   8          7.00          6.03         2.19 o
  -4  -2   8         40.70         45.74         3.22 o
  -3  -2   8          0.70         -0.05         0.84 o
  -2  -2   8         16.69         20.01         2.30 o
  -1  -2   8          5.41          7.64         1.97 o
   0  -2   8        513.67        522.20         6.89 o
   1  -2   8        124.36        131.70         7.65 o
   2  -2   8        334.94        348.33         8.64 o
   3  -2   8         55.92         49.64         3.76 o
   4  -2   8         29.34         24.17         2.02 o
   5  -2   8          1.42          1.84         1.78 o
  -5  -1   8         18.90         17.44         1.60 o
  -4  -1   8         14.88         11.82         1.34 o
  -3  -1   8          3.23          0.11         1.20 o
  -2  -1   8        362.97        387.63         9.35 o
  -1  -1   8         32.49         34.15         2.61 o
   0  -1   8          5.07          3.33         0.80 o
   1  -1   8        343.90        345.32         4.32 o
   2  -1   8        140.81        149.03         6.71 o
   3  -1   8         11.55          8.90         2.10 o
   4  -1   8        132.84        139.21         5.34 o
   5  -1   8        118.80        114.50         6.51 o
  -5   0   8          4.05          4.20         1.01 o
  -4   0   8          0.09          0.18         0.89 o
  -3   0   8         27.97         27.96         2.67 o
  -2   0   8         63.88         62.80         2.86 o
  -1   0   8        207.16        208.55         4.61 o
   0   0   8        706.34        702.99         8.49 o
   1   0   8          0.54          1.32         0.52 o
   2   0   8         27.58         27.39         2.98 o
   3   0   8        337.32        379.73         7.98 o
   4   0   8        223.51        233.30         7.56 o
   5   0   8         72.10         75.82         5.06 o
  -6   1   8          1.84          1.52         0.65 o
  -5   1   8          0.77          0.17         1.23 o
  -4   1   8         22.30         23.47         1.52 o
  -3   1   8        101.17        103.32         4.89 o
  -2   1   8          3.24          4.54         1.28 o
  -1   1   8        119.17        133.47         4.38 o
   0   1   8       2227.91       2245.59        18.36 o
   1   1   8         48.93         53.13         2.37 o
   2   1   8         70.34         72.28         3.95 o
   3   1   8          1.09          0.94         0.84 o
   4   1   8          4.00          4.29         2.06 o
   5   1   8         42.29         43.83         3.74 o
  -6   2   8          0.96          2.82         0.84 o
  -5   2   8          0.67         -0.80         1.08 o
  -4   2   8        173.46        186.77         4.25 o
  -3   2   8         46.14         39.03         2.53 o
  -2   2   8       2046.02       2139.77        27.99 o
  -1   2   8        522.56        573.96        14.51 o
   0   2   8       1721.50       1694.42        17.44 o
   1   2   8         42.11         44.30         2.24 o
   2   2   8         55.31         51.85         3.43 o
   3   2   8        152.84        154.22         4.62 o
   4   2   8         36.69         38.77         4.21 o
   5   2   8          0.69          0.68         1.15 o
  -5   3   8         47.86         43.03         4.34 o
  -4   3   8          0.72          0.47         0.83 o
  -3   3   8        171.64        179.66         4.89 o
  -2   3   8          9.01         10.25         2.09 o
  -1   3   8         20.58         23.96         2.61 o
   0   3   8        966.05       1060.36        19.58 o
   1   3   8         44.35         45.67         2.47 o
   2   3   8          1.94          3.10         1.22 o
   3   3   8         56.93         51.34         2.59 o
   4   3   8         92.57         80.58         3.85 o
   5   3   8         97.26         99.96         7.45 o
  -5   4   8         40.52         32.73         3.64 o
  -4   4   8        695.26        708.56        14.98 o
  -3   4   8        208.70        218.59         5.31 o
  -2   4   8         22.27         20.14         2.31 o
  -1   4   8        184.41        183.52         6.00 o
   0   4   8        239.48        234.04         6.49 o
   1   4   8        214.07        236.12         5.83 o
   2   4   8        207.26        202.55         4.62 o
   3   4   8         82.85         62.88         3.01 o
   4   4   8          6.97          9.47         1.50 o
  -5   5   8         49.26         43.98         3.87 o
  -4   5   8         14.03         13.59         2.24 o
  -3   5   8        388.00        375.34         7.07 o
  -2   5   8          0.88          0.25         0.78 o
  -1   5   8         18.65         11.58         2.26 o
   0   5   8          0.18         -1.93         1.93 o
   1   5   8        698.15        642.48         6.21 o
   2   5   8         83.61         72.77         2.71 o
   3   5   8          0.75          1.12         0.90 o
   4   5   8         18.17         16.64         1.23 o
  -5   6   8         14.86         14.38         2.03 o
  -4   6   8         52.04         55.06         3.61 o
  -3   6   8        818.96        783.46        15.30 o
  -2   6   8         48.13         38.33         1.72 o
  -1   6   8         90.05         89.21         2.31 o
   0   6   8         23.56         19.82         0.96 o
   1   6   8         46.35         43.31         1.58 o
   2   6   8         72.13         58.31         2.14 o
   3   6   8         41.04         37.95         2.19 o
   4   6   8          0.63          0.43         0.56 o
  -5   7   8         27.49         28.53         2.24 o
  -4   7   8        110.59        118.84         3.70 o
  -3   7   8         17.51         17.59         1.50 o
  -2   7   8        209.95        209.38         4.22 o
  -1   7   8        928.08        939.78         8.34 o
   0   7   8        547.28        542.62         5.26 o
   1   7   8         25.84         26.08         1.55 o
   2   7   8        106.62        112.25         2.84 o
   3   7   8         62.31         71.93         3.26 o
  -4   8   8        130.48        116.05         7.26 o
  -3   8   8        100.81         93.92         2.58 o
  -2   8   8          4.18          3.28         1.05 o
  -1   8   8        311.17        332.34         6.04 o
   0   8   8        135.06        140.42         3.53 o
   1   8   8         45.10         47.95         1.93 o
   2   8   8         27.70         29.23         1.47 o
  -4   9   8          1.55          1.62         1.04 o
  -3   9   8         67.41         68.21         2.40 o
  -2   9   8         57.38         54.88         2.29 o
  -1   9   8          1.75          1.93         0.83 o
   0   9   8         14.45         12.29         1.34 o
   1   9   8         37.30         33.59         1.63 o
   2   9   8          0.18         -0.03         0.61 o
  -3  10   8          0.44          1.49         1.01 o
  -2  10   8        130.48        132.80         4.79 o
  -1  10   8        120.91        119.55         3.26 o
   0  10   8          3.22          2.71         1.25 o
  -1 -11   9          1.41          3.00         1.07 o
   0 -11   9          3.54         -0.07         1.19 o
   1 -11   9         20.37         15.57         1.87 o
   2 -11   9          5.18          7.22         1.28 o
   3 -11   9          0.00          1.38         1.27 o
  -2 -10   9         16.95         17.73         1.56 o
  -1 -10   9          0.59          0.95         0.98 o
   0 -10   9         65.90         52.26         4.07 o
   1 -10   9          0.04          3.94         2.24 o
   2 -10   9          3.92          2.96         0.87 o
   3 -10   9          2.22          3.57         0.73 o
   4 -10   9         66.72         77.74         2.58 o
  -3  -9   9         50.96         45.19         3.24 o
  -2  -9   9          0.27         -0.09         0.75 o
  -1  -9   9          1.32          1.43         1.01 o
   0  -9   9        186.86        196.08         5.65 o
   1  -9   9        721.03        697.22         9.48 o
   2  -9   9        148.92        148.91         5.10 o
   3  -9   9        119.62        125.25         4.23 o
   4  -9   9         56.50         60.25         2.78 o
  -3  -8   9         43.18         49.63         4.71 o
  -2  -8   9         17.92         17.80         3.13 o
  -1  -8   9         51.70         48.77         5.24 o
   0  -8   9         29.06         32.48         2.01 o
   1  -8   9        229.14        242.61         5.03 o
   2  -8   9         23.15         21.69         2.17 o
   3  -8   9        445.53        445.56         8.86 o
   4  -8   9          0.97          1.43         1.23 o
   5  -8   9        112.43        113.97         3.51 o
  -4  -7   9          2.92          2.39         0.55 o
  -3  -7   9        137.15        150.85         5.36 o
  -2  -7   9        159.25        160.18         5.99 o
  -1  -7   9         24.09         24.96         2.84 o
   0  -7   9         16.84         19.09         1.14 o
   1  -7   9        494.34        492.53         6.81 o
   2  -7   9        424.30        424.90         6.52 o
   3  -7   9        602.27        616.39        11.31 o
   4  -7   9         28.31         32.64         2.22 o
   5  -7   9         14.37         13.40         1.55 o
  -4  -6   9        180.09        189.60         8.87 o
  -3  -6   9         71.39         79.38         9.83 o
  -2  -6   9        308.15        306.00         8.96 o
  -1  -6   9        247.54        246.93         8.08 o
   0  -6   9        162.01        175.21         7.32 o
   1  -6   9        182.57        190.71         9.52 o
   2  -6   9       2099.74       1974.82        18.66 o
   3  -6   9        671.34        694.84        17.71 o
   4  -6   9        198.04        182.01         5.47 o
   5  -6   9        122.06        117.26         6.05 o
  -4  -5   9          2.96          0.91         1.18 o
  -3  -5   9        101.86        112.89         9.41 o
  -2  -5   9        268.03        288.71        13.13 o
  -1  -5   9         60.59         66.25         5.83 o
   0  -5   9        340.95        366.22         8.09 o
   1  -5   9        173.63        161.83         8.14 o
   2  -5   9       1287.99       1245.43        27.52 o
   3  -5   9        146.73        148.83         4.34 o
   4  -5   9         18.26         15.40         1.88 o
   5  -5   9         30.53         26.15         3.28 o
  -5  -4   9         53.51         56.98         3.46 o
  -4  -4   9         53.68         53.24         3.55 o
  -3  -4   9          0.59          0.98         1.04 o
  -2  -4   9         57.10         69.77         6.08 o
  -1  -4   9        161.88        177.37         8.71 o
   0  -4   9        107.48         96.56         3.83 o
   1  -4   9        814.12        843.86        13.33 o
   2  -4   9         31.46         38.32         2.66 o
   3  -4   9        266.11        269.69         5.25 o
   4  -4   9        493.26        459.09         9.36 o
   5  -4   9        128.95        120.98         6.76 o
  -5  -3   9         40.69         35.34         3.24 o
  -4  -3   9         60.47         58.46         3.74 o
  -3  -3   9          2.19          2.27         1.09 o
  -2  -3   9        272.81        266.16        11.13 o
  -1  -3   9       1834.46       2018.35        32.21 o
   0  -3   9         37.70         37.90         2.26 o
   1  -3   9          7.38          5.40         1.06 o
   2  -3   9          5.85          6.86         1.38 o
   3  -3   9        187.45        199.38         4.41 o
   4  -3   9          5.63          4.13         1.14 o
   5  -3   9         26.28         20.39         3.06 o
  -5  -2   9          3.45          5.28         1.84 o
  -4  -2   9         89.88         95.85         6.75 o
  -3  -2   9          3.08          1.32         1.08 o
  -2  -2   9        232.87        247.29         7.96 o
  -1  -2   9        117.17        111.75         6.02 o
   0  -2   9        152.96        140.61         3.55 o
   1  -2   9        455.02        512.92        12.72 o
   2  -2   9         61.06         63.47         4.56 o
   3  -2   9          0.03          1.40         0.73 o
   4  -2   9         22.71         21.87         2.54 o
   5  -2   9          7.60          5.17         1.88 o
  -5  -1   9         89.85         90.02         9.84 o
  -4  -1   9        129.13        134.07         8.24 o
  -3  -1   9          0.01         -0.78         0.78 o
  -2  -1   9        584.40        607.98        11.12 o
  -1  -1   9         81.20         78.47         3.36 o
   0  -1   9        798.39        777.79        10.03 o
   1  -1   9        719.21        744.46        14.16 o
   2  -1   9         36.13         34.84         3.51 o
   3  -1   9          7.71         10.43         1.20 o
   4  -1   9          8.81          9.89         1.92 o
   5  -1   9          6.08          5.90         2.03 o
  -5   0   9        155.05        170.62         5.12 o
  -4   0   9          0.32          0.50         1.35 o
  -3   0   9        109.02        124.38         6.26 o
  -2   0   9       1133.74       1187.00        14.37 o
  -1   0   9        125.16        126.63         3.85 o
   0   0   9         20.78         24.41         1.56 o
   1   0   9         27.98         25.95         1.37 o
   2   0   9        153.98        152.03         7.14 o
   3   0   9        509.72        528.93         8.41 o
   4   0   9        302.65        301.99        11.15 o
   5   0   9          2.29          2.98         1.67 o
  -5   1   9        194.01        200.54         6.13 o
  -4   1   9          6.05          7.08         1.25 o
  -3   1   9         42.99         49.37         2.34 o
  -2   1   9         91.91         81.94         4.16 o
  -1   1   9       1903.31       2026.50        21.69 o
   0   1   9        337.63        329.91         6.01 o
   1   1   9          6.63          5.52         0.95 o
   2   1   9         36.60         28.49         2.61 o
   3   1   9        220.84        211.69         4.64 o
   4   1   9          7.64          6.17         2.46 o
   5   1   9          9.40          8.73         1.16 o
  -5   2   9          0.19         -0.66         1.12 o
  -4   2   9        107.83        129.10         3.73 o
  -3   2   9        334.01        368.51         7.07 o
  -2   2   9       2994.80       3081.12        36.80 o
  -1   2   9        754.55        772.69        17.98 o
   0   2   9        659.96        676.72        15.15 o
   1   2   9        493.29        529.42        10.27 o
   2   2   9        221.28        215.42         8.65 o
   3   2   9        433.78        391.40         9.23 o
   4   2   9          4.28          7.67         2.06 o
   5   2   9         17.39         13.17         1.92 o
  -5   3   9          3.07          4.26         2.01 o
  -4   3   9          3.17          0.99         1.10 o
  -3   3   9          2.48          0.81         0.79 o
  -2   3   9        594.64        629.51        14.62 o
  -1   3   9          7.17          8.90         1.89 o
   0   3   9         12.60         11.04         1.84 o
   1   3   9          2.71          1.50         0.80 o
   2   3   9          8.95          7.43         0.73 o
   3   3   9         25.59         22.14         2.46 o
   4   3   9         21.11         19.97         4.99 o
   5   3   9         10.35          8.35         1.40 o
  -5   4   9          3.53          2.15         1.45 o
  -4   4   9        151.65        152.92         6.54 o
  -3   4   9          0.25          0.67         0.97 o
  -2   4   9        980.79        981.03        16.61 o
  -1   4   9          0.02         -0.95         0.95 o
   0   4   9       3009.00       3211.26        40.10 o
   1   4   9        189.28        188.43         5.70 o
   2   4   9        300.82        292.11         4.66 o
   3   4   9         50.72         46.34         2.62 o
   4   4   9        136.34        140.83         3.73 o
  -5   5   9         31.96         37.10         3.38 o
  -4   5   9         88.72         86.24         4.83 o
  -3   5   9         19.18         17.12         1.98 o
  -2   5   9         62.79         62.72         2.37 o
  -1   5   9         64.97         65.23         3.16 o
   0   5   9        995.25       1001.73         9.36 o
   1   5   9        375.32        359.02         5.31 o
   2   5   9        128.99        128.75         3.81 o
   3   5   9         59.86         66.18         2.10 o
   4   5   9        150.25        143.73         3.44 o
  -5   6   9        242.52        242.05         7.68 o
  -4   6   9          1.33          1.94         1.45 o
  -3   6   9        129.41        124.31         5.58 o
  -2   6   9          0.57          0.33         0.72 o
  -1   6   9       1447.19       1393.63        12.12 o
   0   6   9         52.83         55.86         1.65 o
   1   6   9         25.87         22.97         1.20 o
   2   6   9         28.35         20.92         1.37 o
   3   6   9        110.02        116.66         2.58 o
  -5   7   9          3.45          3.41         0.90 o
  -4   7   9        108.91        105.57         3.11 o
  -3   7   9         26.43         31.71         1.88 o
  -2   7   9        147.47        140.52         4.05 o
  -1   7   9        167.89        155.81         3.27 o
   0   7   9          3.13          2.89         0.61 o
   1   7   9         73.10         73.07         2.71 o
   2   7   9         32.10         31.31         1.55 o
   3   7   9         28.77         30.02         1.74 o
  -4   8   9         97.10         93.83         3.89 o
  -3   8   9          0.13         -0.24         0.60 o
  -2   8   9         12.83          9.22         1.45 o
  -1   8   9          0.53          0.78         0.74 o
   0   8   9          1.16          1.74         0.82 o
   1   8   9         19.46         16.23         1.22 o
   2   8   9          0.03         -0.18         0.71 o
  -3   9   9         94.32         94.41         3.88 o
  -2   9   9         68.08         62.78         2.21 o
  -1   9   9        112.66        117.12         3.02 o
   0   9   9         14.90         15.19         1.40 o
   1   9   9          0.73          1.65         0.87 o
  -2  10   9         88.74         94.38         7.62 o
  -1  10   9         49.31         52.36         2.85 o
   0  10   9          0.35          0.55         1.02 o
   0 -11  10         11.61          9.08         1.84 o
   1 -11  10          7.87          5.01         1.07 o
   2 -11  10          0.03          1.39         0.79 o
  -2 -10  10          0.54          1.21         0.78 o
  -1 -10  10          6.05          4.93         0.86 o
   0 -10  10         21.73         17.45         2.59 o
   1 -10  10         39.27         32.07         1.96 o
   2 -10  10          8.22          6.72         1.01 o
   3 -10  10        200.18        216.06         4.81 o
  -2  -9  10          0.86          1.52         0.77 o
  -1  -9  10          0.33          0.41         0.82 o
   0  -9  10          8.08          4.58         0.93 o
   1  -9  10         44.70         43.57         2.19 o
   2  -9  10        191.66        192.67         4.74 o
   3  -9  10          0.85          0.60         0.90 o
   4  -9  10        138.63        143.00         3.43 o
  -3  -8  10          0.03         -0.13         1.00 o
  -2  -8  10         21.86         21.27         3.24 o
  -1  -8  10        127.96        110.18         5.40 o
   0  -8  10        492.13        485.02         7.58 o
   1  -8  10          2.78          2.50         0.92 o
   2  -8  10         22.16         19.78         2.04 o
   3  -8  10        137.80        136.92         5.47 o
   4  -8  10        117.99        114.90         6.99 o
  -4  -7  10          0.74          0.66         0.77 o
  -3  -7  10         62.71         73.55         6.39 o
  -2  -7  10        248.79        242.16        10.52 o
  -1  -7  10         15.72         16.54         2.31 o
   0  -7  10         40.15         44.93         2.21 o
   1  -7  10        120.19        115.55         2.97 o
   2  -7  10        521.89        509.31         7.44 o
   3  -7  10          7.33          8.76         1.62 o
   4  -7  10          3.53          4.77         1.10 o
   5  -7  10         57.89         65.32         2.37 o
  -4  -6  10         19.72         15.71         1.59 o
  -3  -6  10         25.44         25.92         2.67 o
  -2  -6  10         21.92         16.18         2.66 o
  -1  -6  10        185.19        195.51         6.93 o
   0  -6  10         40.47         43.66         1.70 o
   1  -6  10         57.38         59.15         2.14 o
   2  -6  10        204.13        200.77         3.74 o
   3  -6  10        596.32        605.32         9.76 o
   4  -6  10          0.69          1.94         1.12 o
   5  -6  10         49.60         48.81         3.83 o
  -4  -5  10         48.47         46.91         3.84 o
  -3  -5  10        701.80        761.42        39.76 o
  -2  -5  10         34.19         37.00         4.97 o
  -1  -5  10         11.70          8.61         2.49 o
   0  -5  10          3.92          4.97         1.83 o
   1  -5  10        155.88        166.60         8.31 o
   2  -5  10         83.34         88.12         3.12 o
   3  -5  10        397.34        393.42         7.20 o
   4  -5  10         25.80         24.85         2.18 o
   5  -5  10         13.16         17.11         2.55 o
  -5  -4  10         27.38         29.41         2.32 o
  -4  -4  10         68.93         57.32         3.61 o
  -3  -4  10         40.16         40.70         2.78 o
  -2  -4  10        109.79        111.36         7.86 o
  -1  -4  10        639.10        646.98        17.81 o
   0  -4  10        749.11        798.34        12.16 o
   1  -4  10          5.78          8.14         1.52 o
   2  -4  10        468.94        472.84        13.18 o
   3  -4  10         49.86         46.66         2.56 o
   4  -4  10         58.14         61.27         3.36 o
   5  -4  10          5.98          4.99         1.75 o
  -5  -3  10          3.29          2.91         1.35 o
  -4  -3  10        217.48        207.06         9.24 o
  -3  -3  10          0.79          1.69         1.07 o
  -2  -3  10         78.06         69.36         5.83 o
  -1  -3  10         96.83        111.82         6.72 o
   0  -3  10        133.46        147.24         3.90 o
   1  -3  10       1947.00       2119.99        36.29 o
   2  -3  10          3.54          4.42         1.47 o
   3  -3  10        157.04        170.09         4.40 o
   4  -3  10         90.78         77.32         3.75 o
   5  -3  10        587.82        574.94        15.56 o
  -5  -2  10        166.96        169.43         7.07 o
  -4  -2  10        210.40        209.73         9.61 o
  -3  -2  10          7.48          5.51         0.91 o
  -2  -2  10         51.98         58.56         4.09 o
  -1  -2  10         20.09         17.18         2.20 o
   0  -2  10        599.71        639.96         9.26 o
   1  -2  10         89.54        118.80         4.04 o
   2  -2  10        192.87        183.11         8.02 o
   3  -2  10         83.52         77.77         3.39 o
   4  -2  10        209.23        193.60         7.16 o
   5  -2  10         37.19         37.87         3.82 o
  -5  -1  10        148.65        129.67         8.79 o
  -4  -1  10        245.91        233.46        11.48 o
  -3  -1  10         60.91         50.97         2.30 o
  -2  -1  10         11.43         11.79         1.57 o
  -1  -1  10         24.76         19.77         1.86 o
   0  -1  10        229.73        228.73         5.96 o
   1  -1  10        128.71        148.14         4.78 o
   2  -1  10          4.97          5.35         1.68 o
   3  -1  10         74.56         75.87         2.90 o
   4  -1  10        454.20        440.97        17.35 o
   5  -1  10          9.72          9.39         2.20 o
  -5   0  10         21.45         19.81         1.52 o
  -4   0  10          0.19         -0.50         1.37 o
  -3   0  10         61.10         57.05         2.23 o
  -2   0  10        280.96        270.09         6.48 o
  -1   0  10         33.17         27.33         3.35 o
   0   0  10          8.78         10.82         2.09 o
   1   0  10        219.90        228.22         5.57 o
   2   0  10          0.76         -0.27         0.93 o
   3   0  10        286.85        270.89         5.91 o
   4   0  10          2.75          1.36         1.33 o
   5   0  10          3.46          3.02         1.61 o
  -5   1  10         21.75         19.63         2.15 o
  -4   1  10          0.90          0.75         1.00 o
  -3   1  10         35.73         40.20         1.91 o
  -2   1  10       1607.31       1652.03        21.33 o
  -1   1  10        351.09        352.76         9.15 o
   0   1  10        169.32        188.86         4.55 o
   1   1  10          0.72         -0.36         0.66 o
   2   1  10        219.79        240.04         7.83 o
   3   1  10        397.79        393.01         7.57 o
   4   1  10        192.04        185.19         6.36 o
   5   1  10        157.96        152.92         6.31 o
  -5   2  10          4.22          2.14         1.64 o
  -4   2  10         76.03         76.23         3.56 o
  -3   2  10        253.21        248.92         4.68 o
  -2   2  10         17.26         20.16         2.69 o
  -1   2  10        130.89        134.59         6.07 o
   0   2  10        272.16        283.45         6.27 o
   1   2  10        551.71        576.65         9.35 o
   2   2  10         22.39         19.26         2.70 o
   3   2  10        125.58        113.73         4.41 o
   4   2  10          0.27          2.46         1.76 o
   5   2  10          2.22         -1.12         1.12 o
  -5   3  10         12.22         15.07         2.85 o
  -4   3  10         58.91         66.47         4.49 o
  -3   3  10        512.58        533.09         8.26 o
  -2   3  10         57.74         55.32         4.50 o
  -1   3  10        587.84        580.88        15.74 o
   0   3  10       1268.27       1328.70        23.99 o
   1   3  10        254.87        248.47         6.22 o
   2   3  10          1.96          0.85         0.56 o
   3   3  10          1.25          1.78         0.98 o
   4   3  10        146.95        139.59         4.76 o
  -5   4  10         15.94         12.54         2.26 o
  -4   4  10          3.80          6.34         2.56 o
  -3   4  10         40.01         36.20         2.29 o
  -2   4  10         39.54         39.69         2.21 o
  -1   4  10         29.64         25.43         2.43 o
   0   4  10         74.66         80.96         4.92 o
   1   4  10        879.35        856.83         8.59 o
   2   4  10        396.71        386.49         4.94 o
   3   4  10         23.31         24.19         1.96 o
   4   4  10         15.33         20.53         1.77 o
  -5   5  10        119.45        108.28         5.39 o
  -4   5  10          5.44          4.73         1.69 o
  -3   5  10         21.95         19.84         2.47 o
  -2   5  10        247.88        259.18         4.87 o
  -1   5  10        209.78        208.37         4.91 o
   0   5  10        513.05        515.81         5.85 o
   1   5  10        169.15        162.09         4.35 o
   2   5  10        625.45        622.99         8.91 o
   3   5  10         48.61         57.71         1.90 o
   4   5  10         11.99         14.32         1.29 o
  -5   6  10          8.48          8.47         1.45 o
  -4   6  10        138.60        134.73         8.62 o
  -3   6  10          4.39          6.06         1.31 o
  -2   6  10        259.96        236.70         4.84 o
  -1   6  10         68.12         64.53         2.29 o
   0   6  10         15.60         15.06         1.04 o
   1   6  10        118.81        111.11         2.68 o
   2   6  10        605.24        590.07         7.02 o
   3   6  10         34.42         38.05         1.59 o
  -4   7  10          0.21          0.29         0.66 o
  -3   7  10        110.90        109.81         3.23 o
  -2   7  10        107.11        107.50         3.55 o
  -1   7  10          0.00          0.64         0.79 o
   0   7  10         23.56         20.76         1.09 o
   1   7  10         78.36         76.02         2.73 o
   2   7  10         25.42         33.02         1.48 o
   3   7  10         86.65         78.11         2.15 o
  -4   8  10         50.34         47.85         2.58 o
  -3   8  10          4.69          5.17         0.73 o
  -2   8  10        152.12        156.39         4.03 o
  -1   8  10        153.11        162.07         3.47 o
   0   8  10         16.36         13.43         0.94 o
   1   8  10          5.56          5.27         0.78 o
   2   8  10         81.94         82.75         4.71 o
  -3   9  10         12.43          9.83         0.84 o
  -2   9  10          3.99          3.27         0.67 o
  -1   9  10         26.07         27.76         1.46 o
   0   9  10        123.57        134.31         3.99 o
   1   9  10         76.41         93.50         2.46 o
  -2  10  10        152.77        159.26        12.42 o
  -1  10  10         70.86         67.70         3.20 o
   0 -11  11          5.64          3.53         0.74 o
   1 -11  11          0.20          0.52         1.26 o
   2 -11  11         12.27         10.50         1.19 o
  -2 -10  11          0.75          1.74         1.28 o
  -1 -10  11         32.40         24.55         2.05 o
   0 -10  11         33.38         27.42         3.29 o
   1 -10  11         20.28         20.42         1.36 o
   2 -10  11          1.80          0.37         0.86 o
   3 -10  11        245.64        242.80         4.76 o
  -2  -9  11         52.98         50.22         2.79 o
  -1  -9  11          2.46          2.20         0.91 o
   0  -9  11         21.84         16.40         2.01 o
   1  -9  11         47.21         46.95         2.30 o
   2  -9  11         93.22         92.36         3.21 o
   3  -9  11         83.41         86.21         2.75 o
   4  -9  11         12.29         14.04         1.09 o
  -3  -8  11        102.34        106.86         3.34 o
  -2  -8  11          1.91          1.99         1.10 o
  -1  -8  11         98.81         94.07         3.44 o
   0  -8  11        141.47        132.45         3.82 o
   1  -8  11         15.62         13.41         1.40 o
   2  -8  11        489.24        494.70         7.16 o
   3  -8  11          4.84          4.71         1.37 o
   4  -8  11        186.33        187.83         4.47 o
  -4  -7  11          2.51          2.60         1.06 o
  -3  -7  11        191.99        190.25         9.69 o
  -2  -7  11          0.47          0.18         1.24 o
  -1  -7  11        105.37        114.11         6.93 o
   0  -7  11         33.28         36.67         2.06 o
   1  -7  11        328.69        318.30         5.17 o
   2  -7  11        290.50        288.81         5.74 o
   3  -7  11         27.82         33.12         2.84 o
   4  -7  11         29.83         33.54         2.11 o
   5  -7  11          9.44         12.84         1.77 o
  -4  -6  11          5.69          6.28         1.07 o
  -3  -6  11         13.27         10.80         3.28 o
  -2  -6  11         32.32         30.61         4.94 o
  -1  -6  11        234.20        252.96         6.16 o
   0  -6  11         61.39         57.86         2.18 o
   1  -6  11        514.17        518.24         5.85 o
   2  -6  11         54.78         53.35         2.23 o
   3  -6  11        781.20        773.23        10.81 o
   4  -6  11          9.91          9.84         1.54 o
   5  -6  11         16.92         16.34         2.22 o
  -4  -5  11         48.23         50.82         2.96 o
  -3  -5  11        111.30        119.05         5.33 o
  -2  -5  11        435.59        464.12        12.32 o
  -1  -5  11         76.66         79.28         4.04 o
   0  -5  11         49.61         58.70         5.40 o
   1  -5  11        486.64        485.89        14.93 o
   2  -5  11        437.43        444.67         7.99 o
   3  -5  11        408.35        417.34         8.13 o
   4  -5  11         78.26         62.57         3.38 o
   5  -5  11          4.54          5.22         1.67 o
  -5  -4  11          8.27          4.72         0.99 o
  -4  -4  11         10.12         10.87         2.27 o
  -3  -4  11        647.03        698.93        22.27 o
  -2  -4  11        220.76        250.04         7.20 o
  -1  -4  11          2.55          1.49         1.70 o
   0  -4  11        324.44        319.62         7.67 o
   1  -4  11          0.33         -0.10         0.85 o
   2  -4  11         36.41         31.51         3.41 o
   3  -4  11         23.55         17.52         1.47 o
   4  -4  11        157.77        148.90         5.17 o
   5  -4  11          2.49          0.73         1.04 o
  -5  -3  11          7.49          9.28         1.60 o
  -4  -3  11         31.63         24.67         3.40 o
  -3  -3  11         64.20         63.08         2.73 o
  -2  -3  11         24.40         28.10         2.43 o
  -1  -3  11        876.38        885.58        20.81 o
   0  -3  11          0.19          1.86         1.10 o
   1  -3  11       1028.57       1105.53        28.14 o
   2  -3  11          1.32          2.84         1.37 o
   3  -3  11        109.06        106.29         3.54 o
   4  -3  11        176.14        166.85         8.86 o
   5  -3  11          0.18         -0.52         1.42 o
  -5  -2  11         53.64         52.71        11.34 o
  -4  -2  11        132.61        140.54         7.66 o
  -3  -2  11         20.24         19.70         1.50 o
  -2  -2  11        127.94        134.65         5.65 o
  -1  -2  11         30.52         30.12         2.43 o
   0  -2  11         53.22         50.68         2.55 o
   1  -2  11         55.27         52.34         3.73 o
   2  -2  11         29.27         32.91         3.63 o
   3  -2  11          0.29          1.52         0.97 o
   4  -2  11         85.96         85.54         6.35 o
   5  -2  11         52.53         59.32         4.43 o
  -5  -1  11        345.71        352.84        16.78 o
  -4  -1  11        147.43        138.64         4.91 o
  -3  -1  11          7.55          9.28         1.37 o
  -2  -1  11        253.71        238.08         6.56 o
  -1  -1  11         70.17         67.55         3.49 o
   0  -1  11        469.69        461.34        12.48 o
   1  -1  11        392.19        434.37         8.99 o
   2  -1  11          6.78          5.08         1.59 o
   3  -1  11         10.44         13.21         1.29 o
   4  -1  11         61.38         63.60         3.99 o
   5  -1  11        103.35        104.95         5.62 o
  -5   0  11        113.87        122.08         3.34 o
  -4   0  11         23.43         23.04         2.54 o
  -3   0  11          0.28         -0.18         0.79 o
  -2   0  11         25.10         25.53         3.06 o
  -1   0  11        335.51        337.82         9.15 o
   0   0  11         23.61         14.20         2.26 o
   1   0  11         19.76         21.79         1.75 o
   2   0  11        154.32        162.85         6.49 o
   3   0  11        585.43        599.23         9.34 o
   4   0  11          2.06          3.16         1.34 o
   5   0  11         13.85         11.82         2.06 o
  -5   1  11        216.81        219.06        12.57 o
  -4   1  11          6.86          4.78         1.25 o
  -3   1  11         59.60         60.31         2.03 o
  -2   1  11        363.61        372.88         9.54 o
  -1   1  11        182.44        184.35         8.87 o
   0   1  11         17.95         24.57         2.44 o
   1   1  11          8.89         11.20         1.21 o
   2   1  11         28.26         25.92         2.69 o
   3   1  11        251.36        266.31         5.36 o
   4   1  11         10.30         11.04         1.54 o
   5   1  11         55.20         51.94         3.39 o
  -5   2  11         90.28         87.58         5.87 o
  -4   2  11         84.27         86.95         3.71 o
  -3   2  11         36.45         28.93         1.68 o
  -2   2  11         26.54         26.36         4.09 o
  -1   2  11         90.09         97.71         5.39 o
   0   2  11         50.89         59.47         3.96 o
   1   2  11        147.45        170.95         5.01 o
   2   2  11        399.82        396.78         9.14 o
   3   2  11         10.03          8.12         1.23 o
   4   2  11        209.28        191.39         5.44 o
   5   2  11         15.58         13.46         1.50 o
  -5   3  11         55.53         49.83         4.34 o
  -4   3  11         23.30         19.02         2.59 o
  -3   3  11        457.05        463.37         7.77 o
  -2   3  11         10.79         10.82         1.39 o
  -1   3  11         15.46         18.07         2.63 o
   0   3  11        142.86        144.46         6.44 o
   1   3  11          0.19          1.15         0.77 o
   2   3  11         10.67          9.00         0.84 o
   3   3  11          0.03          0.37         0.78 o
   4   3  11        104.98        116.91         4.19 o
  -5   4  11         10.99          8.01         1.92 o
  -4   4  11         14.21         19.11         3.74 o
  -3   4  11         84.25         86.87         3.50 o
  -2   4  11          5.65          7.92         1.13 o
  -1   4  11         32.77         33.19         2.01 o
   0   4  11          4.57          7.21         0.65 o
   1   4  11       1231.87       1205.20        11.03 o
   2   4  11        456.97        438.30         5.71 o
   3   4  11         21.19         17.34         1.69 o
   4   4  11         58.19         60.87         2.27 o
  -5   5  11          4.96          4.10         1.39 o
  -4   5  11         86.03         94.12         7.97 o
  -3   5  11         26.67         28.78         2.94 o
  -2   5  11          7.71          6.97         0.94 o
  -1   5  11         10.66         12.29         1.43 o
   0   5  11        342.42        325.88         4.61 o
   1   5  11          8.17          9.58         1.27 o
   2   5  11        117.45        108.35         3.04 o
   3   5  11        138.31        142.17         3.25 o
   4   5  11         32.98         32.05         1.36 o
  -5   6  11        124.22        113.09         4.25 o
  -4   6  11         45.75         46.50         3.02 o
  -3   6  11          8.66          7.73         1.38 o
  -2   6  11          0.13         -0.21         1.00 o
  -1   6  11         54.10         51.53         2.26 o
   0   6  11       1493.28       1459.08        11.63 o
   1   6  11         12.99         12.91         1.47 o
   2   6  11         89.55         87.23         2.67 o
   3   6  11         46.53         51.71         1.70 o
  -4   7  11         34.99         31.54         2.04 o
  -3   7  11          0.16         -1.07         1.07 o
  -2   7  11          5.15          6.09         1.13 o
  -1   7  11        178.57        176.27         3.44 o
   0   7  11          2.71          4.42         0.83 o
   1   7  11        122.17        128.48         3.44 o
   2   7  11          2.21          2.25         0.76 o
   3   7  11         73.85         77.73         2.67 o
  -4   8  11          1.68          1.13         0.40 o
  -3   8  11         26.47         33.58         1.60 o
  -2   8  11         14.53         14.95         1.21 o
  -1   8  11         74.28         67.92         2.37 o
   0   8  11        113.79        113.72         2.44 o
   1   8  11         48.33         47.79         1.88 o
   2   8  11         19.67         17.63         0.97 o
  -3   9  11         54.81         52.01         1.68 o
  -2   9  11        101.27         94.46         2.62 o
  -1   9  11         62.51         67.96         2.22 o
   0   9  11          6.48          6.52         1.13 o
   1   9  11          5.58          3.62         0.73 o
   0 -11  12         73.55         77.51         4.05 o
   1 -11  12         44.94         43.44         3.48 o
   2 -11  12         80.51         88.34         4.61 o
  -1 -10  12          1.73          2.07         0.65 o
   0 -10  12         19.96         19.53         2.01 o
   1 -10  12         13.25         12.42         1.31 o
   2 -10  12          7.22          7.02         1.27 o
   3 -10  12         43.92         43.79         1.88 o
  -2  -9  12         11.61          7.42         1.39 o
  -1  -9  12         46.01         38.78         2.31 o
   0  -9  12          1.38          0.48         1.20 o
   1  -9  12         12.74          9.96         1.18 o
   2  -9  12         41.62         43.38         2.54 o
   3  -9  12         29.71         32.66         2.04 o
   4  -9  12         16.75         18.32         1.14 o
  -3  -8  12         32.65         32.82         2.09 o
  -2  -8  12        198.97        197.51         6.13 o
  -1  -8  12         10.17          6.45         1.19 o
   0  -8  12         44.32         43.68         2.54 o
   1  -8  12        390.91        357.02         7.75 o
   2  -8  12         29.43         28.35         1.67 o
   3  -8  12        126.52        135.63         3.65 o
   4  -8  12         70.89         75.59         2.70 o
  -3  -7  12          2.49          1.38         1.52 o
  -2  -7  12         32.94         32.76         3.29 o
  -1  -7  12         97.13         88.63         2.91 o
   0  -7  12         11.76         14.55         1.68 o
   1  -7  12         78.87         81.41         2.49 o
   2  -7  12        239.48        246.39         4.86 o
   3  -7  12          7.64          7.99         1.21 o
   4  -7  12         38.67         37.96         1.83 o
  -3  -6  12        105.75        103.47         9.20 o
  -2  -6  12        531.49        535.82        19.55 o
  -1  -6  12         12.98         12.24         1.19 o
   0  -6  12        186.80        180.78         5.01 o
   1  -6  12         84.96         87.74         2.31 o
   2  -6  12        485.21        499.91         7.64 o
   3  -6  12         70.66         66.87         2.98 o
   4  -6  12         12.95         12.93         1.29 o
   5  -6  12         64.04         52.74         3.41 o
  -4  -5  12        150.15        132.30        22.23 o
  -3  -5  12         27.47         30.41         2.73 o
  -2  -5  12        354.61        354.44         8.11 o
  -1  -5  12         16.55         21.76         2.10 o
   0  -5  12          1.32         -0.76         0.76 o
   1  -5  12        162.57        158.45         3.71 o
   2  -5  12        228.80        222.42         6.66 o
   3  -5  12          1.97          2.01         0.95 o
   4  -5  12        459.65        415.23         6.91 o
   5  -5  12          0.05         -1.00         1.31 o
  -4  -4  12          1.98          3.97         1.74 o
  -3  -4  12         56.07         41.88         3.26 o
  -2  -4  12          1.78          3.04         1.22 o
  -1  -4  12        175.16        184.36         9.89 o
   0  -4  12        564.73        573.72        12.18 o
   1  -4  12         17.92         19.31         2.43 o
   2  -4  12        363.38        355.92         7.31 o
   3  -4  12        271.62        277.57         6.43 o
   4  -4  12         82.14         88.89         3.93 o
   5  -4  12         62.01         53.30         3.98 o
  -5  -3  12          0.04          0.29         0.86 o
  -4  -3  12          1.10          1.26         1.85 o
  -3  -3  12        361.25        342.18         7.08 o
  -2  -3  12        299.09        314.24         6.41 o
  -1  -3  12          1.47          1.34         0.85 o
   0  -3  12          0.76          0.73         1.02 o
   1  -3  12         37.23         37.04         3.32 o
   2  -3  12          9.53          9.16         1.19 o
   3  -3  12        199.27        176.27         4.64 o
   4  -3  12         40.52         34.79         3.12 o
   5  -3  12         24.79         19.94         2.55 o
  -5  -2  12         39.96         34.39        10.73 o
  -4  -2  12        158.86        149.73         4.62 o
  -3  -2  12          1.55          0.81         1.10 o
  -2  -2  12          6.05          5.04         0.99 o
  -1  -2  12         83.53         73.54         3.84 o
   0  -2  12         92.88         86.78         4.93 o
   1  -2  12         40.85         37.52         3.42 o
   2  -2  12         49.41         47.11         4.46 o
   3  -2  12          0.69         -0.53         0.90 o
   4  -2  12         20.53         18.11         2.32 o
   5  -2  12        172.08        168.17         7.02 o
  -5  -1  12        245.05        255.25        12.05 o
  -4  -1  12        167.70        162.83         6.05 o
  -3  -1  12          9.23          6.24         1.22 o
  -2  -1  12        308.73        291.55         7.51 o
  -1  -1  12        158.13        145.78         5.39 o
   0  -1  12         82.69         76.16         5.00 o
   1  -1  12        575.00        596.87        11.33 o
   2  -1  12         49.49         43.26         4.34 o
   3  -1  12         70.79         68.07         3.44 o
   4  -1  12          7.03          8.50         1.89 o
   5  -1  12         76.12         70.02         4.23 o
  -5   0  12         24.90         22.36         1.96 o
  -4   0  12          2.57          1.35         1.24 o
  -3   0  12        190.46        188.32         4.35 o
  -2   0  12          3.77          6.12         1.75 o
  -1   0  12          1.22          0.69         1.01 o
   0   0  12         53.87         53.05         4.33 o
   1   0  12        109.58        118.80         4.13 o
   2   0  12          5.14          1.60         1.15 o
   3   0  12        106.13        109.85         4.84 o
   4   0  12        122.72        118.27         4.99 o
   5   0  12         15.07         12.98         1.13 o
  -5   1  12         73.86         72.62         5.25 o
  -4   1  12        150.82        163.29         5.93 o
  -3   1  12         61.24         64.73         2.23 o
  -2   1  12        312.12        319.33        10.56 o
  -1   1  12         83.01         76.93         6.07 o
   0   1  12         39.75         39.29         3.21 o
   1   1  12         35.76         40.53         2.94 o
   2   1  12        454.25        455.10        12.13 o
   3   1  12        901.86        925.99        18.87 o
   4   1  12          9.05         10.24         1.67 o
   5   1  12          9.39          6.35         1.26 o
  -5   2  12          0.01          0.89         1.62 o
  -4   2  12          0.50         -1.20         1.56 o
  -3   2  12        315.79        290.74         5.53 o
  -2   2  12         27.23         23.51         2.15 o
  -1   2  12          7.21          9.62         2.21 o
   0   2  12          0.01          0.18         1.19 o
   1   2  12         90.95         91.73         4.21 o
   2   2  12         17.24         14.20         1.33 o
   3   2  12        378.16        377.87         7.43 o
   4   2  12         78.13         80.82         5.46 o
  -5   3  12          0.02         -0.42         1.50 o
  -4   3  12         41.44         37.98         3.32 o
  -3   3  12        707.85        716.27        10.04 o
  -2   3  12         41.18         42.19         1.87 o
  -1   3  12         71.55         74.48         5.19 o
   0   3  12         42.11         50.09         3.96 o
   1   3  12         59.67         60.61         1.88 o
   2   3  12        938.63        918.26         9.32 o
   3   3  12         67.04         64.77         2.46 o
   4   3  12         58.80         48.53         2.55 o
  -5   4  12         31.36         27.20         2.83 o
  -4   4  12          9.68         10.82         2.05 o
  -3   4  12          6.29          7.70         1.92 o
  -2   4  12          2.35          2.67         0.75 o
  -1   4  12          0.22         -0.63         0.63 o
   0   4  12         93.54         90.80         2.29 o
   1   4  12         70.22         66.64         2.21 o
   2   4  12        213.22        208.00         3.80 o
   3   4  12         49.14         49.62         2.53 o
   4   4  12         80.17         94.28         2.61 o
  -5   5  12         61.16         62.95         3.44 o
  -4   5  12         31.87         29.21         2.70 o
  -3   5  12          1.80         -0.42         1.34 o
  -2   5  12         31.04         29.76         1.85 o
  -1   5  12         36.24         33.81         1.94 o
   0   5  12        460.05        469.39         5.91 o
   1   5  12         27.91         25.62         2.63 o
   2   5  12        119.16        128.74         3.75 o
   3   5  12         17.40         15.87         1.00 o
  -4   6  12          0.59         -0.33         0.70 o
  -3   6  12         58.86         61.25         3.37 o
  -2   6  12         19.28         22.71         1.60 o
  -1   6  12          0.43          0.86         0.83 o
   0   6  12         34.45         32.31         1.45 o
   1   6  12         74.70         73.60         2.65 o
   2   6  12          7.78          7.98         0.91 o
   3   6  12          0.26          0.04         0.49 o
  -4   7  12         99.37         93.78         2.14 o
  -3   7  12          0.47          0.89         0.59 o
  -2   7  12          0.41         -0.48         0.84 o
  -1   7  12        173.23        169.81         3.31 o
   0   7  12         16.17         19.12         1.29 o
   1   7  12         53.77         52.33         2.12 o
   2   7  12         21.84         17.56         1.06 o
  -3   8  12          0.27         -0.53         0.53 o
  -2   8  12         37.06         36.23         1.50 o
  -1   8  12         47.60         50.30         1.93 o
   0   8  12          3.25          1.87         0.64 o
   1   8  12          0.37         -0.09         0.68 o
  -2   9  12         14.11         13.43         0.79 o
  -1   9  12         17.38         17.01         0.93 o
   0   9  12          4.79          4.39         0.84 o
   1 -11  13          4.40          5.06         1.34 o
  -1 -10  13          3.29          0.70         1.45 o
   0 -10  13         30.67         22.73         2.00 o
   1 -10  13         19.51         14.75         1.27 o
   2 -10  13         70.66         74.10         3.30 o
   3 -10  13          6.64          5.11         0.88 o
  -2  -9  13         60.11         59.80         2.40 o
  -1  -9  13         77.17         72.00         3.49 o
   0  -9  13          0.08         -0.07         0.86 o
   1  -9  13         56.90         59.95         3.36 o
   2  -9  13          3.86          3.49         0.94 o
   3  -9  13          6.64          6.65         1.09 o
   4  -9  13         42.70         48.39         1.63 o
  -3  -8  13         22.05         18.38         1.27 o
  -2  -8  13        153.11        165.11         4.79 o
  -1  -8  13          0.95          1.82         1.15 o
   0  -8  13        241.85        203.08         4.85 o
   1  -8  13         60.85         65.11         2.72 o
   2  -8  13          0.31          0.73         1.03 o
   3  -8  13         45.04         47.80         2.61 o
   4  -8  13          0.01          0.05         0.69 o
  -3  -7  13         15.98         13.29         1.38 o
  -2  -7  13         37.31         34.05         3.19 o
  -1  -7  13          3.51          5.56         1.19 o
   0  -7  13         62.22         50.10         2.82 o
   1  -7  13         75.16         74.11         4.45 o
   2  -7  13        396.89        393.31         8.18 o
   3  -7  13         34.28         30.20         1.67 o
   4  -7  13         99.13         89.86         2.64 o
  -4  -6  13        114.92        108.93         4.62 o
  -3  -6  13         64.64         52.41         5.30 o
  -2  -6  13          6.11          4.86         1.63 o
  -1  -6  13         46.87         25.41         1.61 o
   0  -6  13         84.09         81.39         3.43 o
   1  -6  13          1.81          1.57         0.72 o
   2  -6  13        210.18        205.64         5.36 o
   3  -6  13        112.08        111.60         3.00 o
   4  -6  13        282.42        282.70         5.23 o
   5  -6  13          5.02          7.72         1.40 o
  -4  -5  13         21.56         20.77         6.29 o
  -3  -5  13          1.62          2.35         1.25 o
  -2  -5  13         32.62         26.61         2.25 o
  -1  -5  13        250.73        247.76         5.37 o
   0  -5  13        112.65        120.42         3.99 o
   1  -5  13        374.20        354.16         5.94 o
   2  -5  13         10.59         10.78         1.38 o
   3  -5  13        336.19        332.37         5.80 o
   4  -5  13         75.30         64.74         3.17 o
   5  -5  13         38.02         38.24         2.94 o
  -4  -4  13        663.27        719.59        15.88 o
  -3  -4  13         12.98          9.61         1.84 o
  -2  -4  13        919.67        868.12        11.65 o
  -1  -4  13          3.56          3.09         1.09 o
   0  -4  13         10.41          6.74         1.34 o
   1  -4  13          9.28          8.90         1.25 o
   2  -4  13        751.09        752.77         9.74 o
   3  -4  13        265.39        262.50         5.51 o
   4  -4  13         36.82         28.17         2.60 o
   5  -4  13         66.06         75.15         4.26 o
  -5  -3  13         43.22         49.02         2.59 o
  -4  -3  13        130.10        140.44         7.33 o
  -3  -3  13          0.22          2.20         1.06 o
  -2  -3  13         21.29         21.78         1.61 o
  -1  -3  13         43.71         40.45         3.02 o
   0  -3  13        100.49         99.34         4.93 o
   1  -3  13        331.84        342.10        10.90 o
   2  -3  13        544.57        547.95         6.44 o
   3  -3  13        480.66        434.46         9.61 o
   4  -3  13          0.02         -0.72         1.49 o
   5  -3  13         11.70         10.82         1.86 o
  -5  -2  13        164.96        166.24        40.35 o
  -4  -2  13         41.85         36.86         2.11 o
  -3  -2  13        387.33        398.54         7.80 o
  -2  -2  13         92.25         89.66         3.69 o
  -1  -2  13        157.09        155.88         6.63 o
   0  -2  13          0.56         -0.79         1.29 o
   1  -2  13          2.72          4.85         1.62 o
   2  -2  13         22.97         20.96         1.79 o
   3  -2  13         12.87         15.22         1.76 o
   4  -2  13         35.69         32.83         3.01 o
   5  -2  13          0.90         -1.19         1.21 o
  -5  -1  13          2.28          1.05         0.81 o
  -4  -1  13        158.60        179.80         7.45 o
  -3  -1  13         11.41         13.80         1.61 o
  -2  -1  13          5.16          1.72         1.05 o
  -1  -1  13        762.48        721.29        14.84 o
   0  -1  13       1159.02       1112.76        22.18 o
   1  -1  13        243.15        245.67         9.37 o
   2  -1  13          4.33          4.69         0.94 o
   3  -1  13         19.67         19.88         1.86 o
   4  -1  13          1.54          1.81         1.34 o
   5  -1  13         14.35         16.40         1.95 o
  -5   0  13          1.00         -1.16         1.54 o
  -4   0  13        320.98        325.14         7.61 o
  -3   0  13          0.12          0.72         0.76 o
  -2   0  13         20.33         22.80         1.69 o
  -1   0  13        520.42        508.06        15.96 o
   0   0  13          2.74          2.84         1.12 o
   1   0  13        250.40        262.59         7.88 o
   2   0  13          1.20          1.51         1.26 o
   3   0  13        121.77        127.21         5.30 o
   4   0  13         52.57         49.72         2.42 o
   5   0  13         17.47         19.70         1.90 o
  -5   1  13         31.83         29.43         2.69 o
  -4   1  13          6.12          8.05         2.11 o
  -3   1  13        329.20        339.53         7.62 o
  -2   1  13          1.78         -0.52         1.12 o
  -1   1  13          5.98          4.60         2.21 o
   0   1  13         33.42         29.08         2.94 o
   1   1  13          6.99          3.91         1.58 o
   2   1  13        236.27        246.35         7.04 o
   3   1  13        118.05        115.95         3.87 o
   4   1  13         35.49         35.63         1.90 o
   5   1  13        101.85         94.96         3.61 o
  -5   2  13         13.52         12.64         2.37 o
  -4   2  13        125.27        113.93         8.84 o
  -3   2  13        185.98        181.69         4.82 o
  -2   2  13        106.51        115.58         3.62 o
  -1   2  13        168.81        174.81         9.40 o
   0   2  13        158.39        156.60         6.81 o
   1   2  13          9.63          8.65         1.29 o
   2   2  13        102.56        106.57         3.27 o
   3   2  13         10.05          9.12         1.03 o
   4   2  13        143.32        147.39         9.45 o
  -5   3  13         30.76         25.27         2.77 o
  -4   3  13         32.41         29.00         2.91 o
  -3   3  13        641.37        664.13        16.53 o
  -2   3  13          1.19          1.07         0.72 o
  -1   3  13         18.16         15.35         1.42 o
   0   3  13         16.57         20.47         0.94 o
   1   3  13         92.24         82.67         2.57 o
   2   3  13         21.68         18.98         1.76 o
   3   3  13         14.68         11.43         1.11 o
   4   3  13         11.43          7.17         1.43 o
  -5   4  13         34.95         30.67         2.62 o
  -4   4  13         30.89         27.57         2.66 o
  -3   4  13         49.69         56.91         3.89 o
  -2   4  13          4.29          1.66         0.64 o
  -1   4  13          4.78          5.52         1.06 o
   0   4  13         93.03         96.98         2.50 o
   1   4  13          0.55          0.92         0.77 o
   2   4  13         82.14         79.56         2.66 o
   3   4  13         98.74         96.38         2.78 o
   4   4  13         16.19         15.84         1.01 o
  -4   5  13         37.35         41.13         2.80 o
  -3   5  13          3.27          1.83         0.98 o
  -2   5  13         13.50         17.75         1.56 o
  -1   5  13        233.08        236.49         5.22 o
   0   5  13         18.58         19.94         1.73 o
   1   5  13        409.88        423.28        13.71 o
   2   5  13         69.34         70.26         2.76 o
   3   5  13         10.92          9.06         0.87 o
  -4   6  13        150.22        156.36         4.44 o
  -3   6  13         54.72         52.46         2.52 o
  -2   6  13         51.60         51.74         2.57 o
  -1   6  13         22.44         19.05         1.52 o
   0   6  13          4.86          5.30         0.84 o
   1   6  13        170.31        176.35         4.00 o
   2   6  13         91.78        103.30         2.56 o
   3   6  13          0.00          0.61         0.55 o
  -4   7  13         26.41         23.15         1.02 o
  -3   7  13          0.15          0.10         0.71 o
  -2   7  13         24.49         26.66         1.68 o
  -1   7  13         16.75         16.11         1.09 o
   0   7  13        120.15        117.69         2.56 o
   1   7  13         67.14         64.72         1.84 o
   2   7  13         68.54         75.04         1.61 o
  -3   8  13         48.46         53.24         1.90 o
  -2   8  13          8.07          7.61         0.75 o
  -1   8  13         26.72         27.75         1.59 o
   0   8  13         56.20         58.47         2.20 o
   1   8  13         22.67         25.66         1.16 o
  -2   9  13        293.74        308.39         5.48 o
  -1   9  13         14.40         16.44         1.29 o
   0   9  13         14.52         17.64         1.19 o
  -1 -10  14         23.15         25.72         2.51 o
   0 -10  14         10.36          8.84         1.28 o
   1 -10  14         89.08         95.57         2.88 o
   2 -10  14         12.61         13.05         1.44 o
   3 -10  14         39.75         43.47         1.51 o
  -2  -9  14        187.86        205.74         6.48 o
  -1  -9  14         41.69         38.48         2.33 o
   0  -9  14          6.91          4.90         0.99 o
   1  -9  14         16.40         16.12         1.67 o
   2  -9  14        117.86        136.81         3.99 o
   3  -9  14         10.92         13.37         1.12 o
  -3  -8  14         22.54         19.19         3.12 o
  -2  -8  14          6.63         10.23         1.79 o
  -1  -8  14         38.87         44.76         2.68 o
   0  -8  14         67.73         80.12         3.01 o
   1  -8  14         71.00         77.06         3.45 o
   2  -8  14        140.46        141.81         4.53 o
   3  -8  14        204.85        202.66         4.39 o
   4  -8  14        112.78        117.06         2.87 o
  -3  -7  14         11.83          8.02         1.22 o
  -2  -7  14         13.50         13.04         1.68 o
  -1  -7  14          6.33          8.78         1.27 o
   0  -7  14         26.81         21.81         1.75 o
   1  -7  14        209.03        188.61         6.05 o
   2  -7  14        110.73        110.17         4.18 o
   3  -7  14        114.39        128.14         2.98 o
   4  -7  14          1.79          2.18         0.82 o
  -4  -6  14        129.89         98.79         7.20 o
  -3  -6  14          0.57          0.84         0.82 o
  -2  -6  14         49.79         37.77         2.72 o
  -1  -6  14         80.14         67.16         2.94 o
   0  -6  14          4.81          4.32         1.04 o
   1  -6  14        262.11        269.50         6.62 o
   2  -6  14         18.98         21.46         2.02 o
   3  -6  14          2.93          2.59         0.78 o
   4  -6  14          1.90          0.48         0.71 o
  -4  -5  14          0.30         -0.12         1.03 o
  -3  -5  14         19.11         13.04         2.07 o
  -2  -5  14          0.86         -1.07         1.28 o
  -1  -5  14          0.03          2.47         0.77 o
   0  -5  14         27.64         31.05         2.18 o
   1  -5  14         23.52         27.39         1.94 o
   2  -5  14        129.27        133.69         4.30 o
   3  -5  14        288.14        286.50         5.83 o
   4  -5  14         25.10         22.55         1.92 o
   5  -5  14         43.45         43.35         2.77 o
  -4  -4  14        115.70        111.79         4.15 o
  -3  -4  14          1.85          1.77         1.34 o
  -2  -4  14        496.13        465.39         7.32 o
  -1  -4  14         32.35         28.90         1.62 o
   0  -4  14        148.69        162.63         4.28 o
   1  -4  14          1.88          0.97         0.56 o
   2  -4  14          0.13         -0.38         0.80 o
   3  -4  14        136.82        126.99         3.73 o
   4  -4  14         38.31         30.11         2.74 o
   5  -4  14         15.66         16.03         1.87 o
  -4  -3  14         16.93         16.51         1.59 o
  -3  -3  14        102.76        105.22         4.62 o
  -2  -3  14        134.76        126.05         4.46 o
  -1  -3  14          0.00         -0.45         0.78 o
   0  -3  14          0.72          1.06         1.16 o
   1  -3  14        359.51        344.70         5.77 o
   2  -3  14         46.22         42.58         2.14 o
   3  -3  14        286.43        265.80         9.65 o
   4  -3  14         16.88         14.61         2.10 o
   5  -3  14         40.41         47.28         2.36 o
  -5  -2  14         32.55         16.17         1.85 o
  -4  -2  14          0.43          0.30         0.85 o
  -3  -2  14          5.79          3.52         1.43 o
  -2  -2  14         22.33         18.14         1.45 o
  -1  -2  14         93.90         89.99         3.61 o
   0  -2  14        472.82        463.33        20.66 o
   1  -2  14         68.79         71.94         5.15 o
   2  -2  14         37.29         40.30         2.49 o
   3  -2  14         62.62         53.94         3.51 o
   4  -2  14         37.38         34.31         2.83 o
   5  -2  14         11.28         11.25         2.46 o
  -5  -1  14         32.71         31.14         2.86 o
  -4  -1  14          1.76          2.10         1.00 o
  -3  -1  14         47.76         47.53         2.80 o
  -2  -1  14        444.37        430.78        12.84 o
  -1  -1  14        105.26         90.81         4.59 o
   0  -1  14        289.75        293.15        12.97 o
   1  -1  14         11.34         15.04         2.56 o
   2  -1  14          0.03         -0.14         0.75 o
   3  -1  14          3.01          3.03         2.36 o
   4  -1  14          8.29          9.04         1.62 o
   5  -1  14          9.41          7.01         0.85 o
  -5   0  14        381.40        366.89        10.80 o
  -4   0  14          0.79          0.19         1.21 o
  -3   0  14         10.48         10.45         1.64 o
  -2   0  14        410.93        394.77         6.23 o
  -1   0  14        118.40         98.87         7.35 o
   0   0  14        190.67        201.04         7.52 o
   1   0  14         17.06         14.88         2.58 o
   2   0  14         86.03         81.78         7.06 o
   3   0  14        210.62        210.57         6.76 o
   4   0  14          4.89          4.70         1.61 o
   5   0  14         58.99         48.68         2.51 o
  -5   1  14         21.04         15.47         2.36 o
  -4   1  14        425.05        457.73        16.75 o
  -3   1  14       1195.56       1251.30        21.35 o
  -2   1  14          9.69          9.81         2.03 o
  -1   1  14         87.37         79.92         5.38 o
   0   1  14        718.37        689.80        17.89 o
   1   1  14        212.76        211.32         3.98 o
   2   1  14        212.86        228.23         8.16 o
   3   1  14        110.14        107.03         3.67 o
   4   1  14          0.78         -0.40         1.11 o
  -5   2  14         31.93         26.01         2.82 o
  -4   2  14         35.75         38.49         3.12 o
  -3   2  14        438.45        455.91         9.47 o
  -2   2  14         42.66         37.21         2.14 o
  -1   2  14          5.02          4.94         0.86 o
   0   2  14          3.30          2.98         0.59 o
   1   2  14          0.43         -0.01         0.69 o
   2   2  14        700.08        687.29        10.85 o
   3   2  14          0.18         -0.19         0.67 o
   4   2  14         19.83         19.94         1.40 o
  -5   3  14          8.72          7.41         1.52 o
  -4   3  14        143.20        131.11         6.17 o
  -3   3  14         18.22         16.79         2.38 o
  -2   3  14          1.42          3.58         0.84 o
  -1   3  14          4.96          3.75         1.11 o
   0   3  14         85.04         83.73         1.89 o
   1   3  14        193.98        195.67         3.92 o
   2   3  14         36.28         30.20         1.96 o
   3   3  14        143.67        139.16         3.32 o
   4   3  14         36.14         36.79         1.70 o
  -5   4  14          4.62          2.85         0.96 o
  -4   4  14        326.83        318.04        24.82 o
  -3   4  14         52.67         57.05         3.48 o
  -2   4  14        210.47        200.63         5.33 o
  -1   4  14         96.25         79.29         3.81 o
   0   4  14         19.93         23.62         1.38 o
   1   4  14         25.40         22.72         1.58 o
   2   4  14         17.03         15.07         1.17 o
   3   4  14          0.73          1.01         0.63 o
  -4   5  14          3.32          3.81         0.73 o
  -3   5  14         54.15         52.93         3.46 o
  -2   5  14         19.29         11.21         1.51 o
  -1   5  14         74.01         69.35         2.54 o
   0   5  14         20.76         17.63         1.32 o
   1   5  14         16.30         16.62         1.57 o
   2   5  14          3.29          3.00         0.86 o
   3   5  14        103.09        119.51         2.90 o
  -4   6  14         93.85         93.56         3.58 o
  -3   6  14          4.75          2.50         0.74 o
  -2   6  14         17.45         18.64         1.61 o
  -1   6  14        383.98        410.02         6.35 o
   0   6  14        109.28        111.05         3.10 o
   1   6  14        101.15        100.85         2.45 o
   2   6  14          0.89         -0.43         0.63 o
  -3   7  14          2.97          4.00         0.76 o
  -2   7  14         16.31         12.32         1.17 o
  -1   7  14         17.22         17.86         1.24 o
   0   7  14          1.58          0.44         0.74 o
   1   7  14         44.82         42.43         1.61 o
   2   7  14         29.39         28.51         1.39 o
  -3   8  14          1.39          0.68         0.48 o
  -2   8  14        114.12        118.54         2.58 o
  -1   8  14        119.69        118.89         2.95 o
   0   8  14         75.65         83.02         2.89 o
   1   8  14          4.36          3.28         0.92 o
  -1 -10  15         22.48         27.61         2.35 o
   0 -10  15         78.52         84.15         8.68 o
   1 -10  15          0.26         -0.44         0.62 o
   2 -10  15        106.50        120.80         3.12 o
  -2  -9  15          6.30          4.76         0.84 o
  -1  -9  15          2.77          2.59         1.01 o
   0  -9  15        118.84        119.55         3.62 o
   1  -9  15         34.20         29.25         1.96 o
   2  -9  15          6.10          6.10         1.05 o
   3  -9  15         15.13         18.11         1.20 o
  -2  -8  15         10.23          9.23         1.14 o
  -1  -8  15          0.02          0.03         0.89 o
   0  -8  15         13.33         17.74         1.55 o
   1  -8  15         28.61         18.85         1.80 o
   2  -8  15         81.16         83.65         3.39 o
   3  -8  15          1.67          1.54         0.84 o
   4  -8  15         14.33         13.06         1.84 o
  -3  -7  15          3.58          4.13         0.96 o
  -2  -7  15        118.21        116.03         4.14 o
  -1  -7  15        214.21        219.72         5.19 o
   0  -7  15          0.04          1.89         1.22 o
   1  -7  15         73.05         86.47         3.76 o
   2  -7  15          8.00          6.94         1.33 o
   3  -7  15         20.11         25.91         1.47 o
   4  -7  15          4.04          2.95         0.57 o
  -3  -6  15         62.02         52.24         5.58 o
  -2  -6  15         29.02         36.59         2.22 o
  -1  -6  15          2.63          1.87         0.92 o
   0  -6  15        167.13        117.89         3.57 o
   1  -6  15        648.20        676.69        11.27 o
   2  -6  15         10.46         11.50         1.59 o
   3  -6  15         10.91         11.89         1.20 o
   4  -6  15         20.65         19.34         1.23 o
  -4  -5  15          3.14          2.08         0.62 o
  -3  -5  15         12.48         10.92         1.60 o
  -2  -5  15          3.74          5.13         1.09 o
  -1  -5  15          9.39          4.28         1.18 o
   0  -5  15        318.22        308.72         5.92 o
   1  -5  15         22.42         17.32         1.59 o
   2  -5  15          9.32          9.19         1.47 o
   3  -5  15          1.34          0.97         0.87 o
   4  -5  15         70.54         71.92         3.70 o
  -4  -4  15         56.42         46.29         5.38 o
  -3  -4  15        238.92        228.01         6.91 o
  -2  -4  15         23.03         17.20         1.66 o
  -1  -4  15        430.06        424.01         7.37 o
   0  -4  15         59.95         57.72         2.45 o
   1  -4  15        188.86        170.89         3.70 o
   2  -4  15         20.65         23.95         1.65 o
   3  -4  15        540.94        518.69         7.91 o
   4  -4  15        120.21        134.73         5.20 o
   5  -4  15         43.29         39.97         2.40 o
  -4  -3  15          2.32          1.79         0.83 o
  -3  -3  15         15.35         17.10         1.51 o
  -2  -3  15         25.73         26.00         1.91 o
  -1  -3  15        115.12        104.56         3.39 o
   0  -3  15        346.10        336.61         5.60 o
   1  -3  15          1.54          1.48         0.77 o
   2  -3  15         14.00         16.60         1.44 o
   3  -3  15         21.03         23.33         2.36 o
   4  -3  15         80.48         81.28         4.05 o
   5  -3  15         16.97         18.33         1.70 o
  -4  -2  15         93.29        108.14         4.55 o
  -3  -2  15         90.47         90.36         3.72 o
  -2  -2  15       1965.49       2032.30        27.99 o
  -1  -2  15        400.05        384.61         7.67 o
   0  -2  15          3.08          4.91         0.84 o
   1  -2  15          0.60          0.48         0.59 o
   2  -2  15        710.93        700.27        11.30 o
   3  -2  15         71.87         82.99         4.36 o
   4  -2  15         34.31         34.85         2.71 o
   5  -2  15          0.06          0.54         0.97 o
  -5  -1  15         94.82         69.11         3.92 o
  -4  -1  15        172.38        175.24         9.05 o
  -3  -1  15        173.78        187.81         5.50 o
  -2  -1  15          6.60          8.14         1.30 o
  -1  -1  15         16.80         17.99         2.19 o
   0  -1  15       1230.62       1172.13        20.04 o
   1  -1  15         35.86         30.75         1.75 o
   2  -1  15         20.58         19.59         1.87 o
   3  -1  15          4.29          5.09         2.27 o
   4  -1  15         36.60         31.77         2.28 o
  -5   0  15         96.56         82.76         4.51 o
  -4   0  15          0.38          2.81         2.72 o
  -3   0  15        535.62        575.46        10.23 o
  -2   0  15        241.28        234.11         6.16 o
  -1   0  15        351.70        350.92        11.90 o
   0   0  15         26.65         29.18         1.35 o
   1   0  15         64.61         61.38         2.12 o
   2   0  15         32.00         22.95         5.47 o
   3   0  15        154.51        154.89         6.91 o
   4   0  15        142.70        144.67         3.18 o
  -5   1  15          4.76          3.03         1.32 o
  -4   1  15        108.55         97.66         7.56 o
  -3   1  15        122.36        118.95         4.64 o
  -2   1  15         82.25         80.98         3.63 o
  -1   1  15         24.37         16.68         1.36 o
   0   1  15         93.12         93.17         2.63 o
   1   1  15         16.72         14.98         1.14 o
   2   1  15        130.10        135.84         7.92 o
   3   1  15         55.16         57.89         2.17 o
   4   1  15         16.49         14.39         1.13 o
  -5   2  15          1.40         -0.03         1.03 o
  -4   2  15         35.04         36.31         2.83 o
  -3   2  15         61.99         67.88         2.90 o
  -2   2  15        114.17        104.19         3.10 o
  -1   2  15          7.11          4.80         0.88 o
   0   2  15         65.98         57.94         1.79 o
   1   2  15          1.89          2.65         0.75 o
   2   2  15        256.70        253.21         6.23 o
   3   2  15         13.47         13.42         1.07 o
   4   2  15         55.71         51.83         1.81 o
  -4   3  15         28.60         25.03         3.00 o
  -3   3  15        145.84        127.03         6.57 o
  -2   3  15        126.94        132.85         7.13 o
  -1   3  15          0.41          0.86         0.86 o
   0   3  15         17.61         14.07         0.88 o
   1   3  15          1.62          1.50         0.82 o
   2   3  15          2.85          2.01         1.02 o
   3   3  15          0.53         -0.27         0.61 o
   4   3  15          5.86          5.35         0.71 o
  -4   4  15        118.37        105.71         3.38 o
  -3   4  15         35.74         28.08         2.34 o
  -2   4  15         16.25          7.84         1.29 o
  -1   4  15        101.88         86.52         3.69 o
   0   4  15          1.11          0.95         1.20 o
   1   4  15          0.26         -1.08         1.08 o
   2   4  15         18.56         18.52         1.37 o
   3   4  15          0.12          0.43         0.84 o
  -4   5  15          1.95          1.79         0.61 o
  -3   5  15         75.80         86.94         3.36 o
  -2   5  15         28.62         28.66         2.15 o
  -1   5  15          3.68          5.98         1.03 o
   0   5  15         38.48         41.18         1.98 o
   1   5  15         81.52         80.58         2.42 o
   2   5  15          0.19         -0.13         0.79 o
   3   5  15          9.07         10.67         0.81 o
  -4   6  15         39.92         46.73         2.51 o
  -3   6  15         17.72         20.10         1.58 o
  -2   6  15         90.81         88.32         2.93 o
  -1   6  15         12.55         17.32         1.23 o
   0   6  15         82.80         86.93         4.28 o
   1   6  15         19.28         21.57         1.17 o
   2   6  15          0.64          0.82         0.60 o
  -3   7  15         64.73         69.06         2.38 o
  -2   7  15          0.53          0.63         0.55 o
  -1   7  15        112.12        116.52         2.81 o
   0   7  15          1.65          2.60         0.76 o
   1   7  15         14.68         14.57         0.86 o
  -2   8  15         38.71         45.11         1.94 o
  -1   8  15         46.14         47.40         1.65 o
   0   8  15          4.89          7.49         1.01 o
   0 -10  16          4.49          2.69         1.03 o
   1 -10  16         75.94         82.65         2.29 o
   2 -10  16         13.18         11.45         0.93 o
  -1  -9  16        186.88        184.38        16.46 o
   0  -9  16          0.59          1.25         0.69 o
   1  -9  16          1.06          1.07         1.03 o
   2  -9  16        268.13        285.71         4.80 o
   3  -9  16        113.57        123.10         4.71 o
  -2  -8  16        141.18        136.67         4.39 o
  -1  -8  16          0.70          0.95         0.90 o
   0  -8  16          7.49          7.50         1.36 o
   1  -8  16          4.06          4.37         1.17 o
   2  -8  16         50.53         57.09         2.71 o
   3  -8  16         12.45         12.45         1.41 o
  -3  -7  16          1.05          0.40         0.52 o
  -2  -7  16         11.85         10.19         1.61 o
  -1  -7  16         84.85         66.65         2.56 o
   0  -7  16         20.19         19.53         1.61 o
   1  -7  16         79.20         74.10         3.44 o
   2  -7  16         15.91         20.86         1.93 o
   3  -7  16          0.92          0.27         0.61 o
   4  -7  16          0.14          0.32         0.53 o
  -3  -6  16         10.17          9.24         1.21 o
  -2  -6  16          9.56          7.17         1.79 o
  -1  -6  16         41.15         27.91         2.28 o
   0  -6  16        127.13        146.38         4.07 o
   1  -6  16        245.06        235.95         6.65 o
   2  -6  16         10.83          8.33         1.60 o
   3  -6  16          0.28          0.07         0.74 o
   4  -6  16         11.41          7.46         1.22 o
  -4  -5  16        237.38        212.07        98.81 o
  -3  -5  16        168.16        153.27         7.13 o
  -2  -5  16         65.25         64.35         4.66 o
  -1  -5  16        114.47        104.00         4.52 o
   0  -5  16         21.18         23.37         1.70 o
   1  -5  16        195.65        207.39         4.56 o
   2  -5  16        242.26        239.95         5.48 o
   3  -5  16          0.61          1.16         0.84 o
   4  -5  16         25.03         18.56         1.80 o
  -4  -4  16         18.53         23.28         4.86 o
  -3  -4  16          2.05          2.89         3.02 o
  -2  -4  16        268.48        295.03         6.79 o
  -1  -4  16        263.17        246.85         5.31 o
   0  -4  16         61.47         62.20         2.91 o
   1  -4  16         75.04         75.56         2.67 o
   2  -4  16        252.33        244.31         6.42 o
   3  -4  16         10.32          6.59         1.65 o
   4  -4  16          4.55          3.11         1.35 o
  -4  -3  16         51.14         63.65        10.33 o
  -3  -3  16        144.42        138.00         8.11 o
  -2  -3  16        707.98        722.36        14.13 o
  -1  -3  16         65.06         67.51         2.80 o
   0  -3  16        144.61        136.99         3.34 o
   1  -3  16          0.90          2.72         0.86 o
   2  -3  16        464.94        477.12         8.90 o
   3  -3  16          4.32          6.93         1.53 o
   4  -3  16          5.05          4.01         1.11 o
  -4  -2  16         30.30         32.83         4.41 o
  -3  -2  16        158.50        174.12         5.01 o
  -2  -2  16         43.70         46.48         2.66 o
  -1  -2  16         68.21         65.97         2.73 o
   0  -2  16        983.81       1018.70        12.88 o
   1  -2  16          6.28          7.77         0.88 o
   2  -2  16        284.09        276.40         7.54 o
   3  -2  16          2.40          0.32         1.12 o
   4  -2  16         61.06         59.78         2.52 o
  -4  -1  16          0.01          2.90         2.09 o
  -3  -1  16         67.66         78.43         4.95 o
  -2  -1  16         30.12         29.87         2.14 o
  -1  -1  16       1098.81       1116.67        13.26 o
   0  -1  16         44.09         47.55         1.49 o
   1  -1  16         61.44         56.06         2.83 o
   3  -1  16         55.11         48.04         3.03 o
   4  -1  16         34.64         34.93         1.82 o
  -4   0  16         26.87         22.99         4.00 o
  -3   0  16          6.69          4.72         1.98 o
  -2   0  16          4.41          2.26         1.81 o
  -1   0  16         28.29         26.77         2.18 o
   0   0  16        495.47        484.63         6.41 o
   1   0  16          8.60          6.45         0.81 o
   2   0  16         28.25         29.07         3.91 o
   3   0  16         15.17         12.65         1.49 o
   4   0  16         63.68         59.40         1.95 o
  -4   1  16        171.70        164.76         8.00 o
  -3   1  16        127.65        123.05         6.15 o
  -2   1  16        499.32        496.02         7.90 o
  -1   1  16         18.99         20.84         1.58 o
   0   1  16        222.10        183.29         3.22 o
   1   1  16        154.75        151.32         4.32 o
   2   1  16         29.89         28.34         2.20 o
   3   1  16         14.57         12.50         1.63 o
   4   1  16         39.39         35.00         1.68 o
  -4   2  16        241.65        215.13         9.68 o
  -3   2  16        254.34        246.51         5.41 o
  -2   2  16          0.18         -0.92         0.92 o
  -1   2  16        101.97         90.47         2.74 o
   0   2  16         50.63         51.95         1.78 o
   1   2  16        273.17        274.50         7.68 o
   2   2  16        345.41        350.04         7.48 o
   3   2  16          0.10          0.16         0.83 o
   4   2  16         11.00         10.91         1.71 o
  -4   3  16         16.57         18.22         1.65 o
  -3   3  16         26.72         22.32         1.88 o
  -2   3  16         32.37         20.93         1.83 o
  -1   3  16          3.16         10.35         1.79 o
   0   3  16          0.69          0.29         0.65 o
   1   3  16          8.77          7.44         1.02 o
   2   3  16         91.67         98.71         3.32 o
   3   3  16         43.01         42.08         1.83 o
  -4   4  16        352.40        315.41         6.39 o
  -3   4  16         47.53         41.69         2.28 o
  -2   4  16          2.02          2.52         1.37 o
  -1   4  16          0.29          1.90         0.82 o
   0   4  16         24.22         16.79         1.28 o
   1   4  16        229.72        231.56         6.06 o
   2   4  16         19.12         20.23         1.59 o
   3   4  16         83.09         86.08         2.41 o
  -4   5  16         46.20         53.37         2.32 o
  -3   5  16          1.43          0.91         0.76 o
  -2   5  16         72.81         73.82         2.74 o
  -1   5  16          0.94         -0.41         0.92 o
   0   5  16          0.12          0.96         0.76 o
   1   5  16         42.50         39.62         1.76 o
   2   5  16         43.15         48.93         2.02 o
  -3   6  16         58.92         64.26         2.95 o
  -2   6  16         90.30         91.28         3.98 o
  -1   6  16         37.54         42.83         1.62 o
   0   6  16         71.68         71.92         3.28 o
   1   6  16        158.81        162.85         3.66 o
   2   6  16          6.48          5.46         0.61 o
  -3   7  16         57.93         66.33         2.68 o
  -2   7  16          1.58          1.97         0.88 o
  -1   7  16         73.64         71.92         2.01 o
   0   7  16        289.08        310.93         5.52 o
   1   7  16          6.21          9.03         0.80 o
  -1   8  16        423.43        455.57         7.54 o
   1 -10  17        140.33        148.32         4.84 o
  -1  -9  17         29.50         23.95         2.51 o
   0  -9  17         63.01         65.22         3.18 o
   1  -9  17          1.35          1.97         1.22 o
   2  -9  17          9.95          7.49         0.82 o
  -2  -8  17         34.06         27.93         1.55 o
  -1  -8  17         28.22         31.90         1.63 o
   0  -8  17         43.10         50.17         3.18 o
   1  -8  17         17.78         19.02         1.69 o
   2  -8  17         23.64         27.34         1.38 o
   3  -8  17         84.30         87.32         4.24 o
  -2  -7  17          6.63          7.73         0.98 o
  -1  -7  17         80.25         74.78         2.65 o
   0  -7  17        118.25        121.04         5.34 o
   1  -7  17         18.39         10.02         1.49 o
   2  -7  17          0.33         -0.90         0.90 o
   3  -7  17         90.43        100.69         2.65 o
  -3  -6  17         85.39         82.54         5.87 o
  -2  -6  17          3.57          3.92         1.72 o
  -1  -6  17         31.65         42.93         2.21 o
   0  -6  17         23.09         37.35         2.14 o
   1  -6  17        249.29        241.21         6.22 o
   2  -6  17          2.59          0.96         0.87 o
   3  -6  17          0.02          1.04         0.70 o
   4  -6  17         60.07         62.96         2.42 o
  -3  -5  17         95.45         86.75         3.05 o
  -2  -5  17          6.97          6.33         1.27 o
  -1  -5  17          7.99          5.94         1.38 o
   0  -5  17          3.52          2.00         0.86 o
   1  -5  17          1.00          0.60         0.81 o
   2  -5  17          1.31          0.44         1.36 o
   3  -5  17         40.72         46.90         2.07 o
   4  -5  17          0.06         -0.65         1.56 o
  -4  -4  17          0.76         -0.39         1.19 o
  -3  -4  17          3.32          5.50         1.11 o
  -2  -4  17          0.46         -0.86         0.86 o
  -1  -4  17          8.73         12.60         1.47 o
   0  -4  17        351.59        346.61         7.50 o
   1  -4  17        252.83        235.15         6.06 o
   2  -4  17         43.50         39.17         2.53 o
   3  -4  17         37.27         28.54         2.47 o
   4  -4  17          2.13          2.62         0.88 o
  -4  -3  17         16.39         17.67         2.90 o
  -3  -3  17         33.99         28.04         4.18 o
  -2  -3  17        132.14        138.35         4.88 o
  -1  -3  17        224.67        228.45         6.63 o
   0  -3  17          7.98          7.94         1.11 o
   1  -3  17         17.75         16.08         1.54 o
   2  -3  17        289.71        295.68         7.18 o
   3  -3  17         16.88         12.86         3.05 o
   4  -3  17          0.64          1.33         0.81 o
  -4  -2  17         15.98         15.52         3.16 o
  -3  -2  17         15.78         16.78         2.53 o
  -2  -2  17        114.15        125.87        10.36 o
  -1  -2  17       1518.34       1549.69        16.57 o
   0  -2  17        965.82        974.29        12.52 o
   1  -2  17        126.63        124.86         3.93 o
   2  -2  17         63.89         58.01         3.65 o
   3  -2  17        527.98        536.16        17.55 o
   4  -2  17        306.83        312.54        10.69 o
  -4  -1  17         97.43        103.05         3.92 o
  -3  -1  17          0.02         -0.68         2.64 o
  -2  -1  17        661.36        722.68        63.94 o
  -1  -1  17        134.11        132.02         4.69 o
   0  -1  17          2.76          1.21         0.48 o
   1  -1  17        195.78        198.35         3.88 o
   3  -1  17          0.54         -1.23         2.24 o
   4  -1  17         38.84         39.95         2.45 o
  -4   0  17          0.55         -1.83         1.98 o
  -3   0  17         88.26         85.27         3.79 o
  -2   0  17        231.77        238.49         7.61 o
  -1   0  17         11.91         13.45         2.15 o
   0   0  17        235.25        227.37         3.37 o
   1   0  17         95.98         97.34         3.06 o
   2   0  17          0.60         -0.46         2.76 o
   3   0  17         33.80         33.00         1.85 o
   4   0  17         24.32         23.72         1.36 o
  -4   1  17         64.40         63.10         5.28 o
  -3   1  17         82.39         78.22         6.62 o
  -2   1  17         67.67         59.99         2.71 o
  -1   1  17         24.67         21.73         1.68 o
   0   1  17        237.26        217.23         4.09 o
   1   1  17          0.09         -0.45         1.12 o
   2   1  17        655.11        683.44        11.05 o
   3   1  17         37.73         41.20         2.32 o
   4   1  17         15.14         13.67         0.98 o
  -4   2  17         30.53         24.46         2.98 o
  -3   2  17          6.52          6.46         1.06 o
  -2   2  17         16.73         15.59         1.72 o
  -1   2  17         72.63         68.17         3.42 o
   0   2  17        100.64         86.20         2.51 o
   1   2  17        618.51        625.25         8.01 o
   2   2  17         35.23         31.55         1.98 o
   3   2  17          5.62          6.32         0.91 o
  -4   3  17        230.12        199.12        14.90 o
  -3   3  17          3.19          1.99         0.64 o
  -2   3  17          0.03          2.38         0.91 o
  -1   3  17         75.15         55.85         4.49 o
   0   3  17          4.13          6.98         0.97 o
   1   3  17         19.74         17.91         1.36 o
   2   3  17        164.50        164.30         3.66 o
   3   3  17          3.29          3.26         0.81 o
  -4   4  17         55.20         46.79         1.94 o
  -3   4  17          0.10         -0.77         0.77 o
  -2   4  17          0.07          2.96         1.08 o
  -1   4  17          0.00          1.24         0.91 o
   0   4  17          1.94          3.55         0.85 o
   1   4  17          4.21          4.32         1.14 o
   2   4  17          8.52          7.02         1.17 o
   3   4  17          1.90          1.99         0.50 o
  -3   5  17          5.65          4.96         0.88 o
  -2   5  17          1.07          3.54         1.03 o
  -1   5  17         12.32          7.86         1.15 o
   0   5  17          5.45          4.01         0.91 o
   1   5  17          4.58          4.39         0.81 o
   2   5  17          1.71          2.01         0.57 o
  -3   6  17          3.64          5.18         0.81 o
  -2   6  17         12.90         10.31         1.21 o
  -1   6  17          5.80          9.54         1.14 o
   0   6  17         86.12         76.61         2.00 o
   1   6  17        114.51        121.17         2.55 o
  -2   7  17          0.35          0.58         0.76 o
  -1   7  17         29.21         33.11         1.47 o
   0   7  17         90.63         97.60         2.76 o
  -1  -9  18         29.05         39.73         2.81 o
   0  -9  18          8.56         13.97         1.36 o
   1  -9  18        166.38        194.95         3.97 o
   2  -9  18          0.34          0.86         0.65 o
  -2  -8  18          0.94          0.78         0.93 o
  -1  -8  18          1.33          3.31         1.06 o
   0  -8  18         23.98         27.80         2.37 o
   1  -8  18         35.00         35.11         2.07 o
   2  -8  18          0.01          0.21         0.61 o
   3  -8  18        152.25        165.52         4.11 o
  -2  -7  18         11.45         11.97         1.08 o
  -1  -7  18         48.72         53.82         1.95 o
   0  -7  18         25.78         17.14         2.18 o
   1  -7  18         75.99         85.30         3.37 o
   2  -7  18         11.12         13.65         1.48 o
   3  -7  18         34.19         40.89         1.90 o
  -3  -6  18         74.83         86.92         3.17 o
  -2  -6  18         14.51         11.90         1.18 o
  -1  -6  18          1.04          2.04         0.78 o
   0  -6  18        176.74        176.60         5.63 o
   1  -6  18         37.98         34.35         2.36 o
   2  -6  18         51.93         58.95         2.91 o
   3  -6  18          2.27          2.42         1.00 o
   4  -6  18          0.95          1.83         1.03 o
  -3  -5  18          8.36          8.17         1.15 o
  -2  -5  18         56.13         48.60         2.31 o
  -1  -5  18         49.69         43.77         2.12 o
   0  -5  18        405.14        394.46         8.08 o
   1  -5  18        558.80        574.61        13.63 o
   2  -5  18         23.87         21.97         1.88 o
   3  -5  18         59.10         55.05         2.49 o
   4  -5  18          0.01         -0.96         1.42 o
  -3  -4  18          1.41          1.91         0.84 o
  -2  -4  18          4.61          7.62         1.53 o
  -1  -4  18        290.60        302.11         5.59 o
   0  -4  18         83.82         79.64         3.05 o
   1  -4  18        197.23        193.01         6.98 o
   2  -4  18          5.28          4.49         1.15 o
   3  -4  18        508.01        497.19        10.95 o
   4  -4  18         11.14         13.16         1.43 o
  -4  -3  18          7.52          9.38         3.38 o
  -3  -3  18         32.78         36.01         3.17 o
  -2  -3  18          9.94         10.60         1.52 o
  -1  -3  18         55.87         53.54         2.35 o
   0  -3  18        217.30        226.18         6.16 o
   1  -3  18        602.00        606.61        13.02 o
   2  -3  18          9.75         10.41         1.77 o
   3  -3  18        171.16        158.13         8.97 o
   4  -3  18         28.62         27.87         1.97 o
  -4  -2  18         39.80         33.97         2.12 o
  -3  -2  18          0.00         -0.34         1.57 o
  -2  -2  18         37.62         39.52         3.64 o
  -1  -2  18          9.45         10.84         1.61 o
   0  -2  18         32.28         31.49         1.45 o
   1  -2  18         76.29         78.72         3.30 o
   3  -2  18         32.64         36.07         2.91 o
   4  -2  18          0.02          0.10         0.60 o
  -4  -1  18         63.52         57.91         2.62 o
  -3  -1  18         16.50         15.33         1.76 o
  -2  -1  18        240.34        247.24         7.99 o
  -1  -1  18        295.74        297.38         8.71 o
   0  -1  18        186.18        168.87         3.05 o
   1  -1  18         40.16         38.44         1.89 o
   2  -1  18        345.38        363.42         9.30 o
   3  -1  18         95.26        102.98         3.67 o
   4  -1  18        124.96        120.92         3.78 o
  -4   0  18         41.83         38.63         2.22 o
  -3   0  18          0.30          0.09         0.98 o
  -2   0  18          8.58          6.29         1.42 o
  -1   0  18         38.16         33.51         2.56 o
   0   0  18        239.55        224.48         3.74 o
   1   0  18         71.43         70.46         3.31 o
   2   0  18         15.15         14.89         1.79 o
   3   0  18         25.28         26.68         2.18 o
   4   0  18         94.56         93.04         3.89 o
  -4   1  18          8.10          7.24         1.97 o
  -3   1  18         48.81         41.15         3.06 o
  -2   1  18         10.89         12.61         1.38 o
  -1   1  18         11.72         13.64         1.42 o
   0   1  18         86.47         86.34         2.69 o
   1   1  18        343.37        336.29         7.44 o
   2   1  18        212.67        217.99         5.79 o
   3   1  18          9.09          6.14         1.12 o
  -4   2  18         32.65         30.66         1.86 o
  -3   2  18          0.59          0.32         0.81 o
  -2   2  18         11.69          9.19         1.11 o
  -1   2  18         39.60         34.25         2.39 o
   0   2  18        136.84        113.83         3.56 o
   1   2  18        102.45        120.36         4.29 o
   2   2  18        174.79        165.67         3.62 o
   3   2  18          0.29          0.51         0.78 o
  -4   3  18        133.49        111.43         4.79 o
  -3   3  18          1.10          0.93         0.67 o
  -2   3  18         78.68         71.71         2.70 o
  -1   3  18        108.35         98.45         3.20 o
   0   3  18         80.94         69.04         2.87 o
   1   3  18        210.14        217.17         8.15 o
   2   3  18          0.79          1.18         0.70 o
   3   3  18          2.48          1.74         0.63 o
  -3   4  18          0.00          0.66         0.66 o
  -2   4  18          4.21          2.53         0.76 o
  -1   4  18         91.22         96.19         3.10 o
   0   4  18         95.40        111.97         4.39 o
   1   4  18         20.56         22.29         1.48 o
   2   4  18         90.64         85.63         2.20 o
  -3   5  18          6.70          5.30         0.84 o
  -2   5  18         64.01         66.38         2.43 o
  -1   5  18         17.37         19.96         1.20 o
   0   5  18         57.86         67.52         3.60 o
   1   5  18         43.99         49.43         1.92 o
   2   5  18          0.05         -0.50         0.50 o
  -2   6  18         16.03         16.33         1.06 o
  -1   6  18          0.63          0.49         0.44 o
   0   6  18          0.54         -0.64         0.64 o
   1   6  18        132.14        131.71         4.07 o
  -1   7  18         31.72         33.53         1.89 o
   0  -9  19         20.15         21.48         1.42 o
   1  -9  19         27.85         31.44         1.68 o
  -1  -8  19         42.44         44.18         2.22 o
   0  -8  19          3.80          8.55         1.38 o
   1  -8  19          7.71          8.63         1.12 o
   2  -8  19        167.46        191.68         4.02 o
  -2  -7  19         18.63         13.86         1.14 o
  -1  -7  19          3.83          7.23         0.88 o
   0  -7  19         93.96         86.85         6.40 o
   1  -7  19          9.94          9.04         1.33 o
   2  -7  19         13.30         10.89         1.26 o
   3  -7  19          1.39          2.42         0.63 o
  -2  -6  19          9.68         11.36         1.17 o
  -1  -6  19        113.44        122.72         3.13 o
   0  -6  19         80.85         73.77         3.15 o
   1  -6  19         77.27         60.07         2.93 o
   2  -6  19         25.28         28.84         1.98 o
   3  -6  19         90.52         89.12         2.73 o
  -3  -5  19         16.36         21.98         1.79 o
  -2  -5  19          0.39          0.64         0.68 o
  -1  -5  19         26.28         26.13         1.64 o
   0  -5  19        215.77        219.46         5.81 o
   1  -5  19          0.00          0.13         0.91 o
   2  -5  19          4.79          3.93         1.23 o
   3  -5  19         28.81         27.79         3.50 o
  -3  -4  19          3.01          2.37         0.90 o
  -2  -4  19         77.77         81.83         3.04 o
  -1  -4  19         52.23         56.89         2.64 o
   0  -4  19         60.49         49.78         2.34 o
   1  -4  19          3.58          2.20         1.17 o
   2  -4  19        281.56        292.89         7.10 o
   3  -4  19         42.82         36.01         4.15 o
   4  -4  19          0.46          0.30         0.44 o
  -3  -3  19          6.21          6.94         1.27 o
  -2  -3  19         90.38         97.89         5.17 o
  -1  -3  19         37.57         38.05         2.26 o
   0  -3  19         51.02         45.91         2.32 o
   1  -3  19         27.33         27.97         1.77 o
   2  -3  19        444.03        431.74        15.62 o
   3  -3  19        409.50        449.72        10.03 o
   4  -3  19          3.82          2.83         0.53 o
  -4  -2  19          0.79         -0.04         0.40 o
  -3  -2  19          5.36          3.31         1.15 o
  -2  -2  19          2.85          2.97         1.33 o
  -1  -2  19        100.00         91.51         7.84 o
   0  -2  19         43.20         43.17         1.75 o
   1  -2  19        152.80        154.76         3.25 o
   2  -2  19         81.39         91.57         5.44 o
   3  -2  19        204.69        213.97         5.15 o
   4  -2  19         77.84         72.78         1.75 o
  -4  -1  19        100.68         94.91         9.87 o
  -3  -1  19        190.37        201.32         7.26 o
  -2  -1  19          6.16          4.13         3.41 o
  -1  -1  19        539.86        557.33        10.14 o
   0  -1  19         81.13         77.60         2.12 o
   1  -1  19        250.17        257.69         6.18 o
   2  -1  19          2.57          2.36         1.55 o
   3  -1  19         92.32         97.71         2.88 o
  -4   0  19          0.55          0.01         0.50 o
  -3   0  19         11.96          9.40         1.29 o
  -2   0  19        113.69        118.31         4.24 o
  -1   0  19         86.03         87.89         3.22 o
   0   0  19        190.11        180.26         3.61 o
   1   0  19         18.25         19.34         1.90 o
   2   0  19         81.58         82.64         2.97 o
   3   0  19         23.03         26.34         1.81 o
  -4   1  19         62.15         65.44         5.36 o
  -3   1  19          8.89          7.71         1.68 o
  -2   1  19         30.41         29.85         2.16 o
  -1   1  19         64.25         62.18         3.05 o
   0   1  19          0.12         -0.24         0.76 o
   1   1  19        300.20        303.86         5.99 o
   2   1  19         33.50         30.30         1.84 o
   3   1  19          2.38          0.78         0.71 o
  -4   2  19         20.60         17.81         3.64 o
  -3   2  19         10.12          8.10         1.37 o
  -2   2  19          1.18          0.52         0.75 o
  -1   2  19          5.00          8.36         1.31 o
   0   2  19        341.54        344.40         7.08 o
   1   2  19         12.39         11.58         1.65 o
   2   2  19          8.33          6.65         0.91 o
   3   2  19          0.37          0.96         0.68 o
  -3   3  19         76.54         80.63         3.19 o
  -2   3  19          5.06          4.88         0.86 o
  -1   3  19          1.15          1.88         0.78 o
   0   3  19        187.92        155.97         5.37 o
   1   3  19        285.86        271.65         6.86 o
   2   3  19          0.03         -0.87         0.87 o
  -3   4  19          0.15          0.33         0.60 o
  -2   4  19          7.67          7.47         0.86 o
  -1   4  19          0.15          1.04         0.87 o
   0   4  19          2.41          0.95         1.04 o
   1   4  19          3.14          3.92         0.70 o
   2   4  19          0.25          0.51         0.59 o
  -3   5  19         15.88         20.20         1.10 o
  -2   5  19        128.13        125.18         4.29 o
  -1   5  19         10.89         14.52         1.36 o
   0   5  19          1.00         -0.10         0.79 o
   1   5  19          3.01          3.83         0.81 o
  -2   6  19         13.91         12.62         1.73 o
  -1   6  19          5.12          6.42         0.80 o
   0   6  19        229.68        279.77         4.60 o
  -1  -8  20         36.20         33.03         2.58 o
   0  -8  20         14.87         18.17         2.82 o
   1  -8  20         10.23          6.25         0.86 o
   2  -8  20          0.23          0.03         0.51 o
  -1  -7  20         21.80         21.09         1.20 o
   0  -7  20        107.18        127.87         4.92 o
   1  -7  20         10.04          9.71         1.15 o
   2  -7  20         33.42         40.92         1.89 o
  -2  -6  20         24.61         21.93         1.67 o
  -1  -6  20          2.24          2.66         0.97 o
   0  -6  20         20.89         20.70         1.68 o
   1  -6  20          0.18         -0.60         1.36 o
   2  -6  20          2.85          2.51         0.66 o
   3  -6  20         18.12         16.42         1.21 o
  -3  -5  20          8.76          6.93         3.02 o
  -2  -5  20         54.18         58.76         3.87 o
  -1  -5  20        179.51        189.91         6.18 o
   0  -5  20        211.91        217.92         5.94 o
   1  -5  20          1.33          2.62         1.59 o
   2  -5  20         79.54         79.65         2.55 o
   3  -5  20          8.07          9.34         0.93 o
  -3  -4  20         30.33         33.16         2.50 o
  -2  -4  20         42.82         52.21         4.28 o
  -1  -4  20         54.70         60.90         3.62 o
   0  -4  20        195.43        218.31         4.81 o
   1  -4  20         12.00         11.25         1.43 o
   2  -4  20         34.84         34.97         1.73 o
   3  -4  20          6.00          3.75         0.92 o
  -3  -3  20         29.29         31.78         2.32 o
  -2  -3  20          0.10         -0.04         1.90 o
  -1  -3  20         61.02         64.28         4.11 o
   0  -3  20         23.53         23.41         1.65 o
   1  -3  20         49.74         50.02         2.28 o
   2  -3  20        313.67        295.31         7.57 o
   3  -3  20         32.26         34.48         1.89 o
  -3  -2  20         20.85         18.54         1.83 o
  -2  -2  20          6.81          9.04         3.21 o
  -1  -2  20         14.05         16.09         1.79 o
   0  -2  20         11.17         11.84         1.00 o
   1  -2  20         41.55         39.93         1.88 o
   2  -2  20         33.30         36.12         2.23 o
   3  -2  20        113.63        120.59         3.03 o
  -3  -1  20         70.14         67.90         2.43 o
  -2  -1  20        121.59        127.23         3.84 o
  -1  -1  20         14.40         12.61         1.37 o
   0  -1  20         68.60         66.97         2.67 o
   1  -1  20        326.90        332.66         6.96 o
   2  -1  20         63.94         61.54         2.89 o
   3  -1  20        256.93        264.05         4.43 o
  -3   0  20        162.09        166.15         3.63 o
  -2   0  20         23.26         25.45         1.76 o
  -1   0  20         31.23         31.61         1.97 o
   0   0  20         11.42          8.90         1.27 o
   1   0  20         19.36         16.94         1.46 o
   2   0  20        418.33        436.04         6.57 o
   3   0  20         54.52         54.99         1.64 o
  -3   1  20         31.16         34.94         2.18 o
  -2   1  20         29.23         28.02         1.70 o
  -1   1  20         21.13         19.72         1.66 o
   0   1  20         15.13         12.23         1.38 o
   1   1  20        390.40        390.36        10.78 o
   2   1  20         56.85         55.26         2.21 o
   3   1  20          0.06          0.10         0.70 o
  -3   2  20         16.41         17.33         1.48 o
  -2   2  20         46.74         40.71         2.33 o
  -1   2  20          8.88          9.50         0.96 o
   0   2  20          6.42          4.96         1.65 o
   1   2  20        127.39        124.75         6.11 o
   2   2  20         13.75         12.09         1.12 o
  -3   3  20          3.50          4.74         1.18 o
  -2   3  20          2.60          3.81         0.69 o
  -1   3  20          1.00         -0.61         0.61 o
   0   3  20        205.82        181.26         7.58 o
   1   3  20         80.29         80.74         3.58 o
   2   3  20          3.58          1.82         0.88 o
  -3   4  20          0.10         -0.23         0.49 o
  -2   4  20         22.09         22.25         1.45 o
  -1   4  20          0.43          0.45         0.68 o
   0   4  20         27.26         24.03         2.34 o
   1   4  20          0.34         -0.86         0.86 o
  -2   5  20          0.32          0.25         0.38 o
  -1   5  20          2.70          4.11         1.45 o
   0   5  20         19.43         22.45         1.18 o
   1   5  20          0.77          0.37         0.69 o
   0  -8  21         39.32         39.75         3.05 o
   1  -8  21          2.22          3.79         0.80 o
  -1  -7  21          0.52          1.76         0.81 o
   0  -7  21          0.55         -0.21         0.94 o
   1  -7  21         23.67         24.86         3.28 o
   2  -7  21         14.97         13.64         1.31 o
  -2  -6  21         89.01         89.44         2.22 o
  -1  -6  21         21.33         20.87         1.50 o
   0  -6  21         45.69         50.62         3.20 o
   1  -6  21          0.58         -1.24         1.24 o
   2  -6  21         26.05         33.55         2.21 o
  -2  -5  21         17.08         19.08         1.99 o
  -1  -5  21         30.95         30.79         1.59 o
   0  -5  21         29.78         30.48         2.05 o
   1  -5  21         14.57         16.00         2.85 o
   2  -5  21          6.80          7.18         1.04 o
   3  -5  21          5.16          3.31         0.73 o
  -3  -4  21          7.05          8.15         0.81 o
  -2  -4  21         39.54         41.30         5.25 o
  -1  -4  21         67.60         70.37         2.52 o
   0  -4  21          6.40          6.41         1.90 o
   1  -4  21         97.98         98.52         4.30 o
   2  -4  21         35.79         35.35         2.26 o
   3  -4  21        243.15        233.48         3.62 o
  -3  -3  21          0.57          0.33         0.60 o
  -2  -3  21         39.12         41.27         2.97 o
  -1  -3  21         29.27         30.50         1.72 o
   0  -3  21         33.38         34.63         1.91 o
   1  -3  21          6.71          8.76         1.50 o
   2  -3  21         98.70         91.21         3.03 o
   3  -3  21         25.71         28.04         1.35 o
  -3  -2  21         34.16         31.87         1.52 o
  -2  -2  21         69.66         74.80         3.17 o
  -1  -2  21          0.13         -0.54         0.78 o
   0  -2  21         57.89         56.07         2.23 o
   1  -2  21         24.59         22.19         1.63 o
   2  -2  21         98.83         95.82         3.29 o
   3  -2  21          5.10          4.45         0.71 o
  -3  -1  21          0.86         -0.03         0.55 o
  -2  -1  21        104.25        106.44         3.23 o
  -1  -1  21         69.78         73.48         2.76 o
   0  -1  21          0.86         -0.12         0.77 o
   1  -1  21         92.16         91.02         3.40 o
   2  -1  21         66.53         65.42         2.39 o
   3  -1  21         27.99         30.35         1.37 o
  -3   0  21         38.58         38.78         2.02 o
  -2   0  21         66.85         69.41         2.52 o
  -1   0  21          7.15          8.67         1.29 o
   0   0  21          0.33         -0.97         0.97 o
   1   0  21         89.62         80.29         3.31 o
   2   0  21          3.72          2.82         0.85 o
   3   0  21         30.22         29.22         1.98 o
  -3   1  21         70.60         82.79         3.82 o
  -2   1  21         33.96         38.11         2.77 o
  -1   1  21          2.02          2.26         0.68 o
   1   1  21          2.60         -0.69         1.14 o
   2   1  21          6.31          3.60         0.74 o
  -3   2  21          2.29          1.82         1.23 o
  -2   2  21         32.34         35.53         1.59 o
  -1   2  21         44.78         45.00         2.29 o
   0   2  21         11.16         11.31         1.94 o
   1   2  21         37.86         35.42         3.24 o
   2   2  21          2.65          2.83         0.90 o
  -3   3  21         44.21         48.19         1.55 o
  -2   3  21         39.85         46.99         2.49 o
  -1   3  21         19.21         19.25         1.35 o
   0   3  21         25.06         24.92         3.37 o
   1   3  21        126.79        127.25         7.29 o
  -2   4  21          7.89          8.09         0.76 o
  -1   4  21          1.38          0.95         0.67 o
   0   4  21         10.08         10.71         1.25 o
   1   4  21        134.79        149.55         4.05 o
  -1   5  21          0.00         -0.04         0.44 o
   0  -7  22          0.29         -0.33         0.78 o
   1  -7  22         69.92         80.16         3.11 o
  -1  -6  22         19.02         16.78         1.17 o
   0  -6  22          9.36          7.87         1.33 o
   1  -6  22         32.42         31.85         4.06 o
   2  -6  22         17.04         19.36         1.49 o
  -2  -5  22         78.06         82.05         3.97 o
  -1  -5  22         11.39         10.01         0.88 o
   0  -5  22          1.21          2.56         1.14 o
   1  -5  22          0.00         -1.17         1.17 o
   2  -5  22         14.68         16.86         1.46 o
  -2  -4  22         26.80         32.13         1.77 o
  -1  -4  22        413.58        450.74         9.08 o
   0  -4  22         49.90         47.15         3.10 o
   1  -4  22          3.36          3.79         0.91 o
   2  -4  22          2.09          4.40         0.94 o
  -2  -3  22        200.07        209.08         3.83 o
  -1  -3  22         24.71         26.67         1.63 o
   0  -3  22        177.32        179.22         5.70 o
   1  -3  22          0.04         -1.10         1.10 o
   2  -3  22         51.20         49.59         1.99 o
   3  -3  22          0.35          0.45         0.77 o
  -3  -2  22         20.33         19.72         2.09 o
  -2  -2  22         16.02         16.72         1.48 o
  -1  -2  22        114.76        117.95         3.62 o
   0  -2  22         70.84         73.37         3.91 o
   1  -2  22          2.38          2.30         1.08 o
   2  -2  22          3.29          1.59         0.68 o
   3  -2  22          6.80          7.48         1.07 o
  -3  -1  22          5.75          6.82         1.07 o
  -2  -1  22         18.25         17.87         1.27 o
  -1  -1  22        104.67        112.34         3.65 o
   0  -1  22         27.29         25.41         2.00 o
   1  -1  22        103.47        103.35         3.59 o
   2  -1  22         18.82         18.17         1.04 o
  -3   0  22          0.54          1.40         0.92 o
  -2   0  22        178.24        198.85         5.48 o
  -1   0  22        116.32        116.08         3.96 o
   1   0  22         10.43         12.68         2.51 o
   2   0  22         43.41         39.52         2.82 o
  -3   1  22         22.62         29.00         1.59 o
  -2   1  22        165.73        163.89         4.01 o
  -1   1  22          3.22          4.80         0.94 o
   2   1  22        242.68        235.83        10.13 o
  -2   2  22         11.85          7.52         1.23 o
  -1   2  22         23.70         21.20         1.75 o
   0   2  22          7.89          8.77         2.26 o
   1   2  22         44.24         35.76         2.67 o
  -2   3  22          4.37          3.90         0.65 o
  -1   3  22         14.09         12.55         1.36 o
   0   3  22         86.52         88.31         9.60 o
   1   3  22         42.28         39.73         2.09 o
  -1   4  22         37.96         40.93         2.91 o
   0   4  22        134.22        148.89         3.87 o
   0  -6  23        148.65        160.90         4.33 o
   1  -6  23         22.88         25.37         1.74 o
  -1  -5  23        153.67        184.33         7.47 o
   0  -5  23        193.83        216.31         6.72 o
   1  -5  23          1.86          2.95         1.07 o
   2  -5  23         24.78         24.21         2.42 o
  -2  -4  23          2.72          1.74         0.78 o
  -1  -4  23        306.32        329.86        10.04 o
   0  -4  23         29.88         39.21         3.40 o
   1  -4  23          0.65         -0.76         1.14 o
   2  -4  23          0.11         -0.43         0.73 o
  -2  -3  23          3.09          2.11         0.56 o
  -1  -3  23          5.07          6.59         1.07 o
   0  -3  23        118.62        120.41         4.17 o
   2  -3  23          6.30          4.76         0.82 o
  -2  -2  23          4.90          4.57         0.68 o
  -1  -2  23         65.97         66.55         2.50 o
   0  -2  23         13.73         15.70         2.56 o
   2  -2  23          8.06          8.48         0.90 o
  -2  -1  23          3.26          3.81         0.81 o
  -1  -1  23          1.46          1.25         0.73 o
   1  -1  23          3.12          2.86         1.32 o
   2  -1  23          2.32          1.66         1.18 o
  -2   0  23        341.44        361.63         4.94 o
  -1   0  23         26.08         25.73         1.37 o
   2   0  23          9.93         10.24         1.74 o
  -2   1  23        144.53        164.42         4.17 o
  -1   1  23         58.99         69.52         2.76 o
   0   1  23          1.68          0.00         1.53 o
  -2   2  23         90.00         92.54         3.94 o
  -1   2  23         24.40         23.46         2.04 o
   0   2  23        195.43        226.16         7.45 o
   1   2  23         96.07        103.64         5.56 o
  -1   3  23          1.24          0.88         0.62 o
   0   3  23        175.87        208.14         6.50 o
   0  -5  24          2.35         -1.01         1.17 o
   1  -5  24          0.00         -0.76         0.76 o
  -1  -4  24          0.13          0.88         0.58 o
   0  -4  24         19.17         25.06         2.84 o
  -1  -3  24         57.69         54.90         2.58 o
   0  -3  24          4.55          3.76         1.48 o
  -2  -2  24         13.24         12.23         1.20 o
  -1  -2  24          0.50          0.79         0.81 o
   0  -2  24         76.94         66.77         3.82 o
  -2  -1  24        108.47        126.33         3.18 o
  -1  -1  24          5.24          4.02         1.17 o
                                                
